# Supplementary material for: Efficient anchoring of alien chromosome segments introgressed into bread wheat by new Leymus racemosus genome-based markers
Source: BMC Genet. 2018 Mar 27;19:18. doi: 10.1186/s12863-018-0603-1 (PMC5872505; doi:10.1186/s12863-018-0603-1)
Supplement: Supplementary file 1 — Table S1. Detailed information of Lr#A-specific markers. (XLSX 44 kb) [file 12863_2018_603_MOESM1_ESM.xlsx]

## Sheet: Sheet1
Table S1 Detailed information of Lr#A-specific markers
PCR-based markers
ID	Sequence	Tm (0C)	Expected amplicon size (bp)
69m_s26036f	CATATAGTACTTAGTAACTACCGCTTTTGAGTCT	69.3
69m_s26036r	ACATGACTTTACACAAGCCAAGAACATT	64.3	274
95_s80956f	CTCTAAATCTCTGGATTGACACCGCTC	68.3
95_s80956r	ATATAAGCGATGAGGAGTATTGCGAGG	66.8	308
Lr_M1_F14	GGGACCATTCTCAGATTCCA	55
Lr_M1_R14	AGGATGAGCCTTCCTTCTGA	55	351
Lr_M1_F16	CCTTGTCCTTGTCCTTGTCC	57
Lr_M1_R16	TGGGATGACGAGTACCATGA	55	667
Lr_M1_F41	TTAGAGAAAAGACGCAGCCG	55
Lr_M1_R41	CTCCTTCGAAGACGGAGTTG	57	582
286_s80956f	CTCCTCTAAATCTCTGGATTGACACCG	68.3
286_s80956r	TATAAGCGATGAGGAGTATTGCGAGGT	66.8	310
DArTseq markers
Allele ID	Trimmed sequence	SNP	SNP position
3934928|F|0-13:T>G-13:T>G	TGCAGGTAGCACATGATGCACGAGTGTCCG	13:T>G	13
1017897|F|0-31:G>C-31:G>C	TGCAGACGTGGAACAACGGGGCCAACAACACGAAGCTGATCGTGCAGGCCG	31:G>C	31
3935831|F|0-27:C>G-27:C>G	TGCAGCATGTGTCGCTCGCCGACAACTCGTTCTCCG	27:C>G	27
3937257|F|0-15:G>A-15:G>A	TGCAGTACAACGGGAGCGGACGGCGTTGAAAACGGACCG	15:G>A	15
1017669|F|0-25:G>T-25:G>T	TGCAGCCACAGTCCATGTCATTGGTGGATCTACAGCTCTGGATCTTCAGGCTGTTCCG	25:G>T	25
4262347|F|0-7:C>T-7:C>T	TGCAGCTCTCGCTGGACCTGATCGAGGAGTGGAGCAAGGCCCACCCG	7:C>T	7
3946647|F|0-19:G>A-19:G>A	TGCAGGGAACGGCGTTCTCGATGACGGAGAGGGACCG	19:G>A	19
4261350|F|0-18:G>A-18:G>A	TGCAGGAGTACTTCGACAGGGTGTTCGAGGCGTCCGCCG	18:G>A	18
3940307|F|0-20:G>C-20:G>C	TGCAGCAGCATGCGGCGGTTGAGCTCCG	20:G>C	20
3940307|F|0-20:G>C-20:G>C	TGCAGCAGCATGCGGCGGTTGAGCTCCG	20:G>C	20
4261150|F|0-19:A>G-19:A>G	TGCAGGTCCCGTCGAGGCAAGCCCTGGCGGAGCGGCGCCG	19:A>G	19
3028112|F|0-23:C>G-23:C>G	TGCAGGTACGCCAGGTCCTTGCCCAGGCATATGCGCGGCCCG	23:C>G	23
3938349|F|0-10:T>C-10:T>C	TGCAGGTGGGTGTGGACCTGCTGCGGTCCG	10:T>C	10
985682|F|0-33:G>A-33:G>A	TGCAGGTCCTGAGATGATGATGAAGATGCAGCAGCGCAAGTTCATCCAGGACCG	33:G>A	33
7165452|F|0-14:C>T-14:C>T	TGCAGCTACGACGACGTGATCAGCCCTGTCTCCG	14:C>T	14
4261096|F|0-13:C>G-13:C>G	TGCAGAGTGCCACCAGAAGCTTTTGCAGCTTGGAGTCGTAGGCCG	13:C>G	13
4261236|F|0-16:A>T-16:A>T	TGCAGGTACAGTTGCAATTCCAGGCCATGCCTAGCCG	16:A>T	16
3937690|F|0-5:T>C-5:T>C	TGCAGTAGCTTGTCCAGTGTGGCGCGGAGGCCG	5:T>C	5
3944596|F|0-23:C>T-23:C>T	TGCAGCTCCTGCTCCAGCTGCGCCAGCTTTATCCG	23:C>T	23
4262907|F|0-13:G>A-13:G>A	TGCAGGAGTTCGAGTGGCGCGCGCACCCGTCGCAGCCG	13:G>A	13
5363832|F|0-12:C>G-12:C>G	TGCAGGCTCGGTCTCCGCGGCGGGCTCCG	12:C>G	12
3021310|F|0-32:A>T-32:A>T	TGCAGCTCAATCTTCGATGCAATACAGCCAGCATGCAGCCG	32:A>T	32
5363167|F|0-10:C>A-10:C>A	TGCAGATTCTCTCGGTGTCGCGCAACCTGCTCTCCG	10:C>A	10
4262170|F|0-9:A>G-9:A>G	TGCAGGTCGATGCGCGCGTAGAGGTACGTGTCCCTGGACCG	9:A>G	9
3954355|F|0-17:G>C-17:G>C	TGCAGCTTGGCCACCAGGAGGACCAGCCGCCG	17:G>C	17
3025328|F|0-20:C>G-20:C>G	TGCAGGGAGCCCTGCCCCACCGTGCTCGTCACCAGGTCCG	20:C>G	20
7171531|F|0-31:A>T-31:A>T	TGCAGCCTCTACCTCGTCTTCGAGTACATGGAGCACGACCTCGCCG	31:A>T	31
3020583|F|0-38:A>C-38:A>C	TGCAGTGCACCTGTCTAATTTGACTAATTGCCACCAGCATGGACCG	38:A>C	38
5582934|F|0-10:C>G-10:C>G	TGCAGGCCGTCGTGAAGGAGTCGCTCCG	10:C>G	10
3574101|F|0-11:C>G-11:C>G	TGCAGCAACGCCAGCAGCGACGACTGGAACGGCTCAGCCG	11:C>G	11
4395665|F|0-7:C>T-7:C>T	TGCAGTACTCGAGCGAGCAGACCTTCAAGGAGGCCG	7:C>T	7
2246968|F|0-20:T>G-20:T>G	TGCAGCGAGGAGTGCAGGCATCAGCAGATCGAGGTGGACAGGGCGAGGCACCG	20:T>G	20
4262667|F|0-9:T>A-9:T>A	TGCAGACGTTCAACGGCACGTACCTGAACACGACGTTCCCG	9:T>A	9
5332461|F|0-7:G>A-7:G>A	TGCAGGGGGCGATCAGGAGCGCGCTGGAGAGGAAGCCG	7:G>A	7
3949659|F|0-23:A>G-23:A>G	TGCAGCAGCTGGTCCAGCCTGGCACGGTGGCCG	23:A>G	23
2242932|F|0-5:C>G-5:C>G	TGCAGCCGCACGATCTCCGTGATCTTGTTCGACTTCTTGCCCCCGAGCTGCTCCATCTCCG	5:C>G	5
7167999|F|0-9:G>A-9:G>A	TGCAGCTTGGGCGACTTGGGCGTCGGGGGCGGCGAGGACGCGCCG	9:G>A	9
3021537|F|0-13:C>T-13:C>T	TGCAGAGGTATGGCTTAATTACACCTGTGGTTCACCG	13:C>T	13
3959524|F|0-41:C>G-41:C>G	TGCAGGTTCGAGGGGTACCAGGACACCCTGTACGTGCACGCCAACCG	41:C>G	41
3027265|F|0-8:C>T-8:C>T	TGCAGCGTCGGCCAGCAGTTCGTCTACTCCAGCTTCGCCG	8:C>T	8
1862545|F|0-8:C>T-8:C>T	TGCAGCGACGATGATCAGTACTCCCACAGGAGTGGCTCCTCGAGGCGGAACACGCCG	8:C>T	8
1019046|F|0-29:A>G-29:A>G	TGCAGCTATCTACGAATGGAAGGAGAAGTAGCTAGTGTGTGTGGCACTACCG	29:A>G	29
3935641|F|0-22:C>G-22:C>G	TGCAGGCGCCGCACCTCACGGGCTTCCCGCTCCG	22:C>G	22
1667729|F|0-5:G>C-5:G>C	TGCAGGCCGACCAGGGGTGGTCGAGGCGGGTGACGTTGGCGTGCATCGCCTTCTGCACGTCCG	5:G>C	5
5323637|F|0-8:C>T-8:C>T	TGCAGGCGCCGTGGGCCTCCACGGGCAGCCG	8:C>T	8
3946113|F|0-5:C>T-5:C>T	TGCAGCATGCAAGGCAAGAAAATTAGCGGCCG	5:C>T	5
3025867|F|0-26:G>C-26:G>C	TGCAGGGACCCCAAGGACATGGTCGTGTCGCTGTGGCACTTCCTCCG	26:G>C	26
3222464|F|0-6:C>T-6:C>T	TGCAGCCGACGAACGAGAACCCCGTGTCCTCCAGCATGCTCTGCCG	6:C>T	6
3027991|F|0-22:G>A-22:G>A	TGCAGCTGCTAGGCCCCGACGAGGAGAAGCCCTCGCCG	22:G>A	22
5345332|F|0-8:A>G-8:A>G	TGCAGAGCACGCCGCGTGCGTCCTCCGACCCCGTGCACCCG	8:A>G	8
1307543|F|0-26:G>A-26:G>A	TGCAGCCAGCTCATCTCCTTGCAGTCGGCGTGCGTCACGCCGAGCTCCG	26:G>A	26
3020784|F|0-35:T>C-35:T>C	TGCAGCTCAATCTCCGATGCAATACAGCCAGCATGTAGCCG	35:T>C	35
4663993|F|0-7:C>T-7:C>T	TGCAGAGCTGCCTGGGTTCTACTACGACCCG	7:C>T	7
3021331|F|0-10:A>G-10:A>G	TGCAGTGGAGAGAATTTGCTGAGCACTTGTTAGAACCG	10:A>G	10
5578236|F|0-16:C>G-16:C>G	TGCAGGATGGACAGCTCGCTCCCAGCCGCGGACGGAGCCG	16:C>G	16
3960371|F|0-34:C>T-34:C>T	TGCAGATCCAAGGTGAGGAAGCCAGGTTCGTGAACGTCCTCACCG	34:C>T	34
4734171|F|0-26:G>C-26:G>C	TGCAGCGGCTTGGTGCAGAGCGCGCAGGCGTCCAGCTCCAGCTCCG	26:G>C	26
1163978|F|0-7:C>T-7:C>T	TGCAGACCCGCCCAGGAATGATATTCCTCTCCAACATATTCATGAACCG	7:C>T	7
3021307|F|0-33:T>A-33:T>A	TGCAGTGAGGCAACAAAGCGGTTTAGAGTGTGTTTTCCG	33:T>A	33
986242|F|0-21:C>T-21:C>T	TGCAGGGAGGAAGCGGCACTACAGAGGGGTGAGGCAGCGGCCATGGGGAAAGTGGGCGGCCG	21:C>T	21
7160226|F|0-25:G>C-25:G>C	TGCAGAACTTGCACTTGAACACCTTGGGCCCCG	25:G>C	25
4262229|F|0-11:G>A-11:G>A	TGCAGCCTCCCGGCCTGGCTGGTGCTCGACAACAAGCCACCG	11:G>A	11
1865066|F|0-52:G>A-52:G>A	TGCAGTCGCACGCCAGGAAGCTCAAGGAGGACGTGGCGACGCTCGAGGCGCGGCCG	52:G>A	52
3021874|F|0-8:C>T-8:C>T	TGCAGCATCGTACACAAACTGGAAGCCAGCGTCAAGTACTTCCG	8:C>T	8
3030387|F|0-24:A>G-24:A>G	TGCAGGATGCCCCATTGCGTGAACACGTCCCGCGTCTGGAAGCACCG	24:A>G	24
4262491|F|0-19:C>G-19:C>G	TGCAGACTGGGCAGCTGGCCACGGTGCCCCCGAAGCAGCGCACGCCG	19:C>G	19
6048922|F|0-17:T>A-17:T>A	TGCAGGCACCCATATCGTTCCGCCTCACCTCCG	17:T>A	17
3025393|F|0-21:C>A-21:C>A	TGCAGTCTCCAGCCCCATACCCTTGTCACCGCCGATCTTTGACCG	21:C>A	21
3934608|F|0-20:C>T-20:C>T	TGCAGGCCCCGACGGCCGAGCCCCACGGCGCCG	20:C>T	20
3021185|F|0-7:A>C-7:A>C	TGCAGGAATATGAGCACGGTGTCTGGGCATTTCAGTACCG	7:A>C	7
1066408|F|0-19:C>G-19:C>G	TGCAGGACACCACGCTCGGCTCCCTGCTCTCCTCGCTCATGCAGCACTGCGACCCGCCGCAGCGCCGAG	19:C>G	19
5346073|F|0-9:T>G-9:T>G	TGCAGCGGCTCGTTGCCGTCGACGCTATCCG	9:T>G	9
4395906|F|0-17:A>T-17:A>T	TGCAGGCTGACGTGTGGAGCTTCGACCG	17:A>T	17
3956890|F|0-7:T>C-7:T>C	TGCAGGCTGTGCCGACGACGAGGATCGCGGTGGAGATGACCG	7:T>C	7
1034182|F|0-65:C>G-65:C>G	TGCAGGCCCCCGACCTGGTCCTGGCAGAGGATGGTGAGGAAGTCGCTGTCCGTGTGCGGCACCAGCCCG	65:C>G	65
3940182|F|0-8:T>G-8:T>G	TGCAGGAATTCCTTCATGTTGCTGGCGGCGATCAGCCCGCGGCCGCCG	8:T>G	8
3027093|F|0-35:C>T-35:C>T	TGCAGCGCGAGCTTGAGCGTGTCCATGAGCTCGTCCCCCTCCG	35:C>T	35
1020726|F|0-10:G>A-10:G>A	TGCAGGCCAAGGACCAGATCGGCACCTACTTCTACTTCCCCTCCCTCGCCTTCCACAAGGCCGCCGAGA	10:G>A	10
1694878|F|0-5:C>G-5:C>G	TGCAGCGAGTCGGACCGCAGGTTGAAGCCGTTGAGGTCGACGGACGCGACGGTCCG	5:C>G	5
995078|F|0-11:C>G-11:C>G	TGCAGCGCCTTCACCAGCCGCTCGCCCTTCTCGGCCGAGAAGGCCTGCCG	11:C>G	11
4261205|F|0-7:T>C-7:T>C	TGCAGTATGCAAGGCAAGAAAATTAGCGGCCG	7:T>C	7
4262646|F|0-7:G>T-7:G>T	TGCAGACGGCGGCGGCCTGGCGCTCGGAGTAGCTCCCCTTGGCGGTGATGCGGTCGAAGAGCTCCCCGC	7:G>T	7
1227708|F|0-45:G>A-45:G>A	TGCAGCTCCGAACTGGCTGGCGTAGTAGAGGTGATCAGGCTGCAAGCCTCCCACCG	45:G>A	45
3023078|F|0-29:C>G-29:C>G	TGCAGGCCATCCCCTACGCCATGCTCCTCCTGCTCGTCCCG	29:C>G	29
4262803|F|0-25:T>C-25:T>C	TGCAGCTTATGATCATCGTGGACGATGCTGGATCGTTTCTTCCG	25:T>C	25
1015475|F|0-15:T>A-15:T>A	TGCAGCTCCACCTGGTAGCCGTCCAGCTCCCTCTTGAACCTGTCCTTGGAGCTCGCGTACAGCATCTTG	15:T>A	15
4261450|F|0-7:T>G-7:T>G	TGCAGCCTCGGGAGGTCGCAGAGCGCCATGGGGAGCTTGCCG	7:T>G	7
1016339|F|0-55:C>T-55:C>T	TGCAGCACACCATGTTCCGCGACACGCCCGCCCCCTTCCACTGCCAGTCCTGCGGCGACGCCGCCGTCA	55:C>T	55
3029487|F|0-8:A>C-8:A>C	TGCAGCCCAGCCTTCGCTGCCGCCTACGGGAACGCCG	8:A>C	8
1055737|F|0-13:C>T-13:C>T	TGCAGCTTCTGCCCCTTCTCCTCCGCAGCCTCCTTCGCTTTGCTAAGCTCACTACGTAGTTTGTCCGAG	13:C>T	13
4990818|F|0-18:T>C-18:T>C	TGCAGGCGCCGCACCTCATCGGCTTCCCGCTCCG	18:T>C	18
2265607|F|0-37:G>A-37:G>A	TGCAGCGGCTGTCGATGTCCTCGACGATGTCGGTGCCGTGGTCCTCCCTGTACCGCCG	37:G>A	37
4396471|F|0-8:A>G-8:A>G	TGCAGGCTAACGTGTGGTGCTTCGACCG	8:A>G	8
1000527|F|0-6:C>A-6:C>A	TGCAGCCATGGCCACAATGGTGATAGACTCGCTGGCTGCTGGGTACTACCGCCG	6:C>A	6
4395086|F|0-9:A>G-9:A>G	TGCAGGGACAGGAGGTGGCTGAGCTCCG	9:A>G	9
1087708|F|0-48:C>T-48:C>T	TGCAGACGCAAACCCAAACCAAGCGAAAAATATCCACTGAATCTCTCTCGCTGCTCGCGGCCGCGGCGA	48:C>T	48
3939985|F|0-7:G>C-7:G>C	TGCAGGCGGCGTACAAGGAGACGCTCCG	7:G>C	7
4262664|F|0-14:T>C-14:T>C	TGCAGTCAGTGAAATAATCAGCTCGCCG	14:T>C	14
2244421|F|0-7:G>A-7:G>A	TGCAGAGGCACCCCATCGAGCGCGTCGTCGTCGAAGTGCTCGGGCAGCTTGTCGAGGAGGAGCCCCAGG	7:G>A	7
5363979|F|0-23:T>C-23:T>C	TGCAGGTTCACCGTCGTCGACGGTGCCGCCG	23:T>C	23
3020971|F|0-9:C>G-9:C>G	TGCAGCATGCAGAATATATCTGGTCTTACGTGGCCAGATCACCG	9:C>G	9
4410421|F|0-11:G>A-11:G>A	TGCAGCTCGAAGAAACCATGCTGGATGCCG	11:G>A	11
4410421|F|0-14:A>G-14:A>G	TGCAGCTCGAAGAAACCATGCTGGATGCCG	14:A>G	14
5581497|F|0-25:A>G-25:A>G	TGCAGGCGTTGGGAGAGGAGAGGCGACCG	25:A>G	25
3934514|F|0-5:C>A-5:C>A	TGCAGCCATTGCGCAGCTTGTAGAACCG	5:C>A	5
5361474|F|0-16:G>A-16:G>A	TGCAGGCGGAAGTAGAGCAACCCCTCGACGGCGTCGGTGCGGAGCGTGGCGACGCCGCGCGCCATGAAG	16:G>A	16
1010553|F|0-9:T>C-9:T>C	TGCAGTGCATCGCGCAGTTCCATGCGACCACGTCCCGCGTCGCCATTTCGTCGAACACCCG	9:T>C	9
4006229|F|0-37:G>T-37:G>T	TGCAGAAGCGGAAGACAAGGGTCGCCGCCATGGGTTCGCCGTACGCCG	37:G>T	37
2242065|F|0-52:G>A-52:G>A	TGCAGATAGTGTTCGAGATGATATCGATCGGAACCCTGCTGGCCTTCTACCTGGTGGCCAACGCGCTCA	52:G>A	52
1141772|F|0-13:C>G-13:C>G	TGCAGTTCTTCGCCCCCAACCCGACCTGCGGCCTCTCCCCCTTCGTCCG	13:C>G	13
991152|F|0-17:C>T-17:C>T	TGCAGCGCCGAGTTCTGCACGAAGAGGACGAGGCCGCACTTGGTGGCGCGGAAGTCGTCCCACAGCGGG	17:C>T	17
3022309|F|0-14:C>T-14:C>T	TGCAGTGCTAGTAGCTCTTGCCTCGGTTCTTGGCCTCGTGTCCG	14:C>T	14
5373347|F|0-8:G>C-8:G>C	TGCAGGGAGCCCAAGGACATGGTCGTCTCGCTGTGGCACTTCCACCG	8:G>C	8
3024386|F|0-19:T>C-19:T>C	TGCAGACAGTTTTGAACCGTGTGACAGATTTAGCAGGGAGCCG	19:T>C	19
1144699|F|0-10:C>T-10:C>T	TGCAGGAAGGCCGCCCTGGGCCGCATGGACCTCGCCACCTCGGGGGTGCTGATGTCCG	10:C>T	10
3946660|F|0-5:G>A-5:G>A	TGCAGGCTGACGTGTGGTGCTTCGACCG	5:G>A	5
1020927|F|0-9:A>G-9:A>G	TGCAGATGGAGTACGTGGACCTGTATCTGATCCACTGGCCGATCAGCCTGAAGCCCG	9:A>G	9
2276904|F|0-21:G>A-21:G>A	TGCAGGAGTGTGGCCGTGGACGGCGTCCACCTCGACCTCGGCTTCATGCTCTTCAACCG	21:G>A	21
3023537|F|0-23:G>A-23:G>A	TGCAGCGCATCACCCTGGTAGTGGACCATGTTGATCTCCTTCACCCG	23:G>A	23
5324450|F|0-23:G>C-23:G>C	TGCAGCTCCTTGCCCATGGGCGCGGCACCG	23:G>C	23
3945062|F|0-8:C>T-8:C>T	TGCAGCTGCACTGTAGCCCAGTGCATTCCCG	8:C>T	8
1071080|F|0-23:G>C-23:G>C	TGCAGGGCGATGGGCGACCAGCTGGAGGGCGACGAGGGGCAGCACATCAAGTACCG	23:G>C	23
6044005|F|0-42:G>T-42:G>T	TGCAGCTGGGCTGCGAACCGCGGGCTCAGCGTCGGGTCGGCTGTCGGCCGCAGCCGCCCG	42:G>T	42
4993459|F|0-16:G>A-16:G>A	TGCAGACTGGTGGGCGGCGGAGAAATGCCG	16:G>A	16
2361851|F|0-37:G>A-37:G>A	TGCAGGACCTCCTCGGCTTCGACAAGGCCAGCAAGACGGTGGAGTGGCTCCTCACGCAGTCCAAGCCGA	37:G>A	37
3023902|F|0-30:T>C-30:T>C	TGCAGGGAACCCAAGGACATGGTCGTCTCGTTGTGGCACTTCCTCCG	30:T>C	30
3023003|F|0-13:G>A-13:G>A	TGCAGATCCGCCAGAACCTGCTCCATCCCCGTCTCCTCCG	13:G>A	13
1080036|F|0-28:T>C-28:T>C	TGCAGTGCACTGTTAAGAACAAGGAGCCTGTGTATCTCTGCGCCCTGATACCG	28:T>C	28
3024189|F|0-20:C>G-20:C>G	TGCAGCGCCACCCACTTCCACGAGGACCTCTTCACTTTGCTCTGCCG	20:C>G	20
5573551|F|0-24:G>C-24:G>C	TGCAGTATAGCACAACAGTTTTGCGCTCTGCCCG	24:G>C	24
1095765|F|0-48:T>C-48:T>C	TGCAGATTGCCTGCGCAGCCCGTGGGCGGGACGACGGCGGGGAGGTGGTGGAACCG	48:T>C	48
3949909|F|0-38:C>G-38:C>G	TGCAGCCACTGCGGCGTGCAGAAGACCCCGCAGTGGCGCGCGGGGCCG	38:C>G	38
1087783|F|0-5:A>G-5:A>G	TGCAGATTGAATTCTGGATCTGCCTCATCCTAACATTCTTGGCCTACGCGCCG	5:A>G	5
3937679|F|0-30:A>G-30:A>G	TGCAGAAGATTGTGTCGGCCAAATCTTGAAATAGGGACGCCCG	30:A>G	30
1217268|F|0-37:T>G-37:T>G	TGCAGAAGCTGGTGTACAGCATGTGCTTCGTGTTCGCTCGCTGCACCAAGCCG	37:T>G	37
5573333|F|0-20:G>A-20:G>A	TGCAGCTCGTGCTCGCGGGCGCCATTGCCCG	20:G>A	20
1151445|F|0-31:T>C-31:T>C	TGCAGCACCACACCAGCAGCAGCTTCGCCTGTCCTCTCTGGCTGGCATGGCGTCTTCCG	31:T>C	31
3029432|F|0-5:C>T-5:C>T	TGCAGCTCGCGTTGAGCAGCTAGCAGTCCGCGCTGGTGCCG	5:C>T	5
1064241|F|0-54:C>T-54:C>T	TGCAGGTGATTGAGCATGTGGAGGAGGACCAAGCAAGTTTATTCGGCAACGTTGCATTGAGTTCATTCT	54:C>T	54
2247992|F|0-17:C>G-17:C>G	TGCAGGGCCAACTACCCCAAGTACGGCGTCGACTACCCCTCCCACGAGCCCACCG	17:C>G	17
1063156|F|0-53:G>A-53:G>A	TGCAGACCTTCTCGGTGCAGCAGGGCAGCGCCATGGACACCGTCCTCGGGGGCGCCTTCCGCGTCCCGC	53:G>A	53
1076711|F|0-50:C>G-50:C>G	TGCAGCCCGATGATGTCGGCGCCCGTCTCCCGCAGCACCTCCTCCACGCTCCGCCGCCG	50:C>G	50
1147583|F|0-38:G>A-38:G>A	TGCAGGTCCTTGGGGTCCTTCCCGTCGACGGTGCAGCCGACGCTGACGCAGGTGCCGAGGATCTCCTTG	38:G>A	38
3959413|F|0-6:G>C-6:G>C	TGCAGGGCGCCGACGGCGGGCAGAACGGGGAGTTCTCGCCG	6:G>C	6
4539852|F|0-23:C>G-23:C>G	TGCAGGTGAGCGGCCGCCGACCACGACACGACACCG	23:C>G	23
3945401|F|0-7:A>G-7:A>G	TGCAGCCAACGAAGTGGTGCGCCGTCTTCGATGTCCAGAGCTCTTCCCCCAGCCTGCTCCCGCCACTCT	7:A>G	7
5411976|F|0-23:G>A-23:G>A	TGCAGTGGTTCGGGGACAGCAGCGGCCAGGCCGCGCCG	23:G>A	23
1089221|F|0-47:T>C-47:T>C	TGCAGGCGTCGTGGCGAGAGCGCGCCGCCACCACCTGTACGTGTACCTCCGCCCGCTCTGAACGCCGAG	47:T>C	47
10992641|F|0-21:C>T-21:C>T	TGCAGGCGCGTGGCCATGGAGCTGGGTGACGCGCCG	21:C>T	21
3949632|F|0-10:C>A-10:C>A	TGCAGCGAGTCTGCCAAGGAAATAGCTGCCCG	10:C>A	10
4009228|F|0-7:G>C-7:G>C	TGCAGGGGTTCCGCGACAAGGGGATAACGCAGCAGGAGTTCCG	7:G>C	7
3025425|F|0-16:A>C-16:A>C	TGCAGTTCCCCGTGGGAAGGATCGCCAGGTTCCTCAAGGCCG	16:A>C	16
5582954|F|0-17:C>T-17:C>T	TGCAGCAGCTGGTCCAGCCTGGCGCGGTGGCCG	17:C>T	17
1081642|F|0-17:G>C-17:G>C	TGCAGGATGCGCAGCGAGGAGTTCCTCTCGCCGCCGAACGCCGCGGCCGGGATGGCGCCG	17:G>C	17
1066073|F|0-28:C>T-28:C>T	TGCAGCTGGCTCTCAACTATGTCTTCTACTGGCCAATCAAGAACATGTGTGATAATTTCTCCG	28:C>T	28
4009294|F|0-7:G>A-7:G>A	TGCAGATGGTGCGCGGCTGCTCCTCGCCGACGTCGACCTCCTCCACGTACAGAGTATCCGCCTCCGAGA	7:G>A	7
1019171|F|0-13:C>T-13:C>T	TGCAGCACGTGTACCTGAACCTGGGCGGGGAGGGCAGCGGCGACATCCTGGGCCACACGCTCCAGCTCT	13:C>T	13
1019171|F|0-61:C>A-61:C>A	TGCAGCACGTGTACCTGAACCTGGGCGGGGAGGGCAGCGGCGACATCCTGGGCCACACGCTCCAGCTCT	61:C>A	61
4005629|F|0-11:C>G-11:C>G	TGCAGGTTCCGCCGCTTGTAGCCGACGAGGCGCCGCGACGGCCG	11:C>G	11
3023670|F|0-22:C>T-22:C>T	TGCAGCCCTCACAGGCCTGGTCCCTCTTCAAGCTCCG	22:C>T	22
2243376|F|0-56:G>C-56:G>C	TGCAGGGACGCCTGGTAGCTGACGAAGCCCATGAACCAGAACTCGAAGCCGTCGTCGGTCACCAGCTGG	56:G>C	56
3027093|F|0-6:C>G-6:C>G	TGCAGCCCGAGCTTGAGCGTGTCCATGAGCTCGTCCCCCTCCG	6:C>G	6
1863696|F|0-45:G>A-45:G>A	TGCAGGGGGCTACGGAACACTCGAGGAGCTTCTGGAAGTAATCACGTGGGCCCAGCTTGGCATCCACGA	45:G>A	45
1088974|F|0-33:C>G-33:C>G	TGCAGGGATCTGTATCTGGACCTCGGCGTTGCTCGTGCTGCCCGCATTGTTGCCG	33:C>G	33
1019055|F|0-5:C>T-5:C>T	TGCAGCAGAGGACATGAAGAGAATGTGAGGTGTAGGGGTGGTGGATCCCAGCCAAGAAGGAAGGAGGGA	5:C>T	5
1276469|F|0-10:T>C-10:T>C	TGCAGCTGGATGACGAGCACGCTGATGTCGTCGGAGGAGCCCCTGGACACGGCCATGTCGACGAGCCGA	10:T>C	10
4993457|F|0-11:A>G-11:A>G	TGCAGACTGGTAGGCGACGGGGAAATGCCG	11:A>G	11
3029716|F|0-8:C>G-8:C>G	TGCAGGTTCGACGTGTCTGACGCCATCTGCATCAGCGCCG	8:C>G	8
1102996|F|0-30:C>G-30:C>G	TGCAGATGGAGAGCACCAAGCACGTGGCCTCCTGGCACTTCGTCAGGGCCTCCG	30:C>G	30
1062809|F|0-47:C>T-47:C>T	TGCAGGAGCTCCCGCAGCGTGAGCCCGCGCTTGTTCACCGCCATGCCCGCCCTCTCCGACGCCATGGTC	47:C>T	47
5581488|F|0-7:T>C-7:T>C	TGCAGGCTGGCGGCGTGGAGCGGGTGTTCCG	7:T>C	7
3222464|F|0-5:C>T-5:C>T	TGCAGCTGACGAACGAGAACCCCGTGTCCTCCAGCATGCTCTGCCG	5:C>T	5
1121829|F|0-64:A>C-64:A>C	TGCAGTTCCCCGTGGGAAGGATCGCCAGGTTCCTCAAGGCCGGCAAGTACGCCGAGCGCGTCGGAGCCG	64:A>C	64
1215299|F|0-20:T>G-20:T>G	TGCAGCTCATCATTTGTCTCTGATCCTTGTGCCTTGTTCCCTCTGCGGCTGGTCTTGGCCATTGGTGGA	20:T>G	20
3021220|F|0-36:C>T-36:C>T	TGCAGGGACATACCCTAACTTAGGTGAGAACCTGTACCTCCG	36:C>T	36
1101350|F|0-45:C>T-45:C>T	TGCAGAACGACGTGGACGTCGTGTTGACGTCGCACAGGCCGAACGCGCCGCACCG	45:C>T	45
1088597|F|0-31:C>T-31:C>T	TGCAGTCCTCCCTCTGCCCCACCAGCATCCTCGCCGACGGCTCCACATTGTACACCGCCG	31:C>T	31
3942162|F|0-49:A>G-49:A>G	TGCAGCTGACGTGGAACTACAACTACGGGGCGGCGGGGAAGAGCGTGGGATTCGACGGGCTGAACAACC	49:A>G	49
988739|F|0-16:G>C-16:G>C	TGCAGTAGTAGGCCATGGATGGGAGCAGCGCAAGGTGGAGATATGTCAGGTTCTTGCACCG	16:G>C	16
1136441|F|0-11:C>G-11:C>G	TGCAGCGCGCCCCCCTCCTTGGTCCTCCGATGGGAGGTGGCGCCGAAGCCG	11:C>G	11
2247075|F|0-22:G>A-22:G>A	TGCAGGAGCACCGCCTGCCGCTGTCTAACCTGGACCTCCTCCTGCCGCCCATCGACGTCGGCGTCTTCT	22:G>A	22
1041245|F|0-20:G>A-20:G>A	TGCAGTTCTTCTTTCAGAACGATATGCGACTGAAAGTTTTCTTCAGAACGTTCTGATAGCGGCTCTGTA	20:G>A	20
1150107|F|0-28:G>A-28:G>A	TGCAGCATGTTGTAGACGGTCATGGCGAGGCTCACATCACCCGCGACCCCG	28:G>A	28
1005926|F|0-32:C>G-32:C>G	TGCAGCTGCTGATGCGGCACTTCGCGACGTGCCAGAAAAAGGTGGCGCCG	32:C>G	32
3941199|F|0-24:T>C-24:T>C	TGCAGCGGCGCCATGACGAGATTGTCAGGCGCATTTCCAGAGCCG	24:T>C	24
1086136|F|0-24:C>T-24:C>T	TGCAGATCCGATGTGGGATCAGCCCATCCCTGGTCATGCTTGCTTAACAATGCGCGAGGTTCAGCCGAT	24:C>T	24
1004996|F|0-49:G>C-49:G>C	TGCAGCAGCTCAAGAGAGTGGACGACTGGCTCAACCATGTCGTGCGGCAGGAGAGGATGCTTCCGAGAT	49:G>C	49
1055414|F|0-17:A>C-17:A>C	TGCAGTCCATCACCACGATGCCGATCCTGGTGAAAGGAGTGATCACCGCAGAGGACAGCAGGCTCGCCG	17:A>C	17
7491431|F|0-11:A>C-11:A>C	TGCAGGTTCACAGTCGTCGACGGCGCGGCCG	11:A>C	11
7907654|F|0-30:C>A-30:C>A	TGCAGTGCACCTTGACGGCGGCGAGGCGGGCGGAGGAGAGCGAGGCGAGGTAGACGGTGCTGAAGCCGC	30:C>A	30
997705|F|0-10:G>A-10:G>A	TGCAGCAGGCGGCGGCGATGCACGGGCTCATGCTGCCTTGCGATGCGCAGAGCAGGGCGGTCGGCTCCG	10:G>A	10
3938110|F|0-10:C>G-10:C>G	TGCAGATATCCGACTGCGGCGAGTTCCGTGCATTCCCG	10:C>G	10
5359342|F|0-20:C>A-20:C>A	TGCAGGGCGGACAAGAAGAGCGGGGTCGGCTGCGGCGGTTTCACCG	20:C>A	20
1207256|F|0-10:C>G-10:C>G	TGCAGGGCACCAAGCTGGACAGGCGGCTGTACATGATCGTCCTCAACAGCCTCCGAGAGGCCG	10:C>G	10
1002448|F|0-29:T>C-29:T>C	TGCAGGAAGGCCGCCCTGGGCCGCATGGATCTCGCCACCTCGGGGGTGCTGATGGCCG	29:T>C	29
3023291|F|0-12:T>C-12:T>C	TGCAGCAGCCATTGCTTATGGTCTTGACAAGATGTCCG	12:T>C	12
1092606|F|0-12:T>G-12:T>G	TGCAGGAAGGCCTCCCTGAGCCGCATGGACCTTGCCACCTCGGCGGTGCTGATGGCCG	12:T>G	12
1103332|F|0-10:C>T-10:C>T	TGCAGTGCACCGTTAAGAACAAGGAGCCCGTGTATCTCTGCGCCCTGATTCCG	10:C>T	10
1017505|F|0-13:G>T-13:G>T	TGCAGTTCTTGAAGGCTCACGGGAGGGAGCTGTTTCTGAGCTGCGGCTCCAACGCCACCGCCGATGCCG	13:G>T	13
981336|F|0-6:A>T-6:A>T	TGCAGCATGACGGTGACGAACGTGAAGAAGAAGCAGGCGGCCAGGGCTTCCACGGCCG	6:A>T	6
987584|F|0-30:G>A-30:G>A	TGCAGCCTCAGGTCGTCCAGGACGGGCGCGGCCGCGGCCACCTTGGAGCACCG	30:G>A	30
4405647|F|0-7:A>G-7:A>G	TGCAGGCACTCCTCCACGCGCCGCCGCTCCG	7:A>G	7
3952927|F|0-5:G>C-5:G>C	TGCAGGCCGCGCATGCCGGCGAGCGTGCCCACCTTGAGCTCCCCG	5:G>C	5
4734013|F|0-19:C>A-19:C>A	TGCAGGGTGCTGGCGACGACAGCAGCATCAGAGGGGCTTCCCG	19:C>A	19
2259109|F|0-28:G>A-28:G>A	TGCAGCTGACGTGGAACTACAACTACGGGGCGGCGGGGAAGAGCGTGGGGTTCGACGGGCTCAAAAACC	28:G>A	28
1103606|F|0-53:C>T-53:C>T	TGCAGGGCACCTAACCGCAGTGCCTCCACCACGCGGGCCACAGCGTAGGAGTACGCCCCG	53:C>T	53
7353596|F|0-26:A>G-26:A>G	TGCAGCTCGAAGAAGCCGTGTTGGATACCG	26:A>G	26
1163737|F|0-57:A>G-57:A>G	TGCAGTAGCGCCATGGTTGCCATGCGACGAGAGCAAACACCGTCCCTAGCTACTGGGATTCGGTTCGCC	57:A>G	57
1089663|F|0-16:C>G-16:C>G	TGCAGGACGCGCGGCGCTACTCCGTGTCCGACGCCGACGCCTACGGGCTGGGCCTCCG	16:C>G	16
2253851|F|0-29:G>C-29:G>C	TGCAGCTCCTCGAGGTACACGCTGCTGGTGCCATCGAGGAAGCTGTCGGTGAGGCGCGAGAGCGGCACG	29:G>C	29
2249062|F|0-14:G>C-14:G>C	TGCAGGTCGAGGCCGTCGAAGCGCTTGCCGCGCATTCGGAGGTTCTCCACCTCCACCACCG	14:G>C	14
5581319|F|0-16:A>C-16:A>C	TGCAGCACGTCGCGCTAAACATCATCCTCGCCG	16:A>C	16
1063793|F|0-11:C>G-11:C>G	TGCAGCAGCACCCCGACCTCCGTCAGCGACAGCACGTCCTCCAGTATGACCTTGGCGAATATCCGAGAT	11:C>G	11
3960415|F|0-25:C>G-25:C>G	TGCAGGCGGCGTACAAGGAGACGCTCCGACTGCGCCCG	25:C>G	25
987983|F|0-8:C>T-8:C>T	TGCAGCTCCGCGAAGTAGAGCAGCAGGAGGTAGGCTGCGCTGCTGCTGTCATTGTTCTGGGAGGTGTCC	8:C>T	8
3952558|F|0-10:T>C-10:T>C	TGCAGAGCAGTCGAGATTGAGGCATCCAAGCTGGGGTGCGAGCCCG	10:T>C	10
1089935|F|0-65:C>G-65:C>G	TGCAGGTTGGCGTTGACCGCCGCGCGTCGGCGCGCCTTGAAGATGGATACGCACTCCTTGCCGTACCCG	65:C>G	65
3025308|F|0-30:T>G-30:T>G	TGCAGATGGCCAAGAGCTGGAGTCTCACGCTCACCGCCG	30:T>G	30
1253261|F|0-31:G>C-31:G>C	TGCAGGAATGATGACACGGCTCGGTCGTCGTGGTATCTCGGCATCATCGTCGGCGGCAGCTGGCACCGA	31:G>C	31
4538671|F|0-11:T>C-11:T>C	TGCAGCTCACGTCGGCGGTCCCAGGCCTCGCCG	11:T>C	11
1053742|F|0-7:C>G-7:C>G	TGCAGAACAGCTCTTCAAACCCATCAGATGTTTTCTGGCAGAGCTTTGACTACCCCACGGACACATTTT	7:C>G	7
1106926|F|0-15:A>G-15:A>G	TGCAGGTGCTCTCGCACGAGAAGCCACATGACCCTGCTCTGCTCATGTATTTCCTCGACTCCG	15:A>G	15
1075047|F|0-49:C>T-49:C>T	TGCAGGTTGGACAGCGCGTCCTTGAGCTCCTGCGACACCCGCGGCAGCGCGTCGGACGACCCGCGCCCC	49:C>T	49
3064848|F|0-8:A>G-8:A>G	TGCAGGTGAGCGAGACGTGCGCGCTGTCGCGGAACTGCGACGCCG	8:A>G	8
3064728|F|0-20:C>T-20:C>T	TGCAGCGACAGGTGTAGCATCTGGTTGAGGTGGCCCTGCACCG	20:C>T	20
2252344|F|0-54:C>T-54:C>T	TGCAGACCAGCGGCGTGGCCATCTCCAGTGACATCTTGAGGTGCTCTGACAGGTCGACGCTCCCCGAGG	54:C>T	54
1041802|F|0-8:G>C-8:G>C	TGCAGCAGGCGCGAAATCTCCAGGAGGCGCGAGTTGAGGTTGTGCACCTCGGGATCCATCTCGGCGGCG	8:G>C	8
3952674|F|0-20:G>C-20:G>C	TGCAGGATCCCGGTGACGCAGCCGATCTGGCGGTGCAGGTCCG	20:G>C	20
1088636|F|0-10:A>C-10:A>C	TGCAGTTGCGAGCCATGATCTCCACTGTCGGTTGCTTCCTCTGCCCTGTACTCTGGACAGTCGGACACT	10:A>C	10
1107951|F|0-16:C>G-16:C>G	TGCAGCGGAACGTCGCCCTCTACCGCAAGATCGTGCCGCCCGTCGCCGAGCACTCCCCG	16:C>G	16
1107951|F|0-13:C>G-13:C>G	TGCAGCGGAACGTCGCCCTCTACCGCAAGATCGTGCCGCCCGTCGCCGAGCACTCCCCG	13:C>G	13
3028417|F|0-19:A>G-19:A>G	TGCAGTAGGCCACTTCTTGATCCACCGCAACCGCCGCCGCCG	19:A>G	19
1132187|F|0-42:C>G-42:C>G	TGCAGCTGGCGGAGATCAAGCACGCCCGCCTCGCCATGGTCGCCTTCCTCGGCTTCGCCGTGCAGGCCG	42:C>G	42
3961010|F|0-8:A>T-8:A>T	TGCAGCGAAAGCTGTCCATCCACCCCGAATTAGAGCTCGCCG	8:A>T	8
2247957|F|0-20:T>C-20:T>C	TGCAGGGCGCTGAGCCGCTTTACGGCCGCCACGATGCCATCCTCGAGGACCGCCTTGTACGTGCTACCG	20:T>C	20
1023651|F|0-32:T>C-32:T>C	TGCAGGAAGCTACGGTGGAGCTCGGCCGTCCATTGCATCCTGGGAGCCCG	32:T>C	32
1065045|F|0-49:C>A-49:C>A	TGCAGGTGATTGAGCATGTGGAGGAGGACCAAGCAAGTTTATTCGGCAACGTTGTATTGAGCTCATTCT	49:C>A	49
5363799|F|0-16:T>C-16:T>C	TGCAGGCGCTCCTCCATGCGCCGCCGCTCCG	16:T>C	16
1051502|F|0-8:C>A-8:C>A	TGCAGTTTCTGTGGAGTTTGCCCCTTGCTTGTCTGGATATCTTTTCTCTCAGGAATGAAAAGGATCTTC	8:C>A	8
999196|F|0-44:C>T-44:C>T	TGCAGGTAGGACTGTGGCCCGTTTCCCGCATCGTCGCCGAAATCCTGCCCCG	44:C>T	44
3024773|F|0-13:C>T-13:C>T	TGCAGGAACCAAACTTAATTCGCTGAGCCTTGGAGAGGGCCG	13:C>T	13
3940894|F|0-8:G>C-8:G>C	TGCAGCGTGGCCCTCGACCTCGCCGCCGAGCTCGGGGTCCCG	8:G>C	8
3944053|F|0-20:A>C-20:A>C	TGCAGGGCGTCGCGGTCTTCAGGCCAGGTCGTGATCTCGCCGCCGCCG	20:A>C	20
1094303|F|0-44:G>C-44:G>C	TGCAGCATGGCCCGCGCCGCGTGCTTCATGCCGAGGGCCGCGCCGAGCGTGTTCACGCGCAGCACCCGA	44:G>C	44
1012889|F|0-52:G>A-52:G>A	TGCAGTACTCGCTCTACTTCGTCTACCTCGGCCTCGTCGTCTGCGCATCCTCGTACCTGGGTGAGTTCA	52:G>A	52
4993476|F|0-11:G>C-11:G>C	TGCAGGACCTTGGAGTAGCTCTCCGCAGCGGCCG	11:G>C	11
1225940|F|0-26:C>G-26:C>G	TGCAGCGCGGAGACCATCGCGGCGGCCGCCCCCGAGGCCACGGCCTCCG	26:C>G	26
1228918|F|0-8:T>G-8:T>G	TGCAGCTGTGCTGCGAACCGCGGGCTCAGCGTCGGGTCGGTTGTCGGCCGCAGTCGCCCG	8:T>G	8
5580522|F|0-21:T>C-21:T>C	TGCAGGTGGCATAGCACGCGGTCGGCGGCGCCGTCGATCGCCTGCGCCG	21:T>C	21
3946999|F|0-14:C>G-14:C>G	TGCAGGGCCACGGCCGCTGCGTGCGTGTCGCCGACCTCCCCG	14:C>G	14
3957091|F|0-24:G>T-24:G>T	TGCAGACGCGGCGGTGACGACGTCGCGGTTGGAGTCCCG	24:G>T	24
1089819|F|0-7:C>T-7:C>T	TGCAGAACAGTAGTGTGGTGCAGTATGAGAAGTTTGAAGATTTGGGGATGCCG	7:C>T	7
3027337|F|0-8:C>G-8:C>G	TGCAGGGCCGAGAAGATGAACTCCACCACCACCATGGCCGCCGCCG	8:C>G	8
1023537|F|0-26:C>G-26:C>G	TGCAGCCTCAAGTACGGCGTCTTCCTCTTCTACGCGTTCTGGCTCGTGGTCATGACCGCCTTCGCCATG	26:C>G	26
989495|F|0-53:G>A-53:G>A	TGCAGCACGGAGATGGGGTTGCTGTAGTGCATCTTGGGCAGCAGCGGCCGCCCGTACTGCGCCAGCATG	53:G>A	53
3934531|F|0-17:C>G-17:C>G	TGCAGGCCCAGCGCGCCCAGCGCCTGGTACACGGACCTCATCGCCG	17:C>G	17
1139562|F|0-43:C>T-43:C>T	TGCAGCTCGGCATCAACGTCTCCATGCTGGTCGGTGCTGGCCTCATGTCCATGCTCGCCAAATGGGCCT	43:C>T	43
1139562|F|0-55:C>T-55:C>T	TGCAGCTCGGCATCAACGTCTCCATGCTGGTCGGTGCTGGCCTCATGTCCATGCTCGCCAAATGGGCCT	55:C>T	55
1021661|F|0-22:C>G-22:C>G	TGCAGATCCTGCGCATGACGGGCTTCGCGCGGGACTTCGGCCAGTGCGCCGACGTGGCCGCCGTGCTGG	22:C>G	22
1071071|F|0-7:T>A-7:T>A	TGCAGCATCCGTTGATGTGCCATGTGGTGATGGGTTCTCTTGTGGTGTCGGACGATCGTCTTTGCAGCG	7:T>A	7
1003268|F|0-27:C>T-27:C>T	TGCAGGTAGAAGCGGGGCTTGTGGGGGCGGAGCACCAGGTAGACGATGAGGATGATGAAGAGGGCGAGG	27:C>T	27
3935020|F|0-23:C>G-23:C>G	TGCAGGCGTCACCGTCACCTCCTCGATCAGCGCCTCGATCTCCG	23:C>G	23
3064550|F|0-12:T>G-12:T>G	TGCAGCCTGTCCTCGAGAAAGTGCTTCCGCATGTGGCCACCCAGCGCCTGCCCG	12:T>G	12
1028399|F|0-38:T>G-38:T>G	TGCAGCTGCACGAGCGCCGTCGCGTTGGCGAGCTGCACTGGGATGGTGCCG	38:T>G	38
3025550|F|0-10:T>C-10:T>C	TGCAGTCCTTTGCCAGGTCGATCCTCGTCCCGTCGCCG	10:T>C	10
981872|F|0-20:C>A-20:C>A	TGCAGGGACCAAGAGTCATCCACAATGAAGCATGGTGATACTTCCCGCATGAAGAATGAGTGGGAGGCT	20:C>A	20
1669863|F|0-5:G>A-5:G>A	TGCAGGTGGTACAGGATGTGGTCGAACATGATGTTCCTCTGGTCCATCTACTCCGTCTTCTACACCCCC	5:G>A	5
1089033|F|0-10:A>G-10:A>G	TGCAGGGAGGAGTGAGGGAGAAGGTCCAATTGGCCGCGAAATTTGGCATCACGGCCACCTGGGAGGTCC	10:A>G	10
1105287|F|0-27:A>T-27:A>T	TGCAGTGGGTGGCGCCAACGGTCGTACATGTCAACCTTTCCCCTATTGCGCACCTCACCGCCG	27:A>T	27
1000421|F|0-11:G>C-11:G>C	TGCAGCGTGAAGGTGGGCGGCCTCGGCATCGGCAGCACGGAGCTGTCGCTGCCCAGCGCCAGCACCACG	11:G>C	11
1694734|F|0-30:C>G-30:C>G	TGCAGTGCGTGGTGGCGCACCTGTGGCGGACCATGACGATGGCGCGCGGGCTCGACGGCGGGGAGAGCA	30:C>G	30
1019527|F|0-12:T>C-12:T>C	TGCAGCAATGCGTTTGGTTGGCCATTGTTGCTGTCTTCTGCCGCGGCTAGCCCCACCACTAGCTTGCCC	12:T>C	12
3955868|F|0-17:G>C-17:G>C	TGCAGCGTCACCGCCGCGGCCTCGTGCTTGGGGCTCTCCG	17:G>C	17
3953813|F|0-28:G>A-28:G>A	TGCAGGGCCGCGTCCCGGCGAGCCTCGGGCAATGCCG	28:G>A	28
7341270|F|0-20:C>T-20:C>T	TGCAGGATATCTATGGCGGACCGTAAGTGTCGGGTGATCCGCCCCCCG	20:C>T	20
1081677|F|0-12:T>C-12:T>C	TGCAGCATGTTGTAGACGGTCATGGCGAGGCTCACCACACTGGCGACCCCG	12:T>C	12
5363320|F|0-18:G>A-18:G>A	TGCAGCATCCACATCGACGCGCAGCTCCCCG	18:G>A	18
5331797|F|0-8:C>T-8:C>T	TGCAGCATCCCATCTTCAAGCGCGGCTGCCG	8:C>T	8
1087302|F|0-27:C>T-27:C>T	TGCAGAGCGAATTGCAAGGAGGAAAGCCCACCTGTACGGGTACAGGATGATATTCTTGACTCTCCTGTT	27:C>T	27
5373524|F|0-15:G>A-15:G>A	TGCAGAGCCGGCGGCGACGAACGGGACGTGTCCGAAGAGGAGATCGCCG	15:G>A	15
4993413|F|0-18:A>G-18:A>G	TGCAGCGCGCCTTGGCGCACCTTGCCCG	18:A>G	18
1249040|F|0-49:C>G-49:C>G	TGCAGGCGTGTGATGCCGCGGACTGGGTGTACAAGGGAGAGGGCGCGGCCAATCTCATCCTCAGCTACA	49:C>G	49
1075113|F|0-26:A>G-26:A>G	TGCAGGTCAACAACAGAGAGCTGATCAAGCCATCTCACAACATGGTTTGCTGCATGGAGTTCATAGGCA	26:A>G	26
1080536|F|0-24:C>T-24:C>T	TGCAGCTTGCTTTCGGTGAGAAAACTCACCCAAATTCGTGAATTGCAGGAGCCTTGGACAGTCGTTCTC	24:C>T	24
1108414|F|0-50:C>G-50:C>G	TGCAGCCCCATCTCCACGATGGTGCCCTCCACCAGCGCGCGCTTGTCGTCCCGCGGCATCTTGTCCGAG	50:C>G	50
10984061|F|0-25:T>G-25:T>G	TGCAGGCGGCGGCGGCGGCGACGGGTCCCCG	25:T>G	25
1000608|F|0-5:C>T-5:C>T	TGCAGCAGAGGATAGGAAGAGAAGGTGAGGTGTAGAGGTGGCAGATCCCG	5:C>T	5
2248902|F|0-59:C>G-59:C>G	TGCAGGTACTGCACGCTCACGGTGCAGAGCACGGCGTCGAAGGAGGCGCTCTCGAGCTCCAGCCGCTGC	59:C>G	59
3533858|F|0-10:C>T-10:C>T	TGCAGGAGGCCGTATATACGATGGGCCCGACGGTCGCCG	10:C>T	10
5411967|F|0-37:T>C-37:T>C	TGCAGCGCGGAGACCATCGCGGCGGCGGCCCCCGAGGTGACGGCCTCCG	37:T>C	37
3941966|F|0-38:G>A-38:G>A	TGCAGCCACTTCGGGTCCAACGTCTCGGCATCCTCCAGGTTCGGGACCTCGAAGACCGCCTGCACGTCC	38:G>A	38
2245520|F|0-20:G>A-20:G>A	TGCAGCAGAGCCACCACGGCGAACTCCTTCTCCCTCGCAGGGCCGTCCTCGATGGTCTCAACCAGTGCG	20:G>A	20
4993308|F|0-22:G>A-22:G>A	TGCAGCTGCCGCACTCAGGCTTGACGTGGTCGCAGCAGCTGTGCCG	22:G>A	22
1241015|F|0-24:C>T-24:C>T	TGCAGCAGCTCCACCTTCTTCCTCCTTCCCTTCTCCCCACCACCACCACCCCCG	24:C>T	24
3941094|F|0-20:G>C-20:G>C	TGCAGGACGGGCTCTTCGACGTCACAGAGGACGGCAGCGGCGGCGTAGTGATGGACACCG	20:G>C	20
1117107|F|0-14:C>G-14:C>G	TGCAGCGCGAAGAACTCGCGCGCCACGCCGACGGACAGCCGCATCCGCCG	14:C>G	14
4733941|F|0-7:C>G-7:C>G	TGCAGGGCAATCCCGGACTCTGCGGGTGGAAGCTCCTCGCGCCGTGCCACGCCGCCG	7:C>G	7
7350521|F|0-8:G>C-8:G>C	TGCAGCATGGGGTTGAGGTGGCCCTGCGCCGCCG	8:G>C	8
2242683|F|0-29:C>G-29:C>G	TGCAGCTGCTGGATGTACTCGATCGCGTCCTTGATGATCGAGGCCTTGTCCATCTGCAACGACGAGGGA	29:C>G	29
1228058|F|0-36:A>C-36:A>C	TGCAGTTTTCCCTAGTGTACATATTAGTCTGAATCCACCAGCATCGCGTGGATTGCCCCCTGTATGAGT	36:A>C	36
1279125|F|0-41:G>A-41:G>A	TGCAGCGAATCACGAGCGGCCGCCGCGGCGAGTCGGCGACGGGCGGCGGCGGGAAAGTGCCG	41:G>A	41
1863415|F|0-9:C>T-9:C>T	TGCAGAAACCGCTGCAACGACCGCTTCATCGACAGCCCCGCGGCGGCCGCTTGGCTGGTGACCG	9:C>T	9
7930385|F|0-8:T>C-8:T>C	TGCAGAGCTCCACGACCTCCCGCACCACCCCG	8:T>C	8
1235817|F|0-23:C>T-23:C>T	TGCAGCGATGTCTTGTGCTCAGACGGTGGCTTCAGCTGATGAGCATCTCGGTCGCAATCAGCAGCAACC	23:C>T	23
1235817|F|0-34:G>A-34:G>A	TGCAGCGATGTCTTGTGCTCAGACGGTGGCTTCAGCTGATGAGCATCTCGGTCGCAATCAGCAGCAACC	34:G>A	34
3947543|F|0-11:G>C-11:G>C	TGCAGCGTCACGGCCGCCGCCTCGTGCTTGGGGCTCTCCG	11:G>C	11
1228145|F|0-7:A>C-7:A>C	TGCAGTAAGCGAGGAGACGGACAAGGTTGTCGTGTCGGAGCTCCGACACCAGCTCCACTTCTCTTGTGA	7:A>C	7
3936367|F|0-29:A>C-29:A>C	TGCAGGTACTGCACGCTCACGGTGCAGAGAACGGCGTCGAGGGAGGCGCTATCGAGCTCCAGCCGCTGC	29:A>C	29
5324694|F|0-17:A>G-17:A>G	TGCAGCGCGGTGAGGCGAGCGACGGAGGCGCCG	17:A>G	17
1089536|F|0-65:C>T-65:C>T	TGCAGGGTGTTCCAGAAGCAGAAAGTGGACGGCGAGCAAGACAACGCCCGCTCCTCTTCGCCGACCTTC	65:C>T	65
3958358|F|0-7:C>G-7:C>G	TGCAGCACCGCCTAAAGCCCACCGCCGTGCTCTGGGGCTGGCCG	7:C>G	7
992360|F|0-17:A>G-17:A>G	TGCAGCATGTTGTAGACAGTCATGGCGAGGCTCACAACACTCGCGACCCCG	17:A>G	17
990150|F|0-13:C>G-13:C>G	TGCAGAGCATCGCCAGGAAGCACTGCGCCTGCACGAAGTTGAGGCCCAGGTTGAGCGCCACGGCCGTGC	13:C>G	13
1695363|F|0-14:T>C-14:T>C	TGCAGCTGCTCTTCTTGGAGGGCAACCTCTTCACCAAAGAGCTGCCGAACGTCGACATGCCATCCCTCT	14:T>C	14
5577822|F|0-13:A>C-13:A>C	TGCAGAAGGGCGTAGTCGTGCCCAAGCCTCCG	13:A>C	13
7940736|F|0-10:T>A-10:T>A	TGCAGGCGGGTGATGCCGCGGACTGGGTCTACAAGGGAGAGGGCGCGGCGAATCTCATCCTCAGCTACA	10:T>A	10
3022398|F|0-9:A>G-9:A>G	TGCAGTACAACCAAATATTCAAATCTCTGAGCTTGCCG	9:A>G	9
1862964|F|0-8:A>T-8:A>T	TGCAGGAGAATTCCCAATATCCAGCTCCTTGAGGGATGTGTATCAACTCGACTTGGGTGACGAAAAATA	8:A>T	8
3030642|F|0-5:C>A-5:C>A	TGCAGCACCAGCTCGGCCTGGGTTCCCTCCAGCACGCGCCCG	5:C>A	5
2247679|F|0-31:C>G-31:C>G	TGCAGGAGCACCGCCTGCCGCTCTCCAACCTCGACCTCATCCTACCCCCCATCGACGTCAGCGTCTTCT	31:C>G	31
1018548|F|0-38:G>A-38:G>A	TGCAGGTCATCATGTCGTTCCACGCGTGCGGCGGCAACGTCGGCGACGCCGTGAACATCCCG	38:G>A	38
1215457|F|0-7:A>G-7:A>G	TGCAGGGACGGTGGAGGCTGGTCTACAGCAGCGCCTTCTCGTCGCGGACGCTCGGCGGCAGCCGCCCCG	7:A>G	7
1107111|F|0-17:C>T-17:C>T	TGCAGAGAGGGCCTCTTCTTCATCGCAGGCCGCCCGAGGCCCGAGTTCCTCCTGGACAAACTTCCATCC	17:C>T	17
979989|F|0-16:G>A-16:G>A	TGCAGTCCACGGAGCGGCAGTGCGCTCTCCCAGCGTCCTCGCACTCCTCCAACAGCACATCTCTGAAGT	16:G>A	16
977094|F|0-43:T>C-43:T>C	TGCAGGTGATTGAGCATGTGGAGGAGGACCAAGCAAGTTTATTTGGCAACGTTGTATTGAGTTCATTCT	43:T>C	43
1230832|F|0-31:G>A-31:G>A	TGCAGTGGATGTCGGCGCGGCCGCAGTGGGCGGCCTTCGGCGGCCGCGACCACTTCATGGTCGTCGGCA	31:G>A	31
3960325|F|0-36:G>A-36:G>A	TGCAGGTCCAGCGCGATGGCCGCTGGGTGGCCGTCAGCCCCGTGCCCG	36:G>A	36
1143370|F|0-20:G>A-20:G>A	TGCAGCTCTAGTAATAAGGTGGTGCTGGGGGAAGGCACCATGACCTACTTTCCCGAGGAGGTGGTGGAG	20:G>A	20
2259120|F|0-10:T>C-10:T>C	TGCAGCGGCGTGATCCTCGACGACGTCTGCTCCGCGCTCCTCTGCCGCCGCCGCACCGCCG	10:T>C	10
3934317|F|0-15:A>T-15:A>T	TGCAGCGGCACGCCGACCTACTCCGAGAACAGTGAGACCGCGGCGCCG	15:A>T	15
1118707|F|0-19:C>T-19:C>T	TGCAGAGTCGGCCATATTGCTCTCATGGTACTGATAATGCGGGCGAAGGGCAGGGCGGTGATGGTGTCT	19:C>T	19
1119966|F|0-26:A>G-26:A>G	TGCAGATCCTTGGGGTCCTTGCCGTCAACGGTGCAGCCGACGCTGACGCAGGTGCCGAGGATCTCCTTG	26:A>G	26
1667521|F|0-41:C>G-41:C>G	TGCAGCTTCTCCCCCATCATGCCCTGGCTCACGTCCAGCACCGTCACCAGGTCGATGGGCGCGCGCCGC	41:C>G	41
3028687|F|0-28:T>G-28:T>G	TGCAGCGCCTCGCTCTCGAGCGACACGCTCCCGTCGAACCGCCCCGCCG	28:T>G	28
1011068|F|0-59:G>A-59:G>A	TGCAGCTGATGCGGACGCGGACCGACAGGGAGCTGGGGCGCCTCCTCGCGTCGGCGTCGGCTCTCGCGG	59:G>A	59
1032233|F|0-34:C>T-34:C>T	TGCAGAGAGTTTTAATGGCCGCACAGTGAAACTGCGTCCCTTTCCCTATCATCGCCTTCAATGAGCCAG	34:C>T	34
1127420|F|0-20:A>G-20:A>G	TGCAGGGCTGGCGTCGCTGGACGGGGGCGCGCTACCAGAAGGTCTTTGGCATACTTGACGGAATTATAG	20:A>G	20
1101204|F|0-30:A>T-30:A>T	TGCAGTGTTGGCGAGGATCATGCCGATGCCACCCGCTTCCTTGACAACCTGGCCCTTCTGCACCCGAGG	30:A>T	30
3030488|F|0-30:C>T-30:C>T	TGCAGCTCCCGGTAGAAGGCGCCCTCCTGCCCTTCCTGGTCCG	30:C>T	30
1210486|F|0-54:C>G-54:C>G	TGCAGGACAAGATGACCGCCAGGGAGATCGTCACATGGCTCGCCGTGCTCAAGACGGAGGAGGAGCTCG	54:C>G	54
1252931|F|0-26:A>G-26:A>G	TGCAGCTGCTGGGACGCGTCGGGCACACAGAGCACACCGTGGCCGATCCACCGCGCCGCGTCCCGAGAT	26:A>G	26
1094546|F|0-47:C>G-47:C>G	TGCAGCACCGACGAAGACAACGCCGCGAGCGTCAAGGCAGCCGTGTCCAAGAGCGGCTTCAAGCACCCG	47:C>G	47
1106543|F|0-34:T>C-34:T>C	TGCAGAAGCAGCACAACCCGCGCGCGTCAGGCCATCGCCGCGAAACCCTCTGCAAACGGAACGAGGAGA	34:T>C	34
3028835|F|0-13:G>C-13:G>C	TGCAGGCGCAGAAGCTGGTGGTGCCGGTGATGCTCAGCTCCG	13:G>C	13
1127700|F|0-13:A>T-13:A>T	TGCAGCACTGGCAACCCCCGCCGCACCCGCCGCCGCAGCCTCCACCGTAGTACGACGGCTGGGCCGAGA	13:A>T	13
1099538|F|0-38:A>G-38:A>G	TGCAGGTTTGAAGTCGGCCATAAGAAGTATGCCGCGCTATTTTCTGTGTGCACACACCCAGAAGCAACC	38:A>G	38
3937408|F|0-8:T>C-8:T>C	TGCAGGTATAGTCCTAGCATGCGGTACAGTCGAGCGCCGTAGGCCTGCCCGCATAGCGTCTCCAGGGCG	8:T>C	8
1095099|F|0-41:C>T-41:C>T	TGCAGAGTGAGAAAGATGGCGTCCAGAGCAGCAGCGGCCCTCGTCGTCGTGGCCTTGGCCTGCGCCGCC	41:C>T	41
1052419|F|0-34:C>T-34:C>T	TGCAGGTTGCTGTGATGTCGGCCTTCTTCGGACCCGACCAAGCTGCCACGGAGGAGAAACTGATCGCTG	34:C>T	34
1714214|F|0-38:C>A-38:C>A	TGCAGCATGAGGCACTTGTCGACGCCGTTGGGGAACGGCCCAGAGAAGCCATTGCGCGACAAATCCAGG	38:C>A	38
1075093|F|0-7:C>T-7:C>T	TGCAGGTCGCCTCTGCGGTTCAGGGGTCTAGCGATCAGGGCTCTGTGCTTGAGCTGTACTGGTAATCTT	7:C>T	7
5581400|F|0-8:C>G-8:C>G	TGCAGCGGCCCATAGACGAACAATGCCG	8:C>G	8
1220160|F|0-11:A>G-11:A>G	TGCAGTGCCTGATTGATTCCAGGTACAAAGACGGCCGCGCCACGACCGAGACGGAGGTCGTCGGGATGC	11:A>G	11
1029196|F|0-14:T>C-14:T>C	TGCAGAGTCGGCCATATTGTTCTCATGGTACTGATAATGCGGGCGAACGGCAGGGCGGTGATGGTGTCT	14:T>C	14
1131963|F|0-7:G>C-7:G>C	TGCAGGCGGTGGTGGCGGACCGCGTGGGCGTCGCGCCGCAGCAGATCTCGGCGTCGCTCGCCCG	7:G>C	7
1219864|F|0-19:A>G-19:A>G	TGCAGGTGTACAGCTTCTCAGGGCTGTTCCTCATCTGTGGCGTGGCGTGCCTCATCGCCCTCGCCATAC	19:A>G	19
1266287|F|0-9:T>C-9:T>C	TGCAGCTGATCATTCTGAAGTGGTACTCTATGCCGGCCCGCTCCGCCAGCTTCTTGAGCCGCTCCCCGA	9:T>C	9
1210763|F|0-20:A>T-20:A>T	TGCAGAAGGTCTTCTTCGTGAGCTCCATCCCCAAGGCGCCGTCGGGGAAGATTCTGAGAAAGGACCTCC	20:A>T	20
2261224|F|0-16:A>G-16:A>G	TGCAGGCGCTCGATTCAGTGCTCTCCCGTCGCTCCTCCTCCTCCATTGCCG	16:A>G	16
1097756|F|0-20:G>C-20:G>C	TGCAGCGGGTTCGGCCCGCTGACGTGGCAGTGCAGGTGCAGCGTCATCTCCCCTCCGCCCG	20:G>C	20
983777|F|0-56:T>C-56:T>C	TGCAGCTGGCCATACAATGCCTCCAATATCTTGTCCCCCTTGGGCAGCTTCTCTGCTAGGTTGAAGGCC	56:T>C	56
3953447|F|0-9:G>A-9:G>A	TGCAGCGCCGCGACGTCGGCAGCGGCTATACGGTAGATGCGGTTGACAGCGGTGGCGGCAACGGTGGCC	9:G>A	9
1052244|F|0-59:C>T-59:C>T	TGCAGAGACGACCCTCCCTGGAGACTACCCCTGTACCTCGCCAAGAACCCAGAGATGAACCCTTCGGTA	59:C>T	59
4909514|F|0-52:C>G-52:C>G	TGCAGATCCCCGCCGACCAGGCCGCGCTCGCGCTCGGGACGCTCGCTGCGGTCCTCCCCG	52:C>G	52
2268151|F|0-50:G>C-50:G>C	TGCAGGGCGCTGAGCCGCTTCACGGCCGCCACGATGCCGTCCTCGAGGACGGCCTTGTACGTGCTCCCG	50:G>C	50
1050727|F|0-25:A>G-25:A>G	TGCAGGAACGTCATCTTCTCCAGGAACCCGAGCTCCGCCGTGGCCAGCGTGAGCACGTAGACGAAGAGC	25:A>G	25
1085522|F|0-13:G>A-13:G>A	TGCAGTGCGCGACGCCGCTCCCCCTGCTGCGGCACGTGGCGGGCGCCATGGCCGCCGGCATGCGCGCCG	13:G>A	13
995365|F|0-9:G>C-9:G>C	TGCAGACACGGCGCATTTACCTTTGTCCCGCCACGCGGTGAAAGCTAGCGCACGTCTGTCTGGTGGTAA	9:G>C	9
2261434|F|0-44:C>T-44:C>T	TGCAGAACATCCAGCACGCTCACGTTGCCCACACGCAGCGCCTGCCGGTCCATGAACACCGACCACTCC	44:C>T	44
2260681|F|0-47:T>C-47:T>C	TGCAGCCTCGCCGGCCTCGACATCGCCCTTAACCTCAGCCGCAATGGTCTCACCG	47:T>C	47
12419980|F|0-56:A>G-56:A>G	TGCAGATCCTTGGGGTCCTTGCCGTCGACGGTGCAGCCGACGCTGACGCAGGTGCCAAGGATCTCCTTG	56:A>G	56
3222134|F|0-21:C>A-21:C>A	TGCAGCACAAAGGCCCCTAACCCCTAAATCCGCGCAAAGCATGCCAGATTCTCTCGACTTAATAACCAA	21:C>A	21
1093143|F|0-49:C>G-49:C>G	TGCAGCGGGAGCGAGGCGCGGAGGTAGGCGCGCATGACGGTGCTGACGACGAACGGGTCCGCGTCGGCC	49:C>G	49
1217049|F|0-46:G>T-46:G>T	TGCAGGATGAAATGTCGTCGTTCCAGGCGCCGTCCAGCCTACTGACGGATCAGGCCAGCCCCAACGTGA	46:G>T	46
1322080|F|0-43:C>T-43:C>T	TGCAGTGGCCGGGGCTGTTCCACATGCTCGCGTCCCGCCCCCGCAGGCCGCTCTCGCTCCG	43:C>T	43
2247423|F|0-33:G>A-33:G>A	TGCAGTGACAATGTCGGCAATCAGTCCCTGCACGGGCCCACTGTTCTGATTGCAGAACGATGAACAGCA	33:G>A	33
4910574|F|0-8:A>G-8:A>G	TGCAGCGCACTGCCTCCCGCGGCCTCTTTGCCG	8:A>G	8
1219191|F|0-41:G>A-41:G>A	TGCAGTCCCCGCCGACGCAGCAGCAGCAGGACCTGCTGGGCGGGCTGGACACGGAGCTGAGCGACATGC	41:G>A	41
1141978|F|0-58:G>C-58:G>C	TGCAGGTGTACAGCTTCTCGGGGCTGTTCCTCATCTGCGGCGTGGCGTGCCTCGTCGCGCTCGCCATAC	58:G>C	58
985942|F|0-28:C>A-28:C>A	TGCAGCTGTTGATGCAGCTCATCTCCACCGTCATGGTGGGGCACCTCGGCGAGGTCGCGCTCGCTGGCG	28:C>A	28
988236|F|0-57:C>A-57:C>A	TGCAGTTGGTGGCCAATACTTTTGTTTAGAATTGGGAATTGTGGGGATGTGGACAATCTGATGCCAACA	57:C>A	57
