# Supplementary material for: Efficient anchoring of alien chromosome segments introgressed into bread wheat by new Leymus racemosus genome-based markers
Source: BMC Genet. 2018 Mar 27;19:18. doi: 10.1186/s12863-018-0603-1 (PMC5872505; doi:10.1186/s12863-018-0603-1)
Supplement: Supplementary file 2 — Table S2. Detailed information of Lr#E-specific markers. (XLSX 10 kb) [file 12863_2018_603_MOESM2_ESM.xlsx]

## Sheet: Sheet1
Table S2 Detailed information of Lr#E-specific markers
PCR-based marker
ID	Sequence	Tm (0C)	Expected amplicon size (bp)
Lr_M2_F28	TTCAATTCCTGTGTTGCTTCC	54
Lr_M2_R28	GAAGCAACGATGGCCATATC	55	345
DArTseq markers
Allele ID	Trimmed sequence	SNP	SNP position
3944463|F|0-41:A>G-41:A>G	TGCAGTGGGCGACGGAGGTGGAGGCCGGCGGCAGGAAGGAGATCGCCG	41:A>G	41
