# Supplementary material for: Efficient anchoring of alien chromosome segments introgressed into bread wheat by new Leymus racemosus genome-based markers
Source: BMC Genet. 2018 Mar 27;19:18. doi: 10.1186/s12863-018-0603-1 (PMC5872505; doi:10.1186/s12863-018-0603-1)
Supplement: Supplementary file 3 — Table S3. Detailed information of Lr#F-specific markers. (XLSX 39 kb) [file 12863_2018_603_MOESM3_ESM.xlsx]

## Sheet: Sheet1
Table S3 Detailed information of Lr#F-specific markers
PCR-based markers
ID	Sequence	Tm (0C)	Expected amplicon size (bp)
94_s274177f	GAATCTGCAATAGCTCAACACAGCAAG	66.8
94_s274177r	AGACACAATATATGGGCTGAAGTGCTC	66.8	338
Lr_M1_F59	GCCCTCGATGCTATCCAATA	55
Lr_M1_R59	GCCAAGATGTTGACTGCTGA	55	923
Lr_M2_F23	TCGATTTCTAAACTCTGTGATGC	54
Lr_M2_R23	GTGTTCTGCATGGGTCTTCA	55	463
305_s274177f	CACCAAAACCCCAAGCTGTTATTTCTC	66.8
305_s274177r	GCTGTGTTGAGCTATTGCAGATTCTTG	66.8	272
DArTseq markers
Allele ID	Trimmed sequence	SNP	SNP position
3949835|F|0-16:G>C-16:G>C	TGCAGGCGATGCACACGGACGAGCGGGTCACCG	16:G>C	16
1049061|F|0-31:C>T-31:C>T	TGCAGACCTTCGTGCTGAGGGTGACCATCCACTGCCATGGCTGCAAGAAGAAGGTCCG	31:C>T	31
4262100|F|0-34:C>G-34:C>G	TGCAGCAGAGTGCCTGGACGATGCGCGTGCGGTGCTCCG	34:C>G	34
3935466|F|0-22:C>T-22:C>T	TGCAGGTACACCTTCTGGCTGACGCTCTGGTACGGCCGCGTCCG	22:C>T	22
1044294|F|0-16:G>C-16:G>C	TGCAGCTGCTGTCGTCGCTGGACACCACCAAGGTCAAGGACAAGAAGGACCG	16:G>C	16
3944314|F|0-11:C>T-11:C>T	TGCAGCAAGCTCACCAGGCTCTCCACGTCCG	11:C>T	11
4261851|F|0-10:G>T-10:G>T	TGCAGCTGTTGGTCAAGGACGGCGAGAGCCGCGTCACCATCGCCG	10:G>T	10
5578104|F|0-8:C>A-8:C>A	TGCAGCGTCTGCACCTTCCTCTCCAGCTCGCCG	8:C>A	8
1023336|F|0-20:C>T-20:C>T	TGCAGCTGCGGGCTGCTGAACAGCTTCATCGGCACCGTGCCGTAGAGTCTTCCG	20:C>T	20
3032369|F|0-21:C>G-21:C>G	TGCAGTTCACGGCCACCCTCACCTGCGTGAACTCCTCCG	21:C>G	21
3032369|F|0-19:C>G-19:C>G	TGCAGTTCACGGCCACCCTCACCTGCGTGAACTCCTCCG	19:C>G	19
3032369|F|0-9:C>T-9:C>T	TGCAGTTCACGGCCACCCTCACCTGCGTGAACTCCTCCG	9:C>T	9
4262657|F|0-22:C>T-22:C>T	TGCAGACGCTGCTGGTCAGCAACAACCGTCTCGCCG	22:C>T	22
4261841|F|0-8:G>A-8:G>A	TGCAGAGCGTCGTGACGGACGCGAGCCG	8:G>A	8
2246054|F|0-17:C>T-17:C>T	TGCAGCTACCTCCTCCACGTCGACGCCGACGACGAGGCGCTGATCCAAATCCCCG	17:C>T	17
4993329|F|0-22:G>A-22:G>A	TGCAGTGGCTCGACGTGTCGACGAACGCGCTCTCCG	22:G>A	22
3021100|F|0-33:A>G-33:A>G	TGCAGAGATGAGCGTCTGCACTACATTCTTCATACCG	33:A>G	33
3946756|F|0-6:G>A-6:G>A	TGCAGCGGCTGCTCCTTGCAAACAATGGGTTCTCCG	6:G>A	6
3942374|F|0-13:T>C-13:T>C	TGCAGCACTTGGTTGCCGACGCCAGCACCG	13:T>C	13
1021367|F|0-11:T>A-11:T>A	TGCAGACTCTATTGGCGATGAACCAGGTGGCGGAGCACATGGTCCTCGCCG	11:T>A	11
2248179|F|0-42:C>G-42:C>G	TGCAGGGGAGGCGATTAAGCAGTCGCCGTCGATGCCGACGACCCCGACCACGCCG	42:C>G	42
5580225|F|0-19:T>C-19:T>C	TGCAGCCGCAACTGCCTGATGGTCCACTCGCCG	19:T>C	19
3024549|F|0-5:C>T-5:C>T	TGCAGCACAGGGGACATGGACGGATTTCTCCCAAGATTCCG	5:C>T	5
1667327|F|0-42:T>C-42:T>C	TGCAGCCTCCCGCCGTCGAGTCCCAGCCCCTTGGACAGCACCTTTGATACCCTCCG	42:T>C	42
1123934|F|0-52:G>T-52:G>T	TGCAGGAGGTCGAGCACCTTCACCCGCTCCTCCATGGGGAGGCTCATGATCCGCCTCGCGCAGTCACGC	52:G>T	52
5332131|F|0-18:A>C-18:A>C	TGCAGCTGGGCGTGGAGAAGGACTGGCGGGCGTGGTCGCCG	18:A>C	18
1264483|F|0-33:C>G-33:C>G	TGCAGGTTCGACGCTCGTCTGCTGCTGGAGCGGCTGCGCAACAAGCGGCTGATGTTCGTGGGGGATTCG	33:C>G	33
1077822|F|0-13:A>G-13:A>G	TGCAGCTGCTGTCATCCCTGGACACCACCAAGGTCAAGGACAAGAAGGACCG	13:A>G	13
3532752|F|0-31:T>C-31:T>C	TGCAGTTCACGGCCACCCTCACCGTGGTGAATTCCTCCG	31:T>C	31
3028486|F|0-27:G>C-27:G>C	TGCAGCTCATGTACCACTTCGACTGGAGGCTGCCCGCCG	27:G>C	27
5324894|F|0-10:G>C-10:G>C	TGCAGTGGCTGGACGTCTCGACAAACGCGCTATCCG	10:G>C	10
7916166|F|0-5:G>C-5:G>C	TGCAGGCATGGCCGCGGTAGTCACCGTAGATGTCCG	5:G>C	5
3025233|F|0-25:A>T-25:A>T	TGCAGCTCCAAGGTGGTGGCTGCCTATATGGAATCTCCG	25:A>T	25
1045986|F|0-55:T>C-55:T>C	TGCAGCTTCAGTCCCTTGCTCGTTTACCTCAATGACAGCCTTATGAAAAACGTCATTCACAACCAGAGG	55:T>C	55
5582379|F|0-17:C>G-17:C>G	TGCAGGCCGAGGAGGAGCGGCGAGACGTCGACGGAGGCGCCCG	17:C>G	17
3023806|F|0-10:C>T-10:C>T	TGCAGCTCCCCAGTAAGCGCTTGAAGAACAACTCGGTGCCG	10:C>T	10
4261566|F|0-7:G>A-7:G>A	TGCAGCAGAAGCCGCGGGCCGAGGCGCAGTATCCCAGCCCG	7:G>A	7
1075540|F|0-62:G>T-62:G>T	TGCAGCATCTTCTCGTCCGCGCCCTCCCGCGCCACGCAGTAGGTCTGGTTCGTCGTGTCGTTGGCCAGC	62:G>T	62
5357980|F|0-14:C>T-14:C>T	TGCAGCTCCGCGGTCGGGGGCTCCGTGCCG	14:C>T	14
5363931|F|0-11:T>C-11:T>C	TGCAGGTCCAGTGGCGCCAGGTTGTTGTCGCCG	11:T>C	11
3954262|F|0-11:A>G-11:A>G	TGCAGCTCCACATGGACACGGAGGTAACACCG	11:A>G	11
3028790|F|0-21:C>T-21:C>T	TGCAGTGTACCTGAACGGGAACAAGTTTGCTGGCGCGGTGCCG	21:C>T	21
3938302|F|0-8:C>A-8:C>A	TGCAGGGCCTCGACTCGCTCATCATCCCCG	8:C>A	8
1056056|F|0-44:A>C-44:A>C	TGCAGGTGGTGGCTCCTCATCTTGTCGCCGACGCCGAGGGCGTCAAGCGCGCGGAAGGCGTTGGTCCAT	44:A>C	44
4262543|F|0-16:G>A-16:G>A	TGCAGTACCTGTACCAGCAGCAGTATGCCATCTCCAACCAATCCG	16:G>A	16
5581343|F|0-16:C>T-16:C>T	TGCAGCATCTCGGGCCCGAAGCCGTGCCCGTCCG	16:C>T	16
1049351|F|0-28:G>C-28:G>C	TGCAGGCCATGAGCCCGTACAGCGAGTTGTGGGCATAGTTGATGAGGATCCG	28:G>C	28
4006207|F|0-20:A>T-20:A>T	TGCAGGTCTACCACGATCACAGCAATGGTTAGTCAGGCCACCG	20:A>T	20
3021399|F|0-34:G>A-34:G>A	TGCAGGTATCTGTATCTGTGGCAACCCAACCCCAGACCCG	34:G>A	34
7913189|F|0-16:C>G-16:C>G	TGCAGAACCTCGACCTCTCCAAGAACGCGCTCGCCG	16:C>G	16
997479|F|0-14:T>C-14:T>C	TGCAGCTTCTCCCGTCGCTTGCGCTCGGCGATGACGTGCTCCTGCGCGTTCGCCG	14:T>C	14
3022853|F|0-8:T>C-8:T>C	TGCAGCAATCCGTAAGCGAATAGTGATGGAATCATCCACCG	8:T>C	8
4261550|F|0-20:C>G-20:C>G	TGCAGCTGCGGGCCGACGTGCTCAAGCAGCTGGACGGCGCGCCG	20:C>G	20
4409586|F|0-26:C>T-26:C>T	TGCAGGAGGCGGCGAGAGGTTGGTGGCGGCGACGGCGCCGCCG	26:C>T	26
3021326|F|0-29:T>A-29:T>A	TGCAGTTCACGGCCACCCTCACCTTGGTGTACTCTTCCG	29:T>A	29
4002415|F|0-5:G>A-5:G>A	TGCAGGTCGTCGCGGAGCAACGTGTGCTCCAAGTACCG	5:G>A	5
1167226|F|0-11:C>T-11:C>T	TGCAGGATCTTCGTTGCTACGTGGAATGTGGGCGGCCGATCCCCTCCCG	11:C>T	11
1089186|F|0-51:G>A-51:G>A	TGCAGGAACGCGAACTCGCGCTCCACCTCGTCGGGCAGCGACGCGTGCGCGGCCCACCCG	51:G>A	51
3023453|F|0-17:C>T-17:C>T	TGCAGCTGTGATGAATCCGTCATCACGTCCTCCAGTTGTGCACCG	17:C>T	17
989894|F|0-12:A>G-12:A>G	TGCAGGAAGTATACCTCCAGGCAGCTGATGGTGGATACACATACGGCCG	12:A>G	12
1043228|F|0-19:A>C-19:A>C	TGCAGTAATTGACAAGAACAAGAACCGTAGCAAAGAATGGGGAAGAAAGATCTCACTCACAGGCGACGT	19:A>C	19
4262475|F|0-32:G>C-32:G>C	TGCAGCGACGCCTTCCTCGCGATCGGCATGTCGACGAACGCCG	32:G>C	32
3947509|F|0-28:G>A-28:G>A	TGCAGACCTACATTGTGCAGCTGCACCCGCGCGGATCTACCG	28:G>A	28
7161537|F|0-10:C>T-10:C>T	TGCAGCTCGTCTCCGACGCCGACATCCCG	10:C>T	10
3027177|F|0-35:C>A-35:C>A	TGCAGCGAGCCGTTGGGCATGAGCTCGTAGACGAGCATCATCCG	35:C>A	35
3023240|F|0-12:T>C-12:T>C	TGCAGACATCCCTGAGCAGAACGTGAGCCTGGCCAAGCCCG	12:T>C	12
4261717|F|0-20:C>A-20:C>A	TGCAGAGTGGGGTGGTACGGCCAATTTTTCACATGCACCCG	20:C>A	20
1205880|F|0-67:G>T-67:G>T	TGCAGCGAGCTGCCGTTGCGCACGCTCAGCTCCGCCGTGGGCGCGCCCGTGGCGTCCGTCCCGAACCGA	67:G>T	67
1100674|F|0-19:G>C-19:G>C	TGCAGGCCATGAGCCCGTAGAGCGAGTTCTGGGCGTAGTTGATGAGGATCCG	19:G>C	19
1000437|F|0-9:A>G-9:A>G	TGCAGCGGCAGGAAGGGCCGTTGCTGATCCTTGGGTTCCTCATGGGCATCAACGCCG	9:A>G	9
5580214|F|0-7:G>C-7:G>C	TGCAGCCGACGGCGGCCAGCGGCGACGAGCGGCCGAGGTGGTTCTTGCACCCG	7:G>C	7
1688504|F|0-31:T>C-31:T>C	TGCAGCCCAACATGAGGGAGATTGAGTCCGCTCAGGACCTCGTCGACTCGCTGGCCAACGCCG	31:T>C	31
3024671|F|0-9:T>C-9:T>C	TGCAGCGTTTGGTCTTGACGGTCCAAGTCATCCAACCG	9:T>C	9
1126172|F|0-11:G>A-11:G>A	TGCAGCAGCGCGAGCATGTACTCCCCCTCGTCGCGCACCCGCTCCACCAGCCG	11:G>A	11
1023177|F|0-16:C>G-16:C>G	TGCAGGCGCTGGTGCGCGGGCAGCTGGTGAGGAAGCAGGCCAAGGCCACGCTCCG	16:C>G	16
3029756|F|0-17:G>C-17:G>C	TGCAGGGTCATCGAGTCGCCGTAATTCACGCTCACCG	17:G>C	17
3940857|F|0-11:C>A-11:C>A	TGCAGCAGCTCCGCCGCGCCACCACGGAGCACCAGGCCCG	11:C>A	11
4409263|F|0-25:G>C-25:G>C	TGCAGGAGGGCGTCGGGGAGGAGCTGCCCG	25:G>C	25
1017145|F|0-31:G>A-31:G>A	TGCAGCCCGACATCCAGACGAACCGCATGTTGTAGAAATGGTGCATGCCG	31:G>A	31
1091210|F|0-49:G>A-49:G>A	TGCAGCCCCACTGCCCCCACCACGCCGCTGCTACTTTGGTAAGCGTTGGGACCG	49:G>A	49
997197|F|0-41:C>T-41:C>T	TGCAGTAGGGATTCCCACGCCAGGCAGCTCAACAGTGGCGGCGAGTTCATTACCGTCGTCTGGCTTCTG	41:C>T	41
4734016|F|0-7:C>G-7:C>G	TGCAGGGCGGGGGCTACTTATAGGAGGGCCG	7:C>G	7
1398437|F|0-36:G>A-36:G>A	TGCAGTACAACTTCGAAGGGAGGTACGATTTGGTCAGGTTCATTAAGACGGCCCAGAAGGCCG	36:G>A	36
3030639|F|0-11:C>G-11:C>G	TGCAGCACCTTCACCACCATGAAGGCACTGGTGGAGTCGAGCCCG	11:C>G	11
1696516|F|0-8:C>T-8:C>T	TGCAGCACCTCGAGGTTCGGCAGGTCACCGATAAATTCGGGAATCTCGCCG	8:C>T	8
3951782|F|0-15:G>C-15:G>C	TGCAGTTCACGGCCAGCCTCACCTTGGTGAACTCCTCCG	15:G>C	15
3954316|F|0-12:C>A-12:C>A	TGCAGCCGCTTCCAGCGAGGCCAGCGCCGCTTCCAGCGAGTCCG	12:C>A	12
5331604|F|0-8:G>A-8:G>A	TGCAGAGTGGTGGAGCTCACGATTTCAGCAGGCCCG	8:G>A	8
3020975|F|0-13:G>A-13:G>A	TGCAGCAATGCTCGATCTTCCCCATCTGGGTGTCATTGTACCG	13:G>A	13
1150140|F|0-36:C>G-36:C>G	TGCAGTGGATCATCTGGTGAACACGGTGAGCCTGGGCCACGACTTCCTCTTCGAGGAGGCCG	36:C>G	36
1090065|F|0-41:G>C-41:G>C	TGCAGGCCCCGCACGAACGCCACGGCGTACTTGCTCGCCGTGGTGGGGTCCTCGCCG	41:G>C	41
3027831|F|0-6:A>G-6:A>G	TGCAGTAGAAGGAGGCGGCCTCCACGATGTCCTTGACCTCGCCG	6:A>G	6
3021762|F|0-10:T>G-10:T>G	TGCAGCAGCATGTATGTGGTCATGATTAGTGATTCCG	10:T>G	10
5350226|F|0-19:A>T-19:A>T	TGCAGGTTCGCCAATGCGGAGGGCGGACTGCCCG	19:A>T	19
1095320|F|0-7:C>G-7:C>G	TGCAGGCCAAGGGGCACGTGTGCGGGATGACGGGCGACGGCGTGAACGACGCGCCG	7:C>G	7
2344018|F|0-51:G>C-51:G>C	TGCAGCGGCTTCACAGCGGCGTCGAGCATGCGATGAGCTGCCGCCTGTGGCGTCGCCG	51:G>C	51
1089877|F|0-7:G>A-7:G>A	TGCAGGCGGAGGAGGACGGCGACGAACATGTCGTTTTTGCATCCAAGCCTGCGTTCTCTCCG	7:G>A	7
1026148|F|0-31:G>C-31:G>C	TGCAGAACAAGGTGACCCTGGAGTGGCTTCTGGCCCTGGGTGACAAGCTGGGCATGGTCCGTGTGCCGA	31:G>C	31
3028351|F|0-38:G>A-38:G>A	TGCAGCATGGAGGGCGCCGAGTTCGTCCATGCCGTGGCGCCG	38:G>A	38
3935637|F|0-15:G>T-15:G>T	TGCAGCCGCGAGTTGGGGACGGTGACCATGACCTCCGCTCCG	15:G>T	15
2245969|F|0-21:C>T-21:C>T	TGCAGGATCATGATGTACATGCGATCGCTTGCGGCCATCCATTCAGCATCGACTCCCTGGCCG	21:C>T	21
1021492|F|0-49:A>T-49:A>T	TGCAGGTCCCCATCGCCATCGGAGGTCCAGGGCTTGCGCCAGGGGCTACATTCCG	49:A>T	49
1004340|F|0-46:C>T-46:C>T	TGCAGTATCCTAGCCTGTTGCTGGAGTTCATGGGCAGCTATCTCACCGAGCTGAGCCTTTTGGATTATG	46:C>T	46
1862697|F|0-31:A>G-31:A>G	TGCAGCAAGCGCTCTACTGGCACATCGAGGCACGCGTCGTGCTGGATCTCCG	31:A>G	31
3026712|F|0-13:C>T-13:C>T	TGCAGAGCCCAAACCCCACGACCAGATTCGCAGGCCCACCCG	13:C>T	13
4410821|F|0-11:C>G-11:C>G	TGCAGGGAGGACGGCGGCGGGTGCAAGGTCAGGTTCCG	11:C>G	11
1104710|F|0-63:G>T-63:G>T	TGCAGGGTGACACTGCGCACGCGAGGGGCGCTCACGCCGCGGCCGCCGCGCATGTAGAAAGGTGCCCCG	63:G>T	63
4405836|F|0-17:G>T-17:G>T	TGCAGGCCCTTCTGCACGCCGTCGGCCGCCG	17:G>T	17
1203185|F|0-49:G>A-49:G>A	TGCAGGGAAGGCTGTTGAGCTTACTCGGATCGGTCGTCGTGATCACGGCGACGCCG	49:G>A	49
3023151|F|0-20:A>C-20:A>C	TGCAGTGGGATTCCGTGACAAGCAGCTACATAACATTTGGGGCCCG	20:A>C	20
1060558|F|0-37:C>T-37:C>T	TGCAGGAGCAGTCGTCGGAGTTGACAGAGCTGATGGACGGGATGCTCAACAAGCTGTCCAGCGCTCTGT	37:C>T	37
1405891|F|0-34:C>A-34:C>A	TGCAGCTGTTCGCCGTGGTTCTCGTGTTCTGCTTCGCACCCGCCAAGTCCG	34:C>A	34
1405891|F|0-32:T>A-32:T>A	TGCAGCTGTTCGCCGTGGTTCTCGTGTTCTGCTTCGCACCCGCCAAGTCCG	32:T>A	32
1087748|F|0-35:C>T-35:C>T	TGCAGGGTGGGATGTTTGTGTTCAGAGGAAAAGAACTGCTGTACGCATGGAGAGATGAAGGGACCGAGA	35:C>T	35
4260842|F|0-21:A>G-21:A>G	TGCAGCGGGTGCACCAGCTGGACCAACCAGTTCACCATCCTGCTCCG	21:A>G	21
1138107|F|0-33:T>A-33:T>A	TGCAGCTGCACGGCAACTTTTCAGGCCCTCGTCTTTGATGCCTCTTGGCACCATCCG	33:T>A	33
4993776|F|0-5:A>G-5:A>G	TGCAGATCATGGCGGTCCCTGCTCAGCCACCCG	5:A>G	5
1092008|F|0-39:C>T-39:C>T	TGCAGTTGGACGGAGCGCACAACACCTCATCTCGTCCATCATCTTTGCTGGCTTGACAGCCG	39:C>T	39
3029043|F|0-20:C>G-20:C>G	TGCAGGTAGTCGCCGACGTTCACCACCAGCGCCCCCGCCTCCGCCG	20:C>G	20
5580396|F|0-12:G>C-12:G>C	TGCAGGCACATGGGTCAGTTGCTCGTGGTTTTCCG	12:G>C	12
3939265|F|0-26:T>C-26:T>C	TGCAGCTGGTGGCGTTGCTTCCCCTTTGCCGCCGTAGCGCCG	26:T>C	26
1250261|F|0-57:T>A-57:T>A	TGCAGCTTCAGCTTGCTCCACACCAGCTCCAGGTAGTCCTTGGAGAGGAAGTACTTGTGGGCGGCGAAG	57:T>A	57
1250261|F|0-25:G>A-25:G>A	TGCAGCTTCAGCTTGCTCCACACCAGCTCCAGGTAGTCCTTGGAGAGGAAGTACTTGTGGGCGGCGAAG	25:G>A	25
1250261|F|0-50:G>A-50:G>A	TGCAGCTTCAGCTTGCTCCACACCAGCTCCAGGTAGTCCTTGGAGAGGAAGTACTTGTGGGCGGCGAAG	50:G>A	50
1147691|F|0-59:C>T-59:C>T	TGCAGGGGACTCGACGCCGTTTACGGTGTTGCTGTTGGCCACCGCCGTGGCGTTGGTGACACCG	59:C>T	59
5363541|F|0-8:C>G-8:C>G	TGCAGCGGCCCCTCGGCGGCGGTGCCGAGGCGGTGGCCG	8:C>G	8
1093829|F|0-12:C>T-12:C>T	TGCAGCACGTTGCGAGTGCCAGCGTGTCACGCGCGGGCGGAAGTTTGGGCCG	12:C>T	12
3025691|F|0-8:T>C-8:T>C	TGCAGCTGTTCACCGCCGTTCTTGCGTTCTGCTTCGCGCCG	8:T>C	8
3025691|F|0-11:A>G-11:A>G	TGCAGCTGTTCACCGCCGTTCTTGCGTTCTGCTTCGCGCCG	11:A>G	11
1303748|F|0-5:G>A-5:G>A	TGCAGGTCGCGCACGCGGACGCGCAGCGCGTCGCCTCCGCCGTCACCCGCATCCTCGAAGCTCACCCGA	5:G>A	5
1113765|F|0-18:A>C-18:A>C	TGCAGCCACCGTAGGCTCACACAGCGCTGCCATAGCCACCTGAGCCCGTGGTCGCCG	18:A>C	18
5411705|F|0-19:G>T-19:G>T	TGCAGGCGGGCTCGGCTGAGCTGGAGAGAGCCGCGAAGGGATCCTGCTGCTGCGGCTGGAGGTGGTGGC	19:G>T	19
3952636|F|0-8:C>T-8:C>T	TGCAGCGCCTCCGCCTTCACGCGCTCGTCGCCCATCCCG	8:C>T	8
3935076|F|0-46:G>C-46:G>C	TGCAGATCGAGGCGCTCATACTGCTCTGCTACATCGCGCTGCATGTGCCG	46:G>C	46
1087273|F|0-20:C>T-20:C>T	TGCAGATCGAGGCGCTCATACTGCTCTGCTACATCGCGCTGCATGTCCCG	20:C>T	20
1251584|F|0-46:C>A-46:C>A	TGCAGCTCAAGGGGCACAGGTCGGTCGGCGGCGTCCGCGCCTCCATCTACAACGCCATGCCACTCTCCG	46:C>A	46
2242659|F|0-26:C>T-26:C>T	TGCAGCTTGAGAGGGGCGATACCCGACTCCGTCTTCGAGCTGACCCTGCTGGAGACGCTGGATTTGTCC	26:C>T	26
3944012|F|0-11:G>C-11:G>C	TGCAGCGCGTAGAGCCCTCCGAGGCTGTGCGCCATGAGGATCGCCG	11:G>C	11
1088578|F|0-29:C>T-29:C>T	TGCAGGCTCTGCCACTTGAGCACCCACAGCGGGATGTGCTGCATCAGAGGGTGCACGCTGATGATCACG	29:C>T	29
3029891|F|0-20:T>G-20:T>G	TGCAGCGCGTATAGCCCGCCTAGGCTGTGCGCCATGAGGATCGCCG	20:T>G	20
5578000|F|0-12:C>G-12:C>G	TGCAGCCCGCGACTCCCCTCGCCGAGCCCGCCG	12:C>G	12
987463|F|0-14:C>G-14:C>G	TGCAGGCTGGTCACCCGCGGCGGCTCGGCGAACTCGTAGTCGTGCTTGAAGTAGTCCAGGATCATGTCC	14:C>G	14
1034492|F|0-13:C>T-13:C>T	TGCAGCCCAAGGTCCCGTTCTTCACCGTCATCACCGACCTCAACACCTGCCACCCGACATGGTAACCAA	13:C>T	13
1099975|F|0-15:T>C-15:T>C	TGCAGCGTACCAACGTTCGGAACGCTCCAAAGCGTCTAGCCAGCCCAGTCCG	15:T>C	15
1074277|F|0-17:A>G-17:A>G	TGCAGCCTCCCAATTTCATTAGAGGTTTCAGCACCAAATTTCTCCTTGTAGAACCG	17:A>G	17
1087892|F|0-24:C>G-24:C>G	TGCAGGTAGTGTGTACAAAGCAAGCGCATTGGCGTCTAGTGAGGTCCTCCTCGCCGTTGCCG	24:C>G	24
5359918|F|0-17:A>G-17:A>G	TGCAGGCTGAGGTGGTTAAACTACCTCCG	17:A>G	17
1263023|F|0-11:G>A-11:G>A	TGCAGCTCACAGAGGCTGGTACGCCATCTCAAATGTCCATCCGTTTCGCGGCTGAAGAACACACCTCGA	11:G>A	11
2368253|F|0-26:G>C-26:G>C	TGCAGGTGCTCCAGCACGTCGCGGCTGGCCGCGTGCATGCAGAAGTGCTCGAACGCGCGCTTGAAGTCC	26:G>C	26
4733908|F|0-29:A>T-29:A>T	TGCAGCTGTTCGCCGCCGTTCTCGCGTTCAGCTTCGTGCCG	29:A>T	29
983897|F|0-21:C>T-21:C>T	TGCAGCTAAACACGCCTCGTGCGGGCAGGGCCTCGCGTAGAACTTCGCGATGTTATCCCCG	21:C>T	21
1298868|F|0-6:G>A-6:G>A	TGCAGTGGTCGCAGGCTACCGCGTCGGCAGAGAGCTCCTTCTCCATGTCCG	6:G>A	6
3025627|F|0-19:C>T-19:C>T	TGCAGACACCTCCCGAGGTCAGGAACGAGGACCTGCCCG	19:C>T	19
1088896|F|0-47:T>A-47:T>A	TGCAGGCTCTGCCACTTGAGCACCCACAGCGGGATGTGCTGCATGAGTGGGTGCACGCTGATGATCACG	47:T>A	47
11314808|F|0-26:G>C-26:G>C	TGCAGCACCACGATCTGCACCATGAGGCTGCCG	26:G>C	26
5581325|F|0-5:T>C-5:T>C	TGCAGTAGCAGTGACGGCGGGTAAACCCG	5:T>C	5
1863330|F|0-19:A>G-19:A>G	TGCAGCTGCTGGTCCACGTAGTAGGAATGGACGTCGAAGTTGGTGACCGCGGCGAGGCCCCG	19:A>G	19
3934483|F|0-37:C>T-37:C>T	TGCAGGCTGGCGTTGATGTTGGGGATGGAGCTCGCCGCCACCG	37:C>T	37
3028308|F|0-28:T>G-28:T>G	TGCAGCTGCGGGCCGACGTGCTCAGGCATTTGGATGGCGCGCCG	28:T>G	28
2362162|F|0-13:T>G-13:T>G	TGCAGCTCCCGGCTCGATGGGTCGAGTTCCCATGGTAGTATATAGTAGCAAGCCCG	13:T>G	13
1061449|F|0-5:C>T-5:C>T	TGCAGCAATTGACAAGAACAAGAACTGTAGCAAAGAATGGGGAAGAAAGATCTCACTCACAGGCGACGT	5:C>T	5
3064357|F|0-40:A>C-40:A>C	TGCAGGGGAAGTTCCTGCTCAACAGCACCGTGGCCAAGGCAACCATCTACATCGAAGGCCCGAAGGCCG	40:A>C	40
3024348|F|0-15:A>T-15:A>T	TGCAGCAAGGTTTGAACTGTGGAACAGAACGTGATTGCTGCCG	15:A>T	15
5361455|F|0-26:C>A-26:C>A	TGCAGGCGAGGTTCGAGGAGGTGGAGCTGCCGCTGCTGGCGGTTCACGGCGGCGACGACACGGTGTGCG	26:C>A	26
983247|F|0-19:G>A-19:G>A	TGCAGTAGGGGAGCACGTTGCCGTCCACCACCTCCTCCTCCTGCTGCTGCACCTGCCCTTGCTGCTCGG	19:G>A	19
2276199|F|0-9:T>C-9:T>C	TGCAGGTTGTTCAGTATCAGCGCCTTCCGCACTGCATCCGCCCAGATCGACGGACGCCAGCCCG	9:T>C	9
5581325|F|0-12:G>C-12:G>C	TGCAGCAGCAGTGACGGCGGGTAAACCCG	12:G>C	12
1209668|F|0-58:G>T-58:G>T	TGCAGCACATCCTCCAGGGCTGCTCCAAGCTGGAGAAGCTCGAGATAAGGGACTGCCCGTTCGGCGACG	58:G>T	58
2275346|F|0-54:G>T-54:G>T	TGCAGTGATGGACATCAAATCAAAGCATCGACAACTCGACACATCAAATTCCTAGCGCGCGCAGCCACT	54:G>T	54
4002876|F|0-41:T>C-41:T>C	TGCAGGAACAGCGTGGGCGCCTGGTGGTACTTCACCAGGGATTTGCCG	41:T>C	41
1215216|F|0-22:G>T-22:G>T	TGCAGCCTGCGCAGCGCCACCAGCTCCCTGACGTGCGTGCCCCGCGGCCG	22:G>T	22
3029308|F|0-38:C>G-38:C>G	TGCAGTACGTCCCACCGACCGCCGCCGCCGCTCTCTGCCGTCGCCG	38:C>G	38
1862993|F|0-26:C>G-26:C>G	TGCAGCATGAACGGCTCCAGGTCCGCCAGCGTGGCGGCGCCGAGGCCGCGGTACTGGAAGTCGACGCGG	26:C>G	26
1146686|F|0-31:G>C-31:G>C	TGCAGGGCGCGGAGGTGTCGGTGGAGAACGTGCGCAGCAGCTTCCCTCTGGGCGCGGCCATGAGCCGCG	31:G>C	31
985076|F|0-8:C>T-8:C>T	TGCAGTGGCTACAAATTTGCCCTTCCTCCTTTCTTCGTTGGAATTTGGGAACCG	8:C>T	8
1092019|F|0-9:T>G-9:T>G	TGCAGCCTGTCCCTCGCCGCCTTCTCGGCCGCCCCCGTCGCCAGGCTCAGCCTGGTCATCCG	9:T>G	9
7491905|F|0-16:T>C-16:T>C	TGCAGGTGACCGTCGGTGGCCTTGGCCCCG	16:T>C	16
1024652|F|0-18:A>C-18:A>C	TGCAGCACGTTCCAGTGCATGCTCGCGCACGTCTGGAAGAAAATCACGGCGGCGCGGGAGCTGAAACCG	18:A>C	18
1022998|F|0-39:T>G-39:T>G	TGCAGGTGCTGAGCGCGCTGGACGGCGCCAAGACGCAGTTGTACCACTTCAGGGCGATCGTTGTCGCCG	39:T>G	39
1066874|F|0-27:T>C-27:T>C	TGCAGGATGAGGAGCGGCAGCGAGAAGTGCAGCGGGTTGTCGCCCTGCCACACCCCCTCCGACGTCGCC	27:T>C	27
1082679|F|0-35:C>G-35:C>G	TGCAGCGACGCGGGCGCCTTCTTCTGGAGCCTGCTCGGCGGGCGGTTCTTGCAGCCTAGCACCTCGCCG	35:C>G	35
3385417|F|0-7:C>G-7:C>G	TGCAGGGCAAGTTCCTGCTCAACAGCACCGTCGCCAAGGCCACCATCTACGTCGAAGGGCCAAAGGCCG	7:C>G	7
982410|F|0-17:G>C-17:G>C	TGCAGCAGCACCGCGAAGGCCAGCGACTGGACCCCGCCCACCGTGGCCATCCACGCCGTCAGCGACAGC	17:G>C	17
985640|F|0-7:C>T-7:C>T	TGCAGCCCATGGCGAACAATGCTTATCACTATCGTTGTTGCCAATGTGGCCG	7:C>T	7
1080465|F|0-5:G>C-5:G>C	TGCAGGAGCTTCAGCGTCGCCGACTGGCTCTCGCTGCGCATGCCCAAGGCGAGCGGCACGATTGTCAGC	5:G>C	5
3942638|F|0-16:C>T-16:C>T	TGCAGGACGTGGTCGACGACGGCGTCGTCGGCTCTACCG	16:C>T	16
3949260|F|0-40:C>T-40:C>T	TGCAGCGCGTACAGCCCGCCGAGGCTGTGCGCCATGAGGACCGCCG	40:C>T	40
1021823|F|0-9:C>T-9:C>T	TGCAGTAAGCCAGTACCAGTCAGGATTCATGACGGCGAACGTCTCCCACCCG	9:C>T	9
1273651|F|0-20:C>G-20:C>G	TGCAGCTTCAGCTTGCTCCACACCAGCTCCAGGTAGTCCTTGGAGAGGAAGTACTTTAGTGCGGCGAAG	20:C>G	20
1253585|F|0-40:G>C-40:G>C	TGCAGCGTCTGGTTCGGCGGCAGGTCCCGCTCGCTGTTGGGTCCCGTCAGAAGGACGGACGCGTCGCAG	40:G>C	40
1091043|F|0-26:A>C-26:A>C	TGCAGACGGAGCACCACGCGGCGGCCATGCACAACGCCTACGCCGCAGCGGACCCCTACTGGCACCTCA	26:A>C	26
4261441|F|0-5:C>T-5:C>T	TGCAGCTGAAGTCCCGCGTCGGGCCCAAGAAGCGGGGTAGCGCCG	5:C>T	5
1021577|F|0-13:G>T-13:G>T	TGCAGTTGACGGCGCTGTGCGTGATCTTGAACACCTCCCTCTGCGTGTACCCCAGCGTGCAGAGGTGCG	13:G>T	13
3942533|F|0-7:A>G-7:A>G	TGCAGAGATCAACCAAGGGGTTCAAGGAGAAGCTGGGCGCCG	7:A>G	7
3958941|F|0-21:C>G-21:C>G	TGCAGCTGCCGGCGTCCACTTCACCACTCTGACCTCGCCG	21:C>G	21
14385748|F|0-7:C>T-7:C>T	TGCAGCGCAAGTGCCTTCTTGGACTTCGCCGTCGAGTTTGCCG	7:C>T	7
1229635|F|0-37:G>C-37:G>C	TGCAGGCGGGGCTGAGCTGGGCGTGCGGGCAGGGACAGGCCGACTGCTCGGCGGTGCAGCCCG	37:G>C	37
3022544|F|0-13:C>G-13:C>G	TGCAGCAAGGTTTCATCTGTGGAACAGAACGTGATTGCTGCCG	13:C>G	13
3936987|F|0-14:G>C-14:G>C	TGCAGGACCTCCCTGATGTTGCTCACGGTGAAGACGATGTCGGTGAGCTCCCGTCGAAGCAGCTTCCCG	14:G>C	14
4909682|F|0-11:G>A-11:G>A	TGCAGAGCCTCGCGGCTGCTGTGGTCCG	11:G>A	11
5582240|F|0-38:T>G-38:T>G	TGCAGGAGGTTGGCCTGCGCGGTGATGGCGTCGATGATTTCGGGGTGGGTGTGGCCGCAGCACACGGTG	38:T>G	38
3022332|F|0-17:A>G-17:A>G	TGCAGGGTAACCATCTCAAAGAAGGAGTCCTCTGGCCCG	17:A>G	17
1161727|F|0-7:A>G-7:A>G	TGCAGAGATCAACCAAGGGGTTCAAGGAGAAGCTGGGCGCGGGCGGGTTCGGCGCGGTGTACCGCGGCG	7:A>G	7
1075245|F|0-7:T>C-7:T>C	TGCAGGATCTCCCTGACGTTGCTCACAGTGAAGACGATTTCGGTGAGCTCCCGTCGGAGCAGCTTCCCG	7:T>C	7
1695017|F|0-39:T>C-39:T>C	TGCAGGATCTTGGGCTCGAAGCCGTGGCCTTCGGGGTACTTGGCGTATCCCCGCGTGGCCGTGCGCCCG	39:T>C	39
977314|F|0-38:C>G-38:C>G	TGCAGGAGGAGGACGAACTTGAACATGGTGTCGCCCCTCGGGATGAACCCCAGCCTGTCCGCCAGGGCG	38:C>G	38
1060399|F|0-10:G>C-10:G>C	TGCAGATTACGTGCGTCGTCACGCTCTACATTTGGTGCGCCGCCACCAACCCCG	10:G>C	10
3938970|F|0-10:G>T-10:G>T	TGCAGCAAGCGCTCTACTGGCACATCGAGGCGCGTGTCGTGCTCGATCTCCG	10:G>T	10
1150481|F|0-45:G>A-45:G>A	TGCAGCTCCACCATGCCGCTCTGCTGCCACGCGACCGCCTCACGCGGCGCGGCCGCCTCGTCGCCGAGA	45:G>A	45
7160263|F|0-10:G>C-10:G>C	TGCAGAAGTCGTCGCACCATGCTCCATCTGCGGCCG	10:G>C	10
5324123|F|0-8:C>A-8:C>A	TGCAGGCGCTCCTCCGTGGCGTCGGCATTGCCG	8:C>A	8
7488134|F|0-12:G>A-12:G>A	TGCAGGAGTCCCGCGGCGGCTGGTCGCTCCCG	12:G>A	12
1232553|F|0-46:C>T-46:C>T	TGCAGATGCGCCATGCTCGGAGGCAGAGGCAGCGGCTTGGCGACGGCGGCGCCCG	46:C>T	46
1039421|F|0-9:T>C-9:T>C	TGCAGTTCCTCGGCCATCCTGCCCATGTTCCCATGATCGGAAGCAGCAGGGGTAGCCAGAGCTGGTGCA	9:T>C	9
1078927|F|0-13:A>C-13:A>C	TGCAGGTCCCGCGATTTGCCTTCCTCCGTCAAAATCTCCATCAGGCAGCTCTCAAAACTCCG	13:A>C	13
1139882|F|0-7:A>G-7:A>G	TGCAGCCACCGCCGCCGCCGCATCCAAGATGATCTCAATCCTCCCTCCAAGCCGCGCGCGTGGTCCATG	7:A>G	7
2275843|F|0-6:C>T-6:C>T	TGCAGACGGTGCGAACGTGCGTGCTGTCCATGAGGTGGAGGCACCTCTGGCGTGCCGTGCCGCGCCTCG	6:C>T	6
2251025|F|0-53:T>G-53:T>G	TGCAGACGGTGCGGACGTGCGTGCTGTCCACGAGGTGGAGGCACCTCTGGCGCTGCGTGCCGTGCCTCG	53:T>G	53
4911235|F|0-38:T>C-38:T>C	TGCAGGTGAGGAGGGACGGCAGGTGGTTCCCGCTGGACTCGCTGCCG	38:T>C	38
5358259|F|0-26:G>C-26:G>C	TGCAGGCGCGGGAGGTCGCAGAGCGAGGCCG	26:G>C	26
1150670|F|0-47:G>C-47:G>C	TGCAGCTCCTTCAACAACCGCTTCTCCGAGGACGCCGACTTCGCCAGGAGGCTCGCCGCCAACTGCTCC	47:G>C	47
5577976|F|0-9:G>A-9:G>A	TGCAGCATGGTGGCGACCAGTATTATGACCG	9:G>A	9
1024352|F|0-41:G>C-41:G>C	TGCAGGCCCCTCACGAAGGCGACGGCGTACTTGCTCGCCGTGATCGGGTCCTCGCCG	41:G>C	41
1116045|F|0-52:G>T-52:G>T	TGCAGCGCACGGTGGAGAAGATGATCCTGGAGGGCCTGGGCGTCGGGGAGGAGCGCATCGGCGCGCATC	52:G>T	52
1097490|F|0-10:A>C-10:A>C	TGCAGCAGGCAGTGGTTGGAGAAGCCCCGCTTCAGCGTGCCGTACGTGAACACCAGCGTCCTCTTCGCC	10:A>C	10
7333769|F|0-30:C>T-30:C>T	TGCAGGAACTCCTTGAGGTCGAGCTGGGGCCTGCCG	30:C>T	30
1063099|F|0-16:T>C-16:T>C	TGCAGTTGCTCCACAGTTGGCTAACTGAGGGAGGTGAGAGTGAGACGCATGACCCGCTGCGGCCAATGA	16:T>C	16
1398783|F|0-45:G>T-45:G>T	TGCAGCTCTCCGCCCGCGACGTCTATCCCGGTCCGTCTCCGCCCCGCGCGCTCGCCG	45:G>T	45
7333857|F|0-5:G>C-5:G>C	TGCAGGCGCGGGAGGTCGCAGAGGAACGCCG	5:G>C	5
1220240|F|0-34:C>G-34:C>G	TGCAGCGGCACCTCCAGCTCGTGCGGCGCCACGGCCCACGGGTAGAGCTGCACCGTGTAGCCCCACGCG	34:C>G	34
995651|F|0-28:C>T-28:C>T	TGCAGGTACTTCCGCGTCGTCTCGTCGTCCATCACGTGGGCGACGCCGTTGGTATGGATCTTCTCCCGA	28:C>T	28
3960271|F|0-20:C>G-20:C>G	TGCAGCTTCCCGCCGCAGTCCCCCGTCTGGCACCGCCCGTTGCCG	20:C>G	20
3945422|F|0-5:C>A-5:C>A	TGCAGCGGTCGACCAAGGGGTTCAAGGAGAAGCTGGGCGCGGGCGGGTTCGGCGCCGTGTACCGCGGCG	5:C>A	5
1220955|F|0-30:A>T-30:A>T	TGCAGCTGGAGGCCAAGGAGAGCGAGAACAAGCAGGCGCACATGAAACTGGAGGCCCTGCGGAAGTCCA	30:A>T	30
1059051|F|0-16:C>T-16:C>T	TGCAGTCGTCCAGGAACCCCACGCCGCGGGGCTCCAGCTTCAACCACGCCGAGTTCTTCAACATCGTCG	16:C>T	16
1164189|F|0-41:G>C-41:G>C	TGCAGCTTATGCCGGCCCTCGGGAGTCTTGAAGTAAGTCTTGAGTCCAGGCGCGCCCCCG	41:G>C	41
1022971|F|0-31:C>T-31:C>T	TGCAGTGGTAGGCGTCGGAGGAGGAGACGACCCTGGCGGGCAGCCAGATGAGGAGGCAGCACCTGCCGA	31:C>T	31
1104365|F|0-10:C>A-10:C>A	TGCAGTTCGGCGGCCAGGGCTTCCGCGCGGGCTTGGTCCCCTGCAACCGCACCGACGTCTACTGGTTCT	10:C>A	10
5578024|F|0-22:G>C-22:G>C	TGCAGCCTGAATTATTCATTAGGCGCACCG	22:G>C	22
3956711|F|0-31:C>T-31:C>T	TGCAGTGGTAGGCGTCGGAGGAGGAGACGACCCTGGCCG	31:C>T	31
1003705|F|0-33:C>G-33:C>G	TGCAGCGCTGGCGGTGGCCATGGTTTGTTGGGCCGCGAGCAGCTGCATGCTCGGGTTCCCG	33:C>G	33
1088783|F|0-28:G>A-28:G>A	TGCAGAGGATCAGGGACTGCGTCCAGAGGTGGTACCACGGTGAGGGGTTCGTGTGCGCTCAGGTGATCA	28:G>A	28
1088783|F|0-39:G>A-39:G>A	TGCAGAGGATCAGGGACTGCGTCCAGAGGTGGTACCACGGTGAGGGGTTCGTGTGCGCTCAGGTGATCA	39:G>A	39
5578002|F|0-15:A>T-15:A>T	TGCAGCCGAGCGCTTACCCCATAACAAGGCGCCG	15:A>T	15
3954727|F|0-9:C>T-9:C>T	TGCAGCGAACGCTCCCTTCGCTCTCGTCAGCCGCCTCTCCCCG	9:C>T	9
3954727|F|0-12:T>C-12:T>C	TGCAGCGAACGCTCCCTTCGCTCTCGTCAGCCGCCTCTCCCCG	12:T>C	12
1210801|F|0-25:G>C-25:G>C	TGCAGGAGGTGCAGAAGGACTGTGTGTGCGAGGCGCTCCTGCGGCTGCCGCCGTTCCTCGTGAAGCCAC	25:G>C	25
1084788|F|0-5:C>G-5:C>G	TGCAGCAGCGACATGGAGGAGAACAAGCAGCACATCTGGAAGAAGATGTCAACTGCAAAGCAGTACAAG	5:C>G	5
1112651|F|0-43:C>T-43:C>T	TGCAGCGGGAAGTTGGCGGCGTAGGCGAACAACTGCGGGATGACCCATCGTGTGTACCG	43:C>T	43
2332620|F|0-26:G>C-26:G>C	TGCAGGAAGGCGTACTGGACGACGTCGATGCCATCTTCGCTGTGCACATCGACACGCACCTGCCGAGAT	26:G>C	26
2263765|F|0-53:C>G-53:C>G	TGCAGCCACTGGGGCTCGGCCACGACGCCCTCTCCCAGGTACTCCGCCGCCACCACGCGGTACTTGACG	53:C>G	53
992517|F|0-6:C>G-6:C>G	TGCAGACCAAGATGATGAGGATGAAGGGGGTGGTCAGCGCCCAGACGGACCTCGCCGCCG	6:C>G	6
1285274|F|0-10:C>A-10:C>A	TGCAGGCGCCCGCCAGGGACGTCGTCGCCGTGCTCTCGGCCTACGTGCGCAAGCTCGAGGAGGAGTCCG	10:C>A	10
4396380|F|0-50:C>G-50:C>G	TGCAGGCGGCGCGGCAGCAGGCACACGCCGCAGTGGTTGTCGATGGCCTTCACGGTGCAGAGGGTGAGG	50:C>G	50
1126097|F|0-26:G>A-26:G>A	TGCAGCATGCCCTCCTTGGCCGCCTCGGCGATGAACTGCTTCTCCAAGTCGGCCCCCTTGGCCAGCGTG	26:G>A	26
3946507|F|0-14:C>G-14:C>G	TGCAGGCCGCCGAGCTCGGAGCCGTCCCTCGAGCTCATGAACGCGGCCG	14:C>G	14
988498|F|0-38:T>C-38:T>C	TGCAGCGACGTGTGGTTCAGGTACTCGCCGCCTCCGCGTAAGCCCACGCCCAAGAAGACGCGGAGGCCG	38:T>C	38
1247354|F|0-9:T>C-9:T>C	TGCAGGCTCTTCGCCAAGGCCGCCTCGTCCACCTTCCCGTCCTACTCCTACAGCGGCGGCGCCCAGCTC	9:T>C	9
1028342|F|0-27:C>T-27:C>T	TGCAGGTCGACCTGCCCCACCATGTGGCCCATGATCTGGGACTGCAAGAGCAACTCCATCCCGTCAATC	27:C>T	27
993579|F|0-53:T>C-53:T>C	TGCAGCTGCTCGTCGCTCACCACCCACGCGCCCTGCGTCCGCTGGATCTCGTCTATGGCCGCGTTGAAC	53:T>C	53
7333858|F|0-24:A>G-24:A>G	TGCAGGCGCGGGAGGTCGCAGAGGAACGCCGGGAAGGCGCCG	24:A>G	24
1083590|F|0-47:C>G-47:C>G	TGCAGGATGGCGCGCTCCAGCGCGGCGCCGACGAGGCCGGCCTCCCACCGCTCCTCGCCG	47:C>G	47
1094245|F|0-35:T>C-35:T>C	TGCAGAGGATCAGGGACTGCGTCCAGAGGTGGTACTACGACGAGGGGTTCGTGTGCGCTCAGGTGATCA	35:T>C	35
3935985|F|0-8:C>G-8:C>G	TGCAGCGCCGAGGCGCGCGGGCAGCTGGCGCCGTCGCACGCCG	8:C>G	8
1143499|F|0-12:A>G-12:A>G	TGCAGCCTCCCAATTTCGTTAGAGGTTTCAGCACCAAACTTCTCCTTGTAGAACCG	12:A>G	12
2252271|F|0-26:G>A-26:G>A	TGCAGGGATGGCTCGATGATGCCTCCGCGGAGCCTGAGGACGAGATGGAGGGTCGACTCCTTCTGGATG	26:G>A	26
1117732|F|0-40:C>G-40:C>G	TGCAGGATTACAACGCGACGGTGGAGTTCTACTGGGCGCCCTTCCTGGTGGAGTCCAACTCGGACAACC	40:C>G	40
1128969|F|0-33:C>T-33:C>T	TGCAGCGCTCGCCGCAGGCGTGGGCGCTGGCGGCCTCGCTCCTCGCGTGCGCGGATCATCCG	33:C>T	33
4002083|F|0-15:G>A-15:G>A	TGCAGGTGAGGAGGGGCGGCAGGTGGTTCCCGCTGGATCCGCTGCCG	15:G>A	15
3935706|F|0-25:T>C-25:T>C	TGCAGCCACTGGGGCTCGGCCACGATGCCGTCTCCCAGGTACTCCGCCGCCACCACGCGGTACCTGACG	25:T>C	25
1022573|F|0-13:G>T-13:G>T	TGCAGGTACTTCCGCGTCGTCTCGTCGTTCATCACGTGGGCGACGCCGTTGGCGTGGATCTTCTCCCGA	13:G>T	13
1092735|F|0-10:G>T-10:G>T	TGCAGCGTGGGGACATCGGTGCCCGTGCCGTTGTTGCCCTGCGGTATGGCCTGCCCCG	10:G>T	10
1368421|F|0-37:G>C-37:G>C	TGCAGCAGCTGTGCCGGGGCGGCGACGGCAACCAGACGGCCGCGCTGGACGCCG	37:G>C	37
4993859|F|0-8:C>T-8:C>T	TGCAGGCTCTCCATGTGCGGCAAGGCGGCGGCCGGTATGCGACCG	8:C>T	8
2268312|F|0-15:C>A-15:C>A	TGCAGGAGGAAGGGGCGGGGTCGGAGAAGCATAGCAACGGCGGCGCGTCTGAGTTGCTCGACGGAATGA	15:C>A	15
1089940|F|0-34:A>C-34:A>C	TGCAGCAGGTGGACACAAGGTTCGTGTACGACCTAAAAGACGCTAAACTGTCCTTTGCGTCGGAGCCGT	34:A>C	34
1151981|F|0-59:C>G-59:C>G	TGCAGCGAAGAAGAGACTTCCCCAACATCATAGCCTCTGGGGTCCCGGGAGAAGGAGAACCCG	59:C>G	59
1042793|F|0-12:T>C-12:T>C	TGCAGGTAGAGCTAATGCAGCATTGCATTTGCAGCTCGCACAAATTTGATGGTGATCCTGCCCTGGCAT	12:T>C	12
2261925|F|0-19:T>C-19:T>C	TGCAGGCGCTCTGCATGGATCGCGCCGACTTCGAGGCCAGGTACCCGCCCCGCGACGCGCCCG	19:T>C	19
1150469|F|0-8:C>G-8:C>G	TGCAGTCGCTCTGGAACGGCGCCGCGTACCACGGCGTGCACCACCTGCCGCGCGGCGTCAGGTACAACT	8:C>G	8
1695398|F|0-10:C>T-10:C>T	TGCAGCCACACCAGGCTACCCGAGGCGTCGAGCTTGAGGTTGTAGTCGTGCCG	10:C>T	10
7337199|F|0-5:A>C-5:A>C	TGCAGAGGCAGTCGAGCGGCGGCAGCAGCTACGGCGCCG	5:A>C	5
1718893|F|0-35:G>C-35:G>C	TGCAGCTTGGTGTTGAAGGTGAGGGAGTCGTTGTTGAGCCGCTCCACGCAGCCGCCCCCGCCGCCACCG	35:G>C	35
7339653|F|0-20:A>G-20:A>G	TGCAGCTCGACATGGACACGAAGGTAACACCG	20:A>G	20
1040403|F|0-13:T>C-13:T>C	TGCAGGAAGTTGGTTCTTGCCTGACACTGGACAAGTTTGAGAAGATGGTGCGGCCATTTGCGATGCCCC	13:T>C	13
1218959|F|0-35:A>G-35:A>G	TGCAGGACCTCCCTGACGTTGCTCACGGTGAAAACAATGTCGGTGAGCTCCCGTCGGAGCAGCTTCCCG	35:A>G	35
1163122|F|0-34:G>C-34:G>C	TGCAGCAGTGCGTGCAGCGGTGCCAGCAGGACCGGCCGCGGTACTCGCATGCCCG	34:G>C	34
5578086|F|0-20:G>A-20:G>A	TGCAGCGGCGCCTGCACCGTGTTCCCGGCGCCGAAGGCCCATGCCG	20:G>A	20
984467|F|0-26:G>C-26:G>C	TGCAGCACCTTGGACATGTCGGCGGCGGCGAGCTTGGCGTTCTTGGCGACGAGTGCGGTGTAGCGGGCC	26:G>C	26
1865023|F|0-7:C>G-7:C>G	TGCAGCTCGAGCCGCTTGCCGGCGACGGTGCTGACGGCGCCGCTGGGCCG	7:C>G	7
1218474|F|0-7:G>A-7:G>A	TGCAGGGGGGAGGCGGAGGCGGAGCTGGGCATAAGAGGAGCGGCTCCATGGATGGAGCGAGCTCGCCGT	7:G>A	7
1055748|F|0-34:C>G-34:C>G	TGCAGATCATTGCCCTGCACTCCTCCACGCCCAGCTCGTGCGACCCTAGTCTGCTCAGCGTCCGCCTCA	34:C>G	34
3940589|F|0-13:G>C-13:G>C	TGCAGCTCCCACTGGCGTCTAAATGCGGCTACATAAGGAAGCTGGTGTCGGGGGCCAACGGGTCGAGGG	13:G>C	13
2289027|F|0-19:A>C-19:A>C	TGCAGTGGCCCGTCCACTAAAGAGGCGAGCTTTCTGATCTTCCTAAGGCTGCGGTCAGTCTTCTCAAAA	19:A>C	19
3937861|F|0-67:C>T-67:C>T	TGCAGGGAGTGCAATATCGATCAAGATATGCCAAGAAAAGATGAGACATCTAAGCAATCAACCAGTGCA	67:C>T	67
1045943|F|0-47:T>C-47:T>C	TGCAGGTCAGCCGGTATTACTGTCAGGATGGTCACAGGCGACAACATTAACACAGCAAAGGCAATTGCC	47:T>C	47
1209866|F|0-62:A>G-62:A>G	TGCAGCGTCTGGTTCGGCGGCAGGTCCCGCTCGCTGTTGGGTCCCGTCAGAAGGACGGACGCATCGCAT	62:A>G	62
5581047|F|0-32:A>G-32:A>G	TGCAGGAGGAGGACGAACTTGAACATGGTGTCACCCCTCGGGATGAACCCCAGCCTGTCCGCCAGGGCC	32:A>G	32
5581047|F|0-54:C>A-54:C>A	TGCAGGAGGAGGACGAACTTGAACATGGTGTCACCCCTCGGGATGAACCCCAGCCTGTCCGCCAGGGCC	54:C>A	54
1202971|F|0-21:C>G-21:C>G	TGCAGCGGCAGAAGCAAACGACTAGTTTATTTTCTCGCTGAGCTTTAGTACTTTGCTTGGCGGGTAATC	21:C>G	21
985293|F|0-25:T>A-25:T>A	TGCAGCAGTACCTGGCGGCCTCTGGTGGGCACAGGCTCCTCGCCTCTGTGCGCAACTCCTACGCCATGG	25:T>A	25
1008242|F|0-31:C>G-31:C>G	TGCAGGCGCTGTTCCGCACGATCGCCACGTCCCTGCCTGGGATGGACGCTCTCCCGTCGGCCAAGCAGG	31:C>G	31
1025010|F|0-14:G>C-14:G>C	TGCAGGCCATCAAGGGGGACCTCGCCGACCCCCGCGGCTTCCTCCGCTCCTGGAACGCCACCG	14:G>C	14
1364036|F|0-66:G>A-66:G>A	TGCAGGCAAAGCTAGCATGGGGGAGAAAGAGTGGTACTTCTTCAGCATGCGCGACCGGAAATACCCGAC	66:G>A	66
2325948|F|0-52:C>A-52:C>A	TGCAGTCCGCCTTCAAGGACCCCGTCACCGGCAAGGTCTCCGCGCAGGGCCGCCTCGCCTCCG	52:C>A	52
1244246|F|0-7:C>T-7:C>T	TGCAGCTCGAGGTGACCAGGCTGAGCACGCCGTGGGGCTACCTGAGCGCCGTGGCCTTGGCCGTGACGA	7:C>T	7
1668260|F|0-7:T>G-7:T>G	TGCAGGTTGCGCCGCCCCCGCAGGCCGCCGCCGCCACCGTCAGGGCCATCCTCGGCCGCGACGGCCTCC	7:T>G	7
3023196|F|0-8:A>G-8:A>G	TGCAGAGAAGAAGAGATTTCTCCAACATCATAGCCCCTTGGGTCCCG	8:A>G	8
1016047|F|0-66:C>T-66:C>T	TGCAGGCTGCTGTTCGTCCACCAACGTTTGTTCTCTTCGTTAATGACGCAAAACTCTTCCCTGAGCCGT	66:C>T	66
1863313|F|0-67:C>T-67:C>T	TGCAGGACACGAGCATCCAGGGCGCCGAGAGCCACCCGCTGCACCTGCACGGGTTCGACTTCTTTGTCG	67:C>T	67
1021890|F|0-7:A>G-7:A>G	TGCAGAGATGGGGCGGCATCAAGAACATCACCGTGGATGAGGCCAAGGCCAGGATCGCCGACATCCTGG	7:A>G	7
1206824|F|0-64:G>C-64:G>C	TGCAGGTTGGTCGTCGGCGATCCTGGACCGCAGCCTCGCCCTGCGCCGTCGGCGAGGCCCAGCTGCTCC	64:G>C	64
1070695|F|0-41:G>A-41:G>A	TGCAGGTACCTGAACATCCTGTACGCGTTCGTCGCGTGACCGAACCTGAAGAGCCCGTCCAGGAGTGTG	41:G>A	41
2256480|F|0-17:G>A-17:G>A	TGCAGCACCCCCTTGGTGGCGAAGTCGAACGCCATGACCGACGGCGACGCCGCCTCCACCCAGTCCACC	17:G>A	17
1199319|F|0-32:C>T-32:C>T	TGCAGGTCGGGGTCTCCGTGGTGGAAGGGGCCCAAGGACACCGTCTGCGGCTTGTAGGCGTCGCCGTTT	32:C>T	32
4329633|F|0-31:A>C-31:A>C	TGCAGCCGCGCTCGCCAGCTCCGCCGGCACCAGCCCG	31:A>C	31
1342642|F|0-29:C>T-29:C>T	TGCAGGCCCTGCTGCTGGTGCTGCTGGCTCTGGCGGCGGTGGGGCGGGTAGTAAAAGCGGTCGCCTTTG	29:C>T	29
1058180|F|0-21:T>G-21:T>G	TGCAGCAAGCTTCCAGTTTCATTCCTTGGACCACACCATAGATTCAAATAACAAATAGAGTTACTTTCT	21:T>G	21
1278107|F|0-27:T>C-27:T>C	TGCAGCATCCCGGCCATTGCCGTCGCGTGCCACGACGAGCTCACGGCATCCG	27:T>C	27
5339963|F|0-35:C>G-35:C>G	TGCAGCACGGCGCGGTAGGCCTTGGTGGGCCGTGCCACCTCGAACTGGGACCTGAAGTCGACGTCCACC	35:C>G	35
5581110|F|0-61:T>G-61:T>G	TGCAGTTGGTTGTCTCGGAGAAGAGGAGAAATTGCTGGTCCTGTGAAATCTGCACGCCGTTTGGGAAGA	61:T>G	61
1135493|F|0-34:C>T-34:C>T	TGCAGCTGCGCGCTTGCGACGGCATCGGAGATGGCACCTCCTCGGCTGCCTTCTCAGGATGCCTAGCCG	34:C>T	34
1697678|F|0-12:T>C-12:T>C	TGCAGAAGCCTGTGTGTAGCTGTGCCGGCCGTCTGCGCTTGCTTGCTTCTGCGCGGTGTTTCGGCCGAG	12:T>C	12
12775230|F|0-23:G>A-23:G>A	TGCAGACACCTCCCGGGGTCAGGGACGAGGACCTGCCCG	23:G>A	23
1051566|F|0-61:C>G-61:C>G	TGCAGGGAGATGTACAAGTGCATCCAGGACGAGCTGCTGCCGCTGCTCCTGGAGCCCATGACCATCGCC	61:C>G	61
1863526|F|0-43:C>T-43:C>T	TGCAGCTGGTGGACGAGGGTGACATGCGCATCCTCGACAAGGGCGGCGAGCTTGCGTGGAAGGCCAGCG	43:C>T	43
1205979|F|0-26:A>C-26:A>C	TGCAGATGAAGTAGTTCGTCCCGGGGACGAGCGGGACGTGGTCGCTCCCCGAGGTGTAGGTGTGCGTCG	26:A>C	26
1202316|F|0-37:C>G-37:C>G	TGCAGTATGTGACGAGGCTCAGGGACAAGGGGGCACTCATGGGCATGAAGCAGCAGTCCTTCGTCCTGG	37:C>G	37
1081008|F|0-5:A>G-5:A>G	TGCAGATACCTGAACATCCTGTACGCGTTGATCGCGTGACCGAACCTGAAGAGCCCGTCCAGGAGTGTG	5:A>G	5
1668305|F|0-29:C>A-29:C>A	TGCAGCTTTATTGAGGCCATGCCCTACGGCCGGCTTGCCAGCCTCGTCCCG	29:C>A	29
1217498|F|0-52:G>C-52:G>C	TGCAGCCTGCGTGTTCCTCTGCTCGGAATGGCAAAATCGGTGGGCAGCTGGAGGAGCCTCAGACAGTTG	52:G>C	52
1092773|F|0-8:T>C-8:T>C	TGCAGGGGTAGGGCCGACCCTCCTGTGCCGATGGACTTCTTCGGGAACATGGTGCTCTGGGCTTTTCCA	8:T>C	8
12683388|F|0-30:G>A-30:G>A	TGCAGAACATCTACGACGCGCTGCCGGCCAGCTCCG	30:G>A	30
986681|F|0-16:C>T-16:C>T	TGCAGGCCTGGCGGCTCCCGAAGGTGGTCTTGGGGTCGCAGATCGGGAACACCTCGTAGATCCCCTGGG	16:C>T	16
6027419|F|0-17:G>C-17:G>C	TGCAGAGGGCAATCCTCGATATCTAAGAAGACCTCGGGCTTATTAGGGGAAGAGAGCTCGTGCCAGATC	17:G>C	17
1051566|F|0-11:A>G-11:A>G	TGCAGGGAGATATACAAGTGCATCCAGGACGAGCTGCTGCCGCTGCTCCTGGAGCCCATGACCATCGCC	11:A>G	11
1009883|F|0-25:G>C-25:G>C	TGCAGCGCCTGCTCCTGCTGCTCCCGCGGCTGCGGCGAGGAGTTGCCGAGGCCCATCGCGCCCAGCGAG	25:G>C	25
1203721|F|0-6:A>T-6:A>T	TGCAGTACTACTCCGCCATGGCGATCATGGAGATCACCCGCGAAGCCGAGCACAACCTCGCGCTGCGGC	6:A>T	6
1099920|F|0-14:T>G-14:T>G	TGCAGACTCGCACATCAATATCAATAAACTTCATTTCTTGGTTGGACTTGTATCACCAAACTTTGGTAG	14:T>G	14
5363487|F|0-22:G>C-22:G>C	TGCAGCGCCAGTCCAGCGGCGGGAGCAGCTACGGCGCCG	22:G>C	22
1127770|F|0-27:A>T-27:A>T	TGCAGGGGGCTCAACTTCCCGGCGATAATGGGGCTGATCATCTGCACGGCGTCGTTCGGCATCAACCTT	27:A>T	27
2263307|F|0-30:T>C-30:T>C	TGCAGCATGCCCTTGAGCCTCGTCGCCCCCTCGCGCGCCTCGATCAGGTCGTTCACCGCCGCGGCCGCC	30:T>C	30
1201491|F|0-15:G>A-15:G>A	TGCAGTGGTCTCTTCGGCGGAGGAGCTTTACTCGGATCCATGGAGGCTTTGCACTGTCACGCAAGTGGA	15:G>A	15
1029522|F|0-18:T>C-18:T>C	TGCAGAGGCTGGTATACGTGGAGCGCCAGGAGGAGCTGACAGAGGCCGCACGCATGAGGTCAGGTATCT	18:T>C	18
