# Supplementary material for: Efficient anchoring of alien chromosome segments introgressed into bread wheat by new Leymus racemosus genome-based markers
Source: BMC Genet. 2018 Mar 27;19:18. doi: 10.1186/s12863-018-0603-1 (PMC5872505; doi:10.1186/s12863-018-0603-1)
Supplement: Supplementary file 4 — Table S4. Detailed information of Lr#H-specific markers. (XLSX 40 kb) [file 12863_2018_603_MOESM4_ESM.xlsx]

## Sheet: Sheet1
Table S4 Detailed information of Lr#H-specific markers
PCR-based markers
ID	Sequence	Tm (0C)	Expected amplicon size (bp)
43_s244120f	TCCCTCGTATATAAACCAGCACTACCA	66.8
43_s244120r	TCATTTCTTCTGTTCTCAGGGTTTGCT	65.3	407
46_s272920f	GACTGTGCTAACTTCCATCATCAACCT	66.8
46_s272920r	AGAGAATATGCCTCGAAGATGCTGAAC	66.8	303
91_s205540f	GGTTGTAGCCAATAGAGACAAGCTAGG	68.3
91_s205540r	CGAGTGATGCTACACCTACGTAACAAT	66.8	368
113_s44004f	TCCTTACAACGTTCACATGGTTAGCTT	65.3
113_s44004r	GCCCCTAACAAATCGAGAATATGGTGA	66.8	349
Lr_M1_F49	CAAGGAAGGTCATTACATGTGC	56
Lr_M1_R49	CACAGTTCCGTGTTATCCTGG	58	347
Lr_M2_F17	TTGATGTCGTGGAGGATTGA	53
Lr_M2_R17	GCAGGTATGTTTGGGCTCAT	55	569
Lr_M2_F35	GTAGATCGATGGCGAAGAGC	57
Lr_M2_R35	CAGCCTTCTCAACGATCACA	55	904
281_s44004f	TCACCATATTCTCGATTTGTTAGGGGC	66.8
281_s44004r	AACAGAGGGAACGAAGAGAAAGACTTG	66.8	411
282_s44004f	CGAAAGCAACAATACAAGTTCACCTCC	66.8
282_s44004r	GGTGGATCATCGGCCTAAAATCTTACA	66.8	295
290_s89169f	CATCATCACCATCATGTCCTGTCCATC	68.3
290_s89169r	AGGGACCTGGTTTTCTTTTCTTTAGGA	65.3	309
302_s205540f	GGCCTTAAATAGGCATAAGGTCAAGGT	66.8
302_s205540r	CTTGTTGAACGAGTGATGCTACACCTA	66.8	352
315_s244120f	TTGGAGATGCCCTAACGAATACACATC	66.8
315_s244120r	GTGCTGGTTTATATACGAGGGATCGAG	68.3	253
DArTseq markers
Allele ID	Trimmed sequence	SNP	SNP position
3935171|F|0-14:G>A-14:G>A	TGCAGAACGGCACGGCGGCGCAAGTCTCCAGCCG	14:G>A	14
3952211|F|0-16:C>T-16:C>T	TGCAGAGCCTGCTGCACAGGCTGGGGTCCGACCCG	16:C>T	16
3025086|F|0-29:C>T-29:C>T	TGCAGCAAGTGCCGCACGCCCATCCGAGGCAAGAACCCG	29:C>T	29
4261737|F|0-17:T>C-17:T>C	TGCAGCTGCATGCATGTTGTCTGTTTGCAAATTCCAACCG	17:T>C	17
3945503|F|0-8:G>C-8:G>C	TGCAGGTCGGTGATCAGCGCCACGTACTTCTCCG	8:G>C	8
4262532|F|0-18:T>C-18:T>C	TGCAGCCGCTGCGCAGATTCCTCACCTCCCTTGAACAGGGCCG	18:T>C	18
4261818|F|0-29:C>T-29:C>T	TGCAGCGGGGACCCGACCATGTTTGAGGCCTTCTGGAGGGAGACCG	29:C>T	29
1018233|F|0-21:G>C-21:G>C	TGCAGGGCGGAGACGGCGGAGGACTGGAAGCGGAGGTCGGTCTTGAAGTCCTGGGCGATCTCCCGAGAT	21:G>C	21
4261818|F|0-36:C>A-36:C>A	TGCAGCGGGGACCCGACCATGTTTGAGGCCTTCTGGCGGGAGACCG	36:C>A	36
1047199|F|0-38:A>G-38:A>G	TGCAGCTTCTGCGTCGTCGCCTGCTCCGCCGAGAGATGATGGTGGTGGTCCACGACCG	38:A>G	38
3020972|F|0-25:A>G-25:A>G	TGCAGAACGAGTACCCATCGGACCTACACCTTCTTGTGACCG	25:A>G	25
4262404|F|0-9:A>T-9:A>T	TGCAGGGGTAGCGCCACGGTCGAATGGTCTCCGCTCTACGACCCG	9:A>T	9
3025416|F|0-31:A>G-31:A>G	TGCAGCAGCCGCTTCTCCTGGAGCTCCTGGGACAGGACCACCG	31:A>G	31
1060870|F|0-46:G>C-46:G>C	TGCAGAAGATGGGCACCATGGCCAGCACCGTCTTGGCGTGCTCCACGTGCGTCACCCG	46:G>C	46
7164783|F|0-14:A>G-14:A>G	TGCAGACGGCTCGGAGTCTCGACATCCACCG	14:A>G	14
1696698|F|0-46:G>T-46:G>T	TGCAGGTCCTGCTCGCTGTTCTTGTCGATGTTGATGGACAGCGCCAGGTTCCG	46:G>T	46
3022428|F|0-26:G>C-26:G>C	TGCAGCAGGTTCTTCCACGGGGATCTGAAGTCTGGTCCG	26:G>C	26
7169350|F|0-15:A>C-15:A>C	TGCAGCAGGAGCGGGAGCACTGCGTCACGGAGGTACCG	15:A>C	15
3945252|F|0-19:A>C-19:A>C	TGCAGGGATCATCGGAACCATGGTCACCG	19:A>C	19
1004021|F|0-43:G>A-43:G>A	TGCAGCTCATGCCGAACCTGCACAATCCAGTCCTGAGGTAGTAGGTGCAGTCCG	43:G>A	43
4262557|F|0-19:G>C-19:G>C	TGCAGGCCCTCGGGATCGCGCTGCTCTGCGCCAGCACGCGCCCG	19:G>C	19
1021455|F|0-32:G>T-32:G>T	TGCAGGTCGTAGAGCTGGATCGCCGTCTGCACGGACAGCCGCACGCGCCG	32:G>T	32
3021915|F|0-32:G>A-32:G>A	TGCAGATGTTTGCGAATGTGGTATTGGTAATTGGGCCG	32:G>A	32
3940807|F|0-23:G>A-23:G>A	TGCAGCGCGTACGTTGACTAATCGACCCG	23:G>A	23
3941390|F|0-8:G>C-8:G>C	TGCAGGAAGGGCTTGAGGAACGACCAGCCG	8:G>C	8
4261697|F|0-20:G>C-20:G>C	TGCAGCGCGTACACGCGCGTGCCGCCGTCGAACCGCCGCGTCCG	20:G>C	20
1046119|F|0-14:G>A-14:G>A	TGCAGACCTGACTGGCACTAGCTAGGTTGGACTAGACGCCGCGTCACTCATCCACGACACCAACCCGAG	14:G>A	14
1150208|F|0-12:C>T-12:C>T	TGCAGGCTGACCCTGGAGTCGCCTCTGGTGTGCAGCAGTTCCCTGTCCG	12:C>T	12
1119657|F|0-18:C>T-18:C>T	TGCAGGAGGGTGGGCCGCCACGTGGAGGAGAATGATATGGGAGGCGCCG	18:C>T	18
4397953|F|0-23:G>C-23:G>C	TGCAGGATGGCGAGGGGCGGGCAGCGCTCGCTGGCCG	23:G>C	23
4261618|F|0-11:C>A-11:C>A	TGCAGGCACGACAGGCGCCGCTGCCTCGCCATCCTCTTCTTCCG	11:C>A	11
4003872|F|0-31:G>A-31:G>A	TGCAGTCGGAGGTGTTCTCGATGCAGACGGTGCAGCCG	31:G>A	31
4404135|F|0-9:G>C-9:G>C	TGCAGTCCTGCACCCAAATATTGCGAAGCAGCCG	9:G>C	9
1070952|F|0-26:C>G-26:C>G	TGCAGCGTGATCAAGACTGCTGCTCCCAAGACCAAGGCCACAAGGAAGACCCG	26:C>G	26
5358034|F|0-20:C>T-20:C>T	TGCAGCTGCGGCAGCGGCGCCGCGGCCG	20:C>T	20
1020000|F|0-21:C>T-21:C>T	TGCAGAGGCCAATGTTGTGTTCTCATCTCTTATGGGTGCTCGGGTAAGCAACCG	21:C>T	21
4261787|F|0-8:C>G-8:C>G	TGCAGAAGCCCGTGCCAGCCGTGACGTACAGCCTCAGCCG	8:C>G	8
4396615|F|0-16:G>C-16:G>C	TGCAGAGCTCGGGCGAGGCGCGGATCCG	16:G>C	16
5581561|F|0-25:T>C-25:T>C	TGCAGGTGGTTGTCCTCGAACGGGATCTTGCCG	25:T>C	25
3027249|F|0-10:G>A-10:G>A	TGCAGGAGGTGGCGATCGAGGGGCTCATCAGCTTTTGCCG	10:G>A	10
3940095|F|0-17:G>T-17:G>T	TGCAGGTGGTTGTCCTCGAACGGGACCTTGCCG	17:G>T	17
5580225|F|0-7:G>A-7:G>A	TGCAGCCGCAACTGCCTGATGGTCCACTCGCCG	7:G>A	7
6037784|F|0-23:G>A-23:G>A	TGCAGCGCCAAGGGCACAATCAGGAACGGCAAGCCG	23:G>A	23
1038822|F|0-17:C>T-17:C>T	TGCAGCTCAGAACGTGGCACCCCAGCCACACCCTGCACCTTGAGGCAGAGCCTGAGCAGGAAGGCCTCC	17:C>T	17
13871873|F|0-5:C>G-5:C>G	TGCAGCGATGGCAAGTAACGCATGCTTTCCCCG	5:C>G	5
3028376|F|0-36:T>C-36:T>C	TGCAGATGAACTCGTACAGGTCCTGGACGGCCGAGATGAGCGCCG	36:T>C	36
3020650|F|0-13:C>G-13:C>G	TGCAGAGATGACACGTGGGAAAGATGCAACCTTTTGAGCCG	13:C>G	13
985678|F|0-13:G>A-13:G>A	TGCAGATGAAGTGGCGGCAAAATCCATGACCATGATGTGCTTTTGACCCG	13:G>A	13
3026282|F|0-17:G>C-17:G>C	TGCAGCTGCTCGAGCGCGGTCACCACCTCCGCCATGCCG	17:G>C	17
5567314|F|0-32:C>G-32:C>G	TGCAGGAGCGCGCAGAAGACGCTGCCCCAGGCCCCG	32:C>G	32
1099015|F|0-15:A>T-15:A>T	TGCAGCGGTGGGAGCAGGTGATGACGGCGGCGAGGCGGGGCGACCTCCG	15:A>T	15
4261497|F|0-8:C>A-8:C>A	TGCAGGGGCGGCCGCGAGGTCCTCCTCATGGACCGCGCCG	8:C>A	8
4261355|F|0-8:A>G-8:A>G	TGCAGAGCACATACCCTGTAAGTGCAATATTATTACCG	8:A>G	8
4261819|F|0-7:C>T-7:C>T	TGCAGAGCCCTGTTGCCGCCGTGCTGCCAGCGGACGTGGCCG	7:C>T	7
1107007|F|0-26:C>T-26:C>T	TGCAGCATGGGGCTCCTGAACCGCCTCCCTCCTCGGAACCACGCGCGCTCCGACCCCTGCGCCG	26:C>T	26
4262151|F|0-8:G>A-8:G>A	TGCAGCTGGCTCCGACGAGCTGCGAGGCCATCAAGACGCGCAGCCG	8:G>A	8
6030636|F|0-12:C>G-12:C>G	TGCAGCTGCATGCCAGCGGAAACGGCCG	12:C>G	12
5992708|F|0-17:G>A-17:G>A	TGCAGCTGCGACGCGCCGTGCGGGTGGCCG	17:G>A	17
2256296|F|0-10:C>G-10:C>G	TGCAGGCCACCTCGGCGGCGTCCAGGGCGCTCGACCGCTTCGACGTCCTCGACTGCCG	10:C>G	10
4004295|F|0-16:C>G-16:C>G	TGCAGAATTCCAACCTCAAGATGCAAATCTGTCGGCGCAAACAATCCG	16:C>G	16
12765776|F|0-10:C>T-10:C>T	TGCAGACTATCGGCGCTCATGGCAGAGGCCG	10:C>T	10
4733881|F|0-13:C>G-13:C>G	TGCAGCTGCACACCACGCGCTCGTGGGACTTCCTCGACACGCAGTCCG	13:C>G	13
3935185|F|0-13:G>T-13:G>T	TGCAGAGGAAGGCGATGTTGACGAAGGCGTAGTTGCCG	13:G>T	13
5332517|F|0-12:A>T-12:A>T	TGCAGGTCCACGACGGGCTGCTCTACACCG	12:A>T	12
4397570|F|0-20:C>T-20:C>T	TGCAGGGACAGCGGCGCGATCCTCGACTCGGACAGCGCCCG	20:C>T	20
4261505|F|0-16:A>G-16:A>G	TGCAGCGTAGCTGTGGAAGCCGAGACGGTACCTGACCG	16:A>G	16
1087697|F|0-42:T>C-42:T>C	TGCAGCGCCACGTTGTGCACCCACGACAGCGTGTTGAGGTCCTTGATGCACCCGCTCTTGCCGCCGTAC	42:T>C	42
1074388|F|0-10:G>T-10:G>T	TGCAGCAGCCGCTTCACCACGTGGGTGAGGCAGCAGGCCCGCCTCCCCACCACCACGACCG	10:G>T	10
1007634|F|0-45:T>C-45:T>C	TGCAGAGCAGCCAGGTGCTGCGGAACGGCGGGACGAGCTGCTGCATGCTGGGGCCG	45:T>C	45
4406935|F|0-11:C>T-11:C>T	TGCAGCGATCTCATCCACGAGATGCTCGCCGACGCGCCG	11:C>T	11
3951415|F|0-8:C>T-8:C>T	TGCAGCTACTGGGCTATTGGCTTGCTGTTTTCTACACTCGGCAACTCCG	8:C>T	8
1104443|F|0-14:T>C-14:T>C	TGCAGGATCATCTGTTCCAGGGTGACCGCGGCCGCCGCATGCGGGCCTCCACCG	14:T>C	14
7165379|F|0-17:T>G-17:T>G	TGCAGCGGCAGGCGTCGTCGGGGTCCCTGACGCAGGGCCCGTCGGGGGAGCTCCG	17:T>G	17
1020019|F|0-32:C>G-32:C>G	TGCAGCATCGGGTTGATGTGGCCCTGAAACGGCAGCGGAAACAACAGCACGCGCCG	32:C>G	32
4262407|F|0-5:T>C-5:T>C	TGCAGTCCGTCGAGCACGACGGAGCCGACGAACAGCCCG	5:T>C	5
3947709|F|0-18:A>G-18:A>G	TGCAGAAACCCAGTCCGCAGGAACTCCG	18:A>G	18
1064678|F|0-11:G>C-11:G>C	TGCAGCAGCTTGGACCGCTTGTGCACGACCATCATGGTGAACCACGGGATGCTGCCG	11:G>C	11
3027394|F|0-20:T>C-20:T>C	TGCAGCACAAGAGCGACCTCTTGCTCGGCTCCAACCCG	20:T>C	20
3023160|F|0-7:C>T-7:C>T	TGCAGGCCCAACCGTTGTTTAATTTTCGAAATTTGAAGCACCG	7:C>T	7
3935451|F|0-12:A>G-12:A>G	TGCAGGGCACGGAGAGGTTTGGACGAGGACAGCCG	12:A>G	12
1077399|F|0-18:G>A-18:G>A	TGCAGTCCAGGTCAGTCGGTTCAGCCTCAGTCCTCTTCATCCTCTGTCCG	18:G>A	18
3570077|F|0-32:C>A-32:C>A	TGCAGACCAAAGACGAGATCTCCACGTGGCGGCGATTCTGGCCG	32:C>A	32
988349|F|0-6:T>C-6:T>C	TGCAGGTACGTGTCGGCCACGATAGCGTCTGGCCTCCGCCCCAGCTCCAGCGCCAGCCG	6:T>C	6
12469795|F|0-8:G>C-8:G>C	TGCAGGAGGTACGTGCGGTCCAGCGCCGTCGCGCCG	8:G>C	8
3020395|F|0-24:T>A-24:T>A	TGCAGTGAGTTCAGTGTTCAGCAATTTATAAGCGATGTTCCG	24:T>A	24
3021687|F|0-19:A>G-19:A>G	TGCAGCAGGTTCTTCCACGAGGATCTCAAGTCTGGTCCG	19:A>G	19
5580483|F|0-11:C>G-11:C>G	TGCAGGGCGGCCACGTGTCCGTGCTGCCG	11:C>G	11
3935011|F|0-28:G>T-28:G>T	TGCAGCGCCTCCCCGATGTCGTGCGCCTGGCTGAGCGGCATGTCGCCG	28:G>T	28
3024864|F|0-13:G>A-13:G>A	TGCAGCACCTCGCGGTATCCTCCTCCGCTCCTGGGCCCG	13:G>A	13
3937435|F|0-39:C>G-39:C>G	TGCAGGTGCTCGACCTCTCCTTCAACGCCTTCAACGGGACCCTGCCCG	39:C>G	39
991905|F|0-23:G>T-23:G>T	TGCAGACCGTGGCCATGGCGCGGGAGGTGCACCAGCAGCGGTACCGCATGGGAGCCG	23:G>T	23
5332069|F|0-7:C>T-7:C>T	TGCAGCTCCTTCGGCTGGTGCCGCGCCG	7:C>T	7
1058783|F|0-40:A>T-40:A>T	TGCAGACGTTCATCAGCCTGACCATCATCACCTTCATCCCAGTCTACGACCG	40:A>T	40
3956243|F|0-10:C>A-10:C>A	TGCAGATGAGCAGCAAAGGCAGACATGCCCG	10:C>A	10
979357|F|0-16:A>G-16:A>G	TGCAGATGTGGCCATGATGTTCGGCATACGGTCTGGCAACAGAGATGTGTTCGGTCCG	16:A>G	16
1089514|F|0-46:C>T-46:C>T	TGCAGGGGACCAGGTGGGCCGCCGCCGTGTCCGACGGCCGCAAGGCCGACCCG	46:C>T	46
10993042|F|0-16:T>C-16:T>C	TGCAGGCCTACCCCTTTCGGATCGAGCCG	16:T>C	16
3020972|F|0-19:A>G-19:A>G	TGCAGAACGAGTACCCATCAGACCTACACCTTCTTGTGACCG	19:A>G	19
1062819|F|0-22:G>A-22:G>A	TGCAGGACGGGACGCGGACGGCGACGACGTGGAAGCTGGGCAAGGCGGAGAAGGAGGCGCTGAGCATCA	22:G>A	22
1080037|F|0-13:C>T-13:C>T	TGCAGCACCCCAACGAGTACATCCGCGGCGTCACGCTGCGGTTCCTCTGCCGCCTCTCCGAGCCGAGAT	13:C>T	13
1200653|F|0-44:G>C-44:G>C	TGCAGGTGCTGCCTGACAAGTTCGTGAGCGAGCTCAGCGGCCTTGAGCTCCG	44:G>C	44
1042570|F|0-27:G>A-27:G>A	TGCAGGGAGATGACGTGGATCCAGTCCGTGCCATACATCTACCTGGACAGCACCGCCACCGTGGAGGAC	27:G>A	27
5580368|F|0-25:C>T-25:C>T	TGCAGGAGATTCTGGTCCAGAACGACCACCG	25:C>T	25
1015449|F|0-16:C>T-16:C>T	TGCAGGTCGAGGCCTTCTGGCGGCGCAACTACCTGCTGCTCGTCGGCGCCG	16:C>T	16
3957617|F|0-6:A>G-6:A>G	TGCAGAACGGCACGACGGCGCAAGTCTCCAGCCG	6:A>G	6
1057821|F|0-35:C>T-35:C>T	TGCAGGCGCATGCGGATGCGGGGGATCTCGTCGCGCGTCGGGTTGATCAAGCCG	35:C>T	35
1076801|F|0-49:C>T-49:C>T	TGCAGCAGCAGCAGCCACGAGATCCAGGGCGCGAACAGGTAGTTCATGCCGACGTGGTGCCG	49:C>T	49
986139|F|0-25:T>C-25:T>C	TGCAGTTCTTCAACGTCAGCTACAATAGGCTCTGCGGCCCAGTGCCGACCG	25:T>C	25
1021430|F|0-32:G>C-32:G>C	TGCAGCCTCTTCGGCAAGCAGGCGCCCCAGCCGCAGCACCGCGCGGGCGGCGGCAGCGCCAAGGGGAAG	32:G>C	32
3938117|F|0-16:T>C-16:T>C	TGCAGATGTCCTCCGATTCGGTGGACGCCG	16:T>C	16
1115680|F|0-20:G>A-20:G>A	TGCAGCTTCGGGCGGTTGGAGGGCAAAGCGTGCGGCCAAGCCAAGGCGTCCTTCAGAACCG	20:G>A	20
5361474|F|0-59:C>G-59:C>G	TGCAGGCGGAAGTAGAGCAACCCCTCGACGGCGTCGGTGCGGAGCGTGGCGACGCCGCGCGCCATGAAG	59:C>G	59
1093363|F|0-32:G>C-32:G>C	TGCAGCGCGACGGGGCTGAGCCCGAGCCCGCGGGTGAGGTGGAAGTTGAGCGCCAGCCACGGGAAGCAC	32:G>C	32
3940731|F|0-32:T>A-32:T>A	TGCAGCACGAGCACGATGTCAGCCAAGGCAGTTGCAACGACCG	32:T>A	32
1063727|F|0-31:A>G-31:A>G	TGCAGGGTTGGAGCTACGTTGGTGACAGGCTATTGTCGGCAGTCGTGCCATATGAAGAAACCG	31:A>G	31
4910375|F|0-19:A>T-19:A>T	TGCAGAAACGAGAGGAGCAAAGATGAGCGAGCCG	19:A>T	19
1219868|F|0-12:C>G-12:C>G	TGCAGGTCAGACCTCAATTATGGCGGACGCGCCCTCTCGCAGCTCCCCTGGCCTGCCCG	12:C>G	12
980639|F|0-13:T>G-13:T>G	TGCAGCGACGGCCTCCAGTGCCCCCTCGTCTCGTGATCGTCGTGGTAGCACACCGTGCCG	13:T>G	13
1091615|F|0-28:G>T-28:G>T	TGCAGGCCACCGTCCCCAATATCAGCCAGCCCAACGCTGGCAATAATCACCG	28:G>T	28
984205|F|0-28:C>T-28:C>T	TGCAGCATTGTGATGCCATGAGGGTTCCCCGTGTGCTTTCTAGCCAGCGGAACGAGGATCCG	28:C>T	28
1020924|F|0-14:C>T-14:C>T	TGCAGATTGATGTCCATCGCCGAGGAGACACTAACGGAGTTTCTGTCCAAGGCCACCG	14:C>T	14
5582067|F|0-9:G>A-9:G>A	TGCAGGTGGGCTTCGATGCGGCACGGCGTGGCCG	9:G>A	9
4993438|F|0-20:G>A-20:G>A	TGCAGCGCGTCTTCTACGGCGATAACGCCG	20:G>A	20
3958857|F|0-15:G>C-15:G>C	TGCAGCACGGACGGAGGCGCCATTGCGCGCGTGTCCTTAGTACCG	15:G>C	15
4329803|F|0-33:T>C-33:T>C	TGCAGCATGGTTTGGTGGGGTCTCGGTATGTGTTCCTTGGTACCATCCG	33:T>C	33
1019583|F|0-17:G>C-17:G>C	TGCAGTTTCAGGGATGTGAACATGGGAGGCAGTGCTCCATCGGCCATGCTGGGAGGAGGATTCAGGGGA	17:G>C	17
6046159|F|0-64:C>T-64:C>T	TGCAGAAGGCGGCCCAGATGGGCGCGACGACGTCGAGCGGCTACGGCGTGAGCTTCACCCCTGGCCACC	64:C>T	64
5331681|F|0-7:A>G-7:A>G	TGCAGCAACAGCAGCTGGTGGAGCGGCACCG	7:A>G	7
3937462|F|0-29:C>T-29:C>T	TGCAGCAGGTGCGGCGACGGCATCGACTGCGTGGACGGAGCCCGCATGGCTATGGGCACCG	29:C>T	29
3937180|F|0-19:C>A-19:C>A	TGCAGGAGCTCCACCACCTCAACCTCGGCGCCG	19:C>A	19
3064629|F|0-20:C>G-20:C>G	TGCAGGGTCTTGCGGTGCGGCGCCAGTGCTGACATCTCCG	20:C>G	20
1217774|F|0-33:C>T-33:C>T	TGCAGCATTGTGATGCCATGAGGGTTCCTCGTGCGCTTTCTAGCTAGCGGGACGAGGATCCG	33:C>T	33
4262741|F|0-13:C>G-13:C>G	TGCAGAGGTAGTGCACGACGAGCTCGTCGTCCGTGGGGTGGAACCG	13:C>G	13
5581475|F|0-14:C>G-14:C>G	TGCAGGATGACCTTCTCAGGGTCGACCG	14:C>G	14
4005907|F|0-11:G>A-11:G>A	TGCAGCAGCCTGATGTGGCTGGACCTCAACAGCAACAGACTCACCG	11:G>A	11
1095919|F|0-18:G>C-18:G>C	TGCAGGAGAGGGAGTGCTGGAAGAGGCCTCCTTGCCACCACGAGCATCCG	18:G>C	18
4261403|F|0-44:T>A-44:T>A	TGCAGGCACCTGGTCGAGCAAGCTGAAGCTGTGGCTCATGTCCCTGAACGGATTGCTCATCACGGCCTC	44:T>A	44
4004644|F|0-28:A>G-28:A>G	TGCAGTATGCTTGCGCCGACGCCTTTGCATCGTTCGAGGTCGGCCG	28:A>G	28
3023463|F|0-24:C>T-24:C>T	TGCAGAAGGATCCATCGGAACAAGCTTGCAGGAGGTATACCG	24:C>T	24
1040262|F|0-14:G>A-14:G>A	TGCAGCCAGGATGCGCCCCACTTTGGAGACGCAATTATTGAGGAAGGAATTCATGGCGCCGAGGTGGAG	14:G>A	14
3960307|F|0-11:G>C-11:G>C	TGCAGCCTGCGGCGGACCACCACGCCCGCCGTCGCCGCCGCCG	11:G>C	11
3949135|F|0-5:G>C-5:G>C	TGCAGGGCACACCACCTTCTGCCAGCTGGGCCG	5:G>C	5
988390|F|0-14:C>T-14:C>T	TGCAGGCCGTCGCGCTCGTCGGGGAGGTAGATGTACATGGAGAAGTGCCG	14:C>T	14
1025266|F|0-16:G>A-16:G>A	TGCAGGACCTGAGGGAGGCGATCGTCAAGGGGCTGGGGCTCCAGTCGGAGGAGCTCAAGGTGTCCGAGA	16:G>A	16
1863729|F|0-58:C>G-58:C>G	TGCAGGACGCGTTCGACGGCGCCAGCGGGCGACGGCAGGCCCAAGACGACGGGAGCGGCAGTGGGCGCC	58:C>G	58
985587|F|0-19:T>C-19:T>C	TGCAGCTGCTTCCCGAGGCTGCTAGATTCTCCATTGCTTGCTTCAGGGTGTCGGACCTCCG	19:T>C	19
3028376|F|0-24:T>G-24:T>G	TGCAGATGAACTCGTACAGGTCCTTGACGGCCGAGATGAGCGCCG	24:T>G	24
5346343|F|0-14:C>A-14:C>A	TGCAGGAGAAACAGCGAAATCAGGGGATGCCG	14:C>A	14
1865011|F|0-28:C>T-28:C>T	TGCAGGAAGATCGGCTCGACGTCGGTGGCGACGAACTCGTCCAACGTTGGCGTAGGAGCCG	28:C>T	28
2250546|F|0-27:G>A-27:G>A	TGCAGCACCTGAGCGCCCATGTCGATCGCCTGCGAGGAGACCGTGGTCGGCCTGCCCG	27:G>A	27
5324096|F|0-9:A>T-9:A>T	TGCAGCTTCATGGCGCTGCTCATGGCCG	9:A>T	9
3956645|F|0-24:C>A-24:C>A	TGCAGAAGAAGTCCACCACGAGGACGTCTGGGGAGGCGCCG	24:C>A	24
3023203|F|0-12:A>C-12:A>C	TGCAGGGGATATACGTGCTGAGGTTGGACTTATTACCTGGTGTACCG	12:A>C	12
1666763|F|0-61:A>G-61:A>G	TGCAGGTGTTGGCGCCGCCCGTGCAGTCGAGGACTTGTTGCTCCGACATGGAGATGAGGTTACCGAGAT	61:A>G	61
1088571|F|0-51:G>A-51:G>A	TGCAGCAACAATAGCAAGAGGCAAACCAACACACTTCTTCACAATGTCCTCGGCAGTTTCCTTTAGAGC	51:G>A	51
1229015|F|0-20:G>C-20:G>C	TGCAGCCTTGCCTGCTCCTCGGAGACGAAGCTGACGAGGCGGATGGCCG	20:G>C	20
1401495|F|0-24:G>A-24:G>A	TGCAGCGATTCCTCTGAACAAACAGCTGTACACGCTCAGTTACATCTGCGTGACCGCCG	24:G>A	24
2256281|F|0-11:T>A-11:T>A	TGCAGGGTCAGTGAAGTTGAGGTGCTCGCTGAGAGTCCTCTCGATGCATATGCCACCGTCCGCGCCGAG	11:T>A	11
3533849|F|0-28:T>C-28:T>C	TGCAGCGAGCTGCGCGACATCCCCTCGTTGCCAGGGCTCATGTCCG	28:T>C	28
1151180|F|0-38:G>A-38:G>A	TGCAGCTCCGAGTTGTGGTGCCTGGCGATGTCGTTGAGGCCCTTCAGGCATCCG	38:G>A	38
1041958|F|0-49:C>G-49:C>G	TGCAGCTCACGCACTCGGACTCCAACATCACCTTCTTCTACAACTGCAACAAGAACGCCTCATGGCCCT	49:C>G	49
1075589|F|0-32:G>A-32:G>A	TGCAGCACGAAGGTGAAGAAGCCCGAGTCCGTGTGCGCGATCAGGCCCAGCGCCCGCTTCGGGTCCGAG	32:G>A	32
3956458|F|0-8:C>G-8:C>G	TGCAGCTCCAGGCCGAGGCGGCCGCCCCACGTCGCCG	8:C>G	8
1091757|F|0-8:T>C-8:T>C	TGCAGCAGTTGCGCGGCCATCGTCTCCGTTACGTGTCGCGACGGAAGGACGGAGACGTGCCG	8:T>C	8
3028116|F|0-29:G>T-29:G>T	TGCAGGGGTGCTGCGACGAGCTGGACCGCGCCTTCGCGGACCCCG	29:G>T	29
1024214|F|0-11:C>G-11:C>G	TGCAGCGGCCTCTCCGCCGAGGAGGTGGAGTCTCCCTACGTCAACTTCGGCCGCCG	11:C>G	11
7154010|F|0-11:C>G-11:C>G	TGCAGCAGCCACGGTGGAGGCGAGCTCGTCCGCCCACCACCG	11:C>G	11
4987064|F|0-30:A>C-30:A>C	TGCAGTGCGGCGGCTGCGACGAAATGCTCGAGGTGACGCTGCCG	30:A>C	30
1023927|F|0-5:T>G-5:T>G	TGCAGTGTGTAGGTGCCCTCCGCCTCCACCAGCAGCAGCTTGTGGCCCTGGAGCCG	5:T>G	5
3936966|F|0-22:G>A-22:G>A	TGCAGGAGCATCTGGTAGCGCAGGTAGTCGGAGGCCTGGGTGGAGCCG	22:G>A	22
3025229|F|0-18:T>A-18:T>A	TGCAGCTCTGAACACCACTCGTTGCGAGGTAGCTTAACCGAAAACCG	18:T>A	18
3952588|F|0-6:T>A-6:T>A	TGCAGGTTGTTGCTGTTGTACAATGAGCTGGTCCG	6:T>A	6
5363925|F|0-5:G>A-5:G>A	TGCAGGTAGTCTACGGCGGCGGCGCGATCGCGTGCCG	5:G>A	5
5580125|F|0-21:T>C-21:T>C	TGCAGATGAGTATTTCGGGAGTAGACTGCCG	21:T>C	21
5580125|F|0-23:G>A-23:G>A	TGCAGATGAGTATTTCGGGAGTAGACTGCCG	23:G>A	23
1001059|F|0-6:A>G-6:A>G	TGCAGTATCACGGGGGAGGCCAGGTGGAAGACGCCGTGGACGCCCTCGACCGCCG	6:A>G	6
1001059|F|0-10:C>T-10:C>T	TGCAGTATCACGGGGGAGGCCAGGTGGAAGACGCCGTGGACGCCCTCGACCGCCG	10:C>T	10
7487776|F|0-10:G>A-10:G>A	TGCAGCCATCGTGGAGGTACTCGAGCCCCCG	10:G>A	10
2242751|F|0-55:T>G-55:T>G	TGCAGGACGTGTTCATGCGGCTGACGTTCGACCTCACGGCGATGTTCGTGTTCGGTGTCGACCCCGAGA	55:T>G	55
3026660|F|0-12:T>C-12:T>C	TGCAGGTGTTGGTGCCGCCCGTGCAGTCGAGGACCTGTTGCTCCGACATCGAGATGAGGTTGCCGAGAT	12:T>C	12
3942872|F|0-8:G>T-8:G>T	TGCAGGAGGCCGCCCAGCACGTCGATGCCGCCGCCGCTGCTCCG	8:G>T	8
2320189|F|0-13:G>T-13:G>T	TGCAGTTGCCTTGGTATTAGAGTTCTTGTCTAGGGGACTTTTAAACCCG	13:G>T	13
987498|F|0-8:C>G-8:C>G	TGCAGCTTCACGTGGTTGTAGTAGCCCACGCCCAGGAAGGCGATCCCGTAGCCGAAGAGGTTGATCGGG	8:C>G	8
1213559|F|0-17:C>T-17:C>T	TGCAGACGGCGGCGAAGCGCGAGCGGCTGCTCGGGGACTCCGCCAGAAACCG	17:C>T	17
3028516|F|0-21:C>T-21:C>T	TGCAGCCGCTCCATGGCTTCTCTGGGTTGTTCGATTTGGTTCCG	21:C>T	21
3020349|F|0-18:A>G-18:A>G	TGCAGTGAGTTCAGTGTTAAACAAATTATAAGCGATGTTCCG	18:A>G	18
3028895|F|0-9:C>T-9:C>T	TGCAGCCCTCCAGAGCGTAGCCGCCGTCGATCCCGCCG	9:C>T	9
1049482|F|0-10:C>T-10:C>T	TGCAGGACGACCTGCACCACGGAGCCGAACCTGAGCTTGTACAGCTTGGTCGCCG	10:C>T	10
3022376|F|0-11:A>C-11:A>C	TGCAGCAGCCGATGAGCTTGTACAAGATGATTCTTCCG	11:A>C	11
988449|F|0-17:G>A-17:G>A	TGCAGCTGGCCGTGGACGCCGCCGCCGCCAAGTTCCTCGCCGCCGAGAAGCTGGAGGTGGTGGACTACA	17:G>A	17
1864955|F|0-25:T>C-25:T>C	TGCAGGAGCACGGCCCCATCGAGGGTAAGAACGTCTTCCACTGGTTCCAGAACCAGCAGGTCCG	25:T>C	25
5581937|F|0-29:T>C-29:T>C	TGCAGCAGCCTGATGTGGCTGGACCTCAATAGCAACAGGCTCACCG	29:T>C	29
1318131|F|0-12:G>A-12:G>A	TGCAGGAGCGACGCGTTCTTGGGGAACTGGAACGAGTTCCTGTTCATGAACGCCACCAGCGCGAACCCC	12:G>A	12
1099846|F|0-17:C>T-17:C>T	TGCAGCAGAGCCATTCTCAGGCACATCCCTGACAAAGTGACAATTCCAACTAAACCCAAAACCCCAGAC	17:C>T	17
1031533|F|0-28:T>C-28:T>C	TGCAGGTTCTCGTTGCCCACCGAGATGATGAACTCCACGCCCGTGTTGGCGAACGCCGTCAGCACCTTG	28:T>C	28
5580514|F|0-5:G>C-5:G>C	TGCAGGTCGGACAGGCCGTCGTAGGTTGCCG	5:G>C	5
5573148|F|0-16:T>C-16:T>C	TGCAGCACGTGTCCAATCTCATCATCGACTCCG	16:T>C	16
4006256|F|0-28:C>T-28:C>T	TGCAGCAATCCCGCGCGCCCATCCGCGTCTACCTCCACCCGTCCTCCG	28:C>T	28
1017643|F|0-38:G>T-38:G>T	TGCAGGTGGGCAAGGCGCTGGCCAAGGAGGGCGTCTTCGTGGAGTGCCACGTGTTCAACCCGCCGTCCG	38:G>T	38
3944578|F|0-14:G>C-14:G>C	TGCAGCCTCTACGGGGACGCACTGGCGTCGCCCTCGCTGGAGCGCCTCGCCATCGTCGACTGTCACACC	14:G>C	14
1088471|F|0-63:C>T-63:C>T	TGCAGGGCGACCGCGCCCCCACCTTCTGCCGCCTCCTCGCCCGCAACACCGCCAGGGCCAAGCCCGAGA	63:C>T	63
4910923|F|0-13:C>G-13:C>G	TGCAGTCTGCGGACGACTCGTGCGGCGACAGCAGCGGCGCGGCGGGGTAGAGCCGCAGGGTCTCGCTGA	13:C>G	13
1085475|F|0-5:A>G-5:A>G	TGCAGAGCATCCAGGGCAAGAGGCCGTTCATCCTGACGCGGTCCACGTTCGTCGGCTCCG	5:A>G	5
7867279|F|0-14:C>T-14:C>T	TGCAGCCACCCGAACGACCATGCCCACCTCCG	14:C>T	14
3935242|F|0-11:G>A-11:G>A	TGCAGCGACGTGCTCCGCCTCGACGCCAGCGAGGCCG	11:G>A	11
5581422|F|0-32:C>G-32:C>G	TGCAGCTCGAGGCCGAGGCGGCCGCCCCACGTCGCCG	32:C>G	32
3027998|F|0-24:T>C-24:T>C	TGCAGCTCCGCCGTGTCGTCACCCTCCGCCTGCTTCGCCTGGTCGCCG	24:T>C	24
1116975|F|0-57:G>C-57:G>C	TGCAGCAACACCCCTTTCTCCGCCGCCGCCAGGAGCCGCCACCACCGTGGCGACGAGGACACCG	57:G>C	57
1092386|F|0-7:C>G-7:C>G	TGCAGCGCGGCTGAAGCCACCGCCTCGGCCGATGAGGCGCCTGCTCCCCCG	7:C>G	7
991749|F|0-9:T>C-9:T>C	TGCAGCCCGTGGCGCTCGTTCGGGAGGTAGATGTACATGGCGAACCGCCGCCG	9:T>C	9
991749|F|0-5:C>G-5:C>G	TGCAGCCCGTGGCGCTCGTTCGGGAGGTAGATGTACATGGCGAACCGCCGCCG	5:C>G	5
2243741|F|0-16:C>T-16:C>T	TGCAGCATCCGCTCCACGGCGTCGATGCCGTACACCTCCAGGTAGCTGAGGATGCAGTAGAACCCGAGA	16:C>T	16
5367078|F|0-10:G>A-10:G>A	TGCAGCGCCTGCGCCGGTATGTCCGTGGGGATCCCG	10:G>A	10
5363638|F|0-9:G>A-9:G>A	TGCAGCTGAGCCCGTGCCCCATCTCCTCCG	9:G>A	9
991599|F|0-42:G>T-42:G>T	TGCAGGCCTTGCAGAGAGTGCCGAGGGAGTTGGCGAGGGAGGGCGCCTCCTCCGCTCCG	42:G>T	42
1139669|F|0-45:A>T-45:A>T	TGCAGCGTTTTGTGCCATCTGAATTCGGCTGTGACGTGGAGCATCATGCCGAACACACTCTCGAGCCGA	45:A>T	45
4005975|F|0-32:T>C-32:T>C	TGCAGAGGAGGGCACGAATATGATAGGACGTGTCCATCCAGACCCCCG	32:T>C	32
1090467|F|0-6:A>T-6:A>T	TGCAGCATACGGACGAACGGCACTTCCCCACACGCCGACAACGACCACCGCCG	6:A>T	6
1123650|F|0-6:G>C-6:G>C	TGCAGCGGCGCCTGGTTCACGGCGATGCCCTTGTCGGCCGAGATGTAGTACCCG	6:G>C	6
1018895|F|0-29:C>T-29:C>T	TGCAGGAGAGCGTCCCATGCACCAACATACTGATCAGGAGCTTGTCAACTCGTCTGAGTACCTTCTAAT	29:C>T	29
1023306|F|0-30:A>C-30:A>C	TGCAGGTGAGGACGAGCAAGCTCAAGGCACAGAATCAAGGAAGAAAGCTGATGGGAGCTATTCGGCGCC	30:A>C	30
4993823|F|0-5:G>C-5:G>C	TGCAGGTGGCGCATGGCCAGGCATCGCACGATCTCCAGGCCCAGCAGCCTCTCGCCG	5:G>C	5
3024864|F|0-25:A>C-25:A>C	TGCAGCACCTCGCGGTGTCCTCCTCAGCTCCTGGGCCCG	25:A>C	25
4910878|F|0-5:A>C-5:A>C	TGCAGACGTGGTGGCGGACCTCAGGAGAGCTGCCG	5:A>C	5
3946459|F|0-25:C>T-25:C>T	TGCAGCACCGCGGGGAGGAGGGCGCCGGGATCGTCGCCGCCG	25:C>T	25
2281139|F|0-35:A>G-35:A>G	TGCAGGATCCTCGACCTCCTCTCCTTGGGGTGCCGAGAGAACTGGTCCGCGCCGAAGGCCATGGAGCAC	35:A>G	35
1164159|F|0-5:C>G-5:C>G	TGCAGCTGATGGAGCCAGGCGTGAGTTGGCTCCTAGCGTAGACTAGCCTGTGTCCG	5:C>G	5
1016997|F|0-26:C>T-26:C>T	TGCAGGCCGCAGATCCCCATCATCTGCTGCTCCGTCAGCGGATCCAGCTGCCCGATCAGGATCTGCATT	26:C>T	26
4406039|F|0-14:G>A-14:G>A	TGCAGATCGACCAAGAAACCCACTTCCCG	14:G>A	14
1201153|F|0-39:C>T-39:C>T	TGCAGCTGATGAGATCCTCCCATCTCTTCGTCCCAGAGGCACTGACCAGCTTGGCCCGCCG	39:C>T	39
1091818|F|0-15:C>T-15:C>T	TGCAGGTTCACACAACAGGTTTGGCTACTGTTCAGAGATTGGACACGGGCGAATTTTCAGGTGCCGAGA	15:C>T	15
3025471|F|0-17:C>T-17:C>T	TGCAGGGGCTTCTCTACCGTTCCCACCACTGTGACCTGCCG	17:C>T	17
3025471|F|0-14:T>C-14:T>C	TGCAGGGGCTTCTCTACCGTTCCCACCACTGTGACCTGCCG	14:T>C	14
3959003|F|0-15:C>A-15:C>A	TGCAGGGGAATCGCCCATGGAGGGCTCCCG	15:C>A	15
1023546|F|0-26:G>C-26:G>C	TGCAGCAGGGCGTTGTGCACCCAGGAGAGCGTGTTAAGGTCCTTGATGCAGCCGCTGCGCGGGCCGTAC	26:G>C	26
3021836|F|0-7:C>G-7:C>G	TGCAGACCTTCATCAGCGTCAGCATCGTGGCCTTCATCCCG	7:C>G	7
1283131|F|0-35:C>A-35:C>A	TGCAGCTCGACATCGTCAGCCCACCACTGCTCCAGCCCGTGCGCGGCCAGGAACTTGCTCGGCCCCTTG	35:C>A	35
1009274|F|0-17:T>G-17:T>G	TGCAGTCGGCATGGTCTTTGCCGCACGCTGGTGGCGGCGGCGGCATCACGCTGGCGGCCCTGATCGGCC	17:T>G	17
981918|F|0-37:C>A-37:C>A	TGCAGGCCGCGGAGGCCGAGCTGTCCATGGCGAAGAACGAGCTGGAGAGCATCAAGGCGGGGGCGTTCC	37:C>A	37
1043950|F|0-38:T>C-38:T>C	TGCAGTAGACGACTGCACCAGAAAGATTCAGAGGAGGCTTATTATATTACATCAACCG	38:T>C	38
993522|F|0-12:A>C-12:A>C	TGCAGGAGCGACATGCTGTACGTGTCCGACCCGTGCGAGCACGCGGTGCCCG	12:A>C	12
3950796|F|0-10:A>G-10:A>G	TGCAGGGACCAGTTCAGCCAAATATTTTCCG	10:A>G	10
3027333|F|0-28:A>G-28:A>G	TGCAGGGGCTAGCCATGCTCACCCTGTCAACGGTGCTCGCACCG	28:A>G	28
1018396|F|0-8:A>G-8:A>G	TGCAGCTAACCTCGGTTGGACTGTCAAAATCAGGTGTTCATATCTGACGTGATTTGGACCTAGCTAGAA	8:A>G	8
3949303|F|0-5:C>T-5:C>T	TGCAGCGCCATCTCCAGGAACCTCATCATCTCCGTCTCCTCGTCGCCG	5:C>T	5
1039946|F|0-48:T>C-48:T>C	TGCAGGAAAAATGAGAAACTACAGTCATCATCTAAAATTTGTCCTTTGTCTAGTCCTCGGAAGGCGGCG	48:T>C	48
5364604|F|0-13:A>G-13:A>G	TGCAGAGCAGCCTATGGATACTGCCCAGCCCG	13:A>G	13
3958637|F|0-25:A>G-25:A>G	TGCAGCGCCTACGCCAGCTTCGTGGACCTCGACCCAGCGCAGCCGCCG	25:A>G	25
1274512|F|0-14:C>T-14:C>T	TGCAGCCTGGAGGACGTGAACGGCCTGGACTACCCGCTCATGGTCTGCGAGGAGGAGCTGCTGCCCGCT	14:C>T	14
2250976|F|0-51:G>T-51:G>T	TGCAGCCGCCGCAAGGTCGAATGCGACCTGCTCCCGCTGCTAGCCCGCATCGCCG	51:G>T	51
1219521|F|0-6:G>C-6:G>C	TGCAGGGGATGCTTGCTCATTGCCCATCCCTGGAGTGCGCAAAGCTCAAGAACATCACTGGGGTCAAGC	6:G>C	6
1020069|F|0-51:G>A-51:G>A	TGCAGCTCACGCAGTCGGACTCCAACATCACCTTCTTCTACAACTGCAAGAGGAACGCCTCATGGCCCT	51:G>A	51
12854624|F|0-57:G>A-57:G>A	TGCAGCTCATCAGGAGGCGCTCAAGGAGGAGATCGAGAGGCTGCGGCAGGTGTACCAGCAGCAGAACCT	57:G>A	57
1098289|F|0-7:C>G-7:C>G	TGCAGGTCGACTGCGGCGGCGAGGGCAGCGGCGTCTGGTTCACGGAGGCCGCGGCCG	7:C>G	7
983461|F|0-11:G>A-11:G>A	TGCAGGGTTTCGGTCAGGGAGAAGGAATCTCCATTCGGTTTGTTCCCGTACTGTTGTTATCAGACCGAG	11:G>A	11
988811|F|0-33:A>G-33:A>G	TGCAGGCTGGTAAATTCATGGTATGCATATGCAATATTCAACTCCTCCGTGACATGCCTCTCCAGCCGA	33:A>G	33
1073887|F|0-47:A>C-47:A>C	TGCAGGAACTTGGTGATGGGCTGGATCACCGCGTTGGCGAAGAGCCCAGGGATGAGCCACACGATGTAC	47:A>C	47
5346074|F|0-5:C>T-5:C>T	TGCAGCGGCTGCATCCAAGTGGGAGAGGTTCCG	5:C>T	5
977058|F|0-41:C>G-41:C>G	TGCAGGTTCACGTCGGAACTCGGGAGCCAGTTTGGCGATTTCTCGGCGTCCCTCGGAGAAGCGGCTGCC	41:C>G	41
3951772|F|0-24:T>C-24:T>C	TGCAGCAGCTCGATCTTGCCGGCGTCCTCGCCTTCGCCGCGCCTCCG	24:T>C	24
1090991|F|0-38:G>C-38:G>C	TGCAGGCACGGCATCAGCGTGCTGTACACCGTGGAGCAGGATATGGCCGCGTGCACCGTCGCCG	38:G>C	38
986900|F|0-16:A>C-16:A>C	TGCAGAAGCAGGTGGAAGGCCTGGAGAAGAAGAAGGAGGAGCTGACGCGGGCCAGCTGCAAGCCGAGAT	16:A>C	16
3029328|F|0-32:G>A-32:G>A	TGCAGGTGCTCGACCTCTCCTTCAACGCCTTCGACGGGGCCCTGCCCG	32:G>A	32
1146651|F|0-38:G>C-38:G>C	TGCAGCAGGATGGTGAGCGCCGTGGGGTCGCAGTGCGGGCCCGTCCCCAGCGTGCGCTCCG	38:G>C	38
4262503|F|0-23:C>G-23:C>G	TGCAGGCGGATGCGGAGCGTGTCCAGTGGGTGGCCCGCCAGCACGCCG	23:C>G	23
1101442|F|0-41:G>C-41:G>C	TGCAGGGGTACAAGTCCAAGCGCTTCCTGTTCGTACCCGACGATTTCTGGGGCTCCTCCG	41:G>C	41
1101442|F|0-51:G>A-51:G>A	TGCAGGGGTACAAGTCCAAGCGCTTCCTGTTCGTACCCGACGATTTCTGGGGCTCCTCCG	51:G>A	51
1101442|F|0-14:T>G-14:T>G	TGCAGGGGTACAAGTCCAAGCGCTTCCTGTTCGTACCCGACGATTTCTGGGGCTCCTCCG	14:T>G	14
1099099|F|0-6:T>A-6:T>A	TGCAGGTTCCTCTTGCTCAGCGTGGTGTTCCAGTAGTTCTTGATCTCATTGTCTGTTCGCCCCG	6:T>A	6
1027219|F|0-53:G>C-53:G>C	TGCAGCACCTGCGCGCTGACGGAGTTGAAGAGGATCTCCACGAAGCCGTTGATGACGGCGGGCTTGGCC	53:G>C	53
1020374|F|0-22:C>T-22:C>T	TGCAGTACGCCGTCGCCAACTCCTTCCTCGCCGCGCTCTATGCCGACTACATGGAGTCCGTCAACGTCC	22:C>T	22
4733495|F|0-39:C>T-39:C>T	TGCAGCACAAGAGGCGCGGCGGCCGTCGGGCAGGGGCCTCCCGCCG	39:C>T	39
1066385|F|0-23:C>G-23:C>G	TGCAGGACGATCCACAGGGACCACGTCACGTTGGCGAGCACCATGAGGAACGTGCCCATGATCCACGTC	23:C>G	23
1138669|F|0-7:G>A-7:G>A	TGCAGCTGTGCGTCGGCCGCCGCTGCCTCGTCTTCCAGATCCTCCGCGCCGACTACGTCCCG	7:G>A	7
3064362|F|0-5:G>A-5:G>A	TGCAGGCCAACCACCACGTTCAACATGAACAAGGTACAGTACGCGTGAGGAGCCCTCGATTCAGTCAGA	5:G>A	5
1206236|F|0-37:G>C-37:G>C	TGCAGCGAGAGCGCGGCTGACAAGCTCTGCGACCACAGTCACAAGGTGTGCAGGGCCTTCCCGTACAAC	37:G>C	37
1205741|F|0-55:C>T-55:C>T	TGCAGTACCCGCAAGGGCACTGCGTGTCTGCGGGGGAGCTCGCCGCCATCCTGGGCGCGCAGTACATGC	55:C>T	55
4733657|F|0-27:A>C-27:A>C	TGCAGCACGAGCAGCGTGGGCGTGAGCAGCCAGCCGTTCTCCCCGCCG	27:A>C	27
1130186|F|0-21:A>G-21:A>G	TGCAGGCGCAGACGCAGACGCACCCGCCCTCGCCGAGGTACCGCGGCGTCGTCGACTGCTTCCG	21:A>G	21
3029653|F|0-16:C>G-16:C>G	TGCAGTGGCCAACCACCGGCCAGGAGATAGCGACGCAGCATCCG	16:C>G	16
1666922|F|0-32:C>G-32:C>G	TGCAGGAGCGCGCAGAAGACGCTGCCCCAGGCCCCGGCCCCGACGCCGACGATCCG	32:C>G	32
3026686|F|0-23:G>A-23:G>A	TGCAGCGACAACCCGCCACCGTCGCCCCCGCTTCCTCCTACTCCTCCG	23:G>A	23
2293803|F|0-25:C>T-25:C>T	TGCAGGCGTTTGGAGACATCGCATTCGCCTACTCCTACTCCCTCATCCTCATCGAGATCCAGGACACCA	25:C>T	25
1220395|F|0-20:T>G-20:T>G	TGCAGCTCACGCCCTCCAACTCCAGGCTCACCCTCCTCTACAGCTGCAAGGCCG	20:T>G	20
1024066|F|0-22:G>C-22:G>C	TGCAGCACTGCGACTGCACCGCGCGCATCGTCGCCTTGAACTCCTCGCTGCGGTACACGTTGGTGGTCG	22:G>C	22
1024066|F|0-23:C>T-23:C>T	TGCAGCACTGCGACTGCACCGCGCGCATCGTCGCCTTGAACTCCTCGCTGCGGTACACGTTGGTGGTCG	23:C>T	23
5578091|F|0-21:C>G-21:C>G	TGCAGCGGCTGGCCGCCGAACCGCCACTGTCCG	21:C>G	21
2281139|F|0-18:C>T-18:C>T	TGCAGGATCCTCGACCTCCTCTCCTTGGGGTGCCGGGAGAACTGGTCCGCGCCGAAGGCCATGGAGCAC	18:C>T	18
1713960|F|0-58:C>A-58:C>A	TGCAGCGTCACCCTCCTGTTCTTCGACAGCTGCAAACGCAAACAAATCGCACCGTAAACCCTAGTAGCC	58:C>A	58
3937529|F|0-22:T>C-22:T>C	TGCAGCATAGGCTGGCCCTCCCTGTCGAGTGCCGGGACAACGGGTACCG	22:T>C	22
3030022|F|0-17:G>A-17:G>A	TGCAGAGGGATGCCGCGGCCGCGCCGCGTATTTATACCG	17:G>A	17
3020543|F|0-34:A>G-34:A>G	TGCAGTTAGTGACAACTTCGTTTTATTTTAATGCACAGATAACCG	34:A>G	34
5568248|F|0-23:C>G-23:C>G	TGCAGGTGCGTGACGGCGGGGGACGGCGGCGGCGTCGACCAGCCCG	23:C>G	23
1002595|F|0-5:C>A-5:C>A	TGCAGCGGCGAGGCCCAGACGTGGAGGTGGGAGTCCACGACCTTGCAAGAAGCGGGGCCG	5:C>A	5
1024415|F|0-58:T>A-58:T>A	TGCAGCCTCAGGTCGTCCACGAACATGGAGCTGACCCTCATCAGGGACCTTCCCAGCGTCAGGTCCTGC	58:T>A	58
5411966|F|0-29:C>G-29:C>G	TGCAGCGACCTGAGGCCGTTGACGTTGGCCCCG	29:C>G	29
7164897|F|0-9:C>G-9:C>G	TGCAGGTGGCGCTCTTGCACGGGAACGCCGCCG	9:C>G	9
3936147|F|0-60:C>T-60:C>T	TGCAGACCAACCACCACATTCAACATGAACAAGGTACAGTACGCGTGAGGAGCCCTCGATCCAGTCACA	60:C>T	60
1011588|F|0-28:C>G-28:C>G	TGCAGAGGGCCGCCGAGTCCGCCATCCGCTCCATCGGCCTCGGCTACGACGTCGCCGCCGACGTCCGAG	28:C>G	28
4734033|F|0-35:G>C-35:G>C	TGCAGCCTGGCGCCGGCCCTCGAGCTCGCGCGCGCGCCCG	35:G>C	35
1265910|F|0-49:G>A-49:G>A	TGCAGATGCTGCGGGTGCAACCAAGGTGGGCGGATCAGGCGGACGCCGAGGCGGCCG	49:G>A	49
1091161|F|0-35:G>A-35:G>A	TGCAGCGCCCACGCCGTGTCCGCCACGTACCCTTCGCCGCGGATCCTCTCCGTCATCTCCTCCACCTTC	35:G>A	35
4004832|F|0-8:G>A-8:G>A	TGCAGTCGGCGGCGGCCTCAACGAACCAAGCGCCGTTGCCG	8:G>A	8
5364992|F|0-5:A>C-5:A>C	TGCAGAGCGTCGGCGCTGGCGTCGGCGGCGGCGGCGTTGAGCTCGACGAAGACCACGTAGTGGCCCGAG	5:A>C	5
1090547|F|0-64:G>A-64:G>A	TGCAGTCGTCGCAGGGGCCGACGCCGAGGGAGTCCAACTTGGACGAGCACTCGGCAGGGCCAAAGCATG	64:G>A	64
3064863|F|0-11:C>T-11:C>T	TGCAGCGCCGCCGCGCCCTTGTCCAGCAGCATCGTCGACGTGGTCGTCGGCTTCCCCG	11:C>T	11
984921|F|0-56:G>A-56:G>A	TGCAGCAGCACATGGAGCTTTTCAAGATAGACAATGACAGAAGCGCGCCCGAGCCTGTGAAGAGCATCG	56:G>A	56
1067955|F|0-38:G>A-38:G>A	TGCAGCGTGTCCGCGGCCAGGAAGCGGAGGTTCATCTCGTAGGGGTCGTTGGTGGAGATGAAGTGGAAG	38:G>A	38
1115540|F|0-26:C>A-26:C>A	TGCAGCACGAAGGCGACCAGCGTGGGCGCCCTCATCACCACCTCGTTCACCTCGCGCCAGTCGCTCATC	26:C>A	26
2339709|F|0-29:C>T-29:C>T	TGCAGGTCGGACAGGTCGTCGTAGGTGGCCGGCTCCTCGAACACGGAGACGAGCGCCGTCCG	29:C>T	29
2242244|F|0-68:T>A-68:T>A	TGCAGGCCAACCACCACATTCAACATGAACAAGGTACAGTACGCGTGAGGAGCCCTCGATCCAGTCAGT	68:T>A	68
1008893|F|0-26:T>C-26:T>C	TGCAGGAGGCAGGCGATGCCCAAGAGTAGGACAAGGCAAGGCATGGAAGAAGTCATGTTGGTTGATTAA	26:T>C	26
1090486|F|0-29:C>T-29:C>T	TGCAGGACGGTGTCGTTGCCCTTGAACGCCTCGTTGCCCACGGTAATGCAGGTGATGCGCGCCCCGAGA	29:C>T	29
5411955|F|0-44:A>G-44:A>G	TGCAGCGTGTCGGCGGCCACGAGGCGGCCGTTCATGGCGTAGGGATCGTTGGTGGAGACCATGTCGAAG	44:A>G	44
3950430|F|0-17:A>C-17:A>C	TGCAGAGGTTCTTCGAGAAGCGCAAGGACCGCCTCGGCGCGCGCGCGCCCTACGCCCG	17:A>C	17
3938898|F|0-20:T>G-20:T>G	TGCAGCACGGAGCCGACGCCTGTGAGGGAAGCCCG	20:T>G	20
1243657|F|0-44:A>G-44:A>G	TGCAGCGACTTGCCTCTGACGACGAAGCCGTCCTTCTTGGCGGCATAGTAGGCGACGAGCTGCTCCGAG	44:A>G	44
2260066|F|0-7:C>G-7:C>G	TGCAGCGCCTTGAGTCCGCGGCCGCCCTCGGCAACGGTGGCGGCCTCGAGACAGAGCACTACAGCCCAT	7:C>G	7
991877|F|0-39:T>G-39:T>G	TGCAGAGGGACCCTCCCACGGAAGCCGAATGTACGGAATTGTCCACTCTATCCCCTTGGCCAGCTCGTA	39:T>G	39
1229785|F|0-15:T>C-15:T>C	TGCAGCCGCTGCTGCTGGTGTCGCAGTCCACAAGCTGCTGCTCCGACAGCGACACCAGCTCGCCGAGAT	15:T>C	15
1054340|F|0-15:G>A-15:G>A	TGCAGTGCAACACCTGGTCGCACCCAGCTCGGACCATGCACCAATTCTTCTCAAATGCATGCTGGAGCC	15:G>A	15
1025605|F|0-13:G>C-13:G>C	TGCAGTCCGTGGTGAAGGAGACGCTCCGCCTCCGCATGGCAATCCCGCTCCTGGTGCCGCACATGAACC	13:G>C	13
3021144|F|0-12:T>C-12:T>C	TGCAGAGATAGATAATGAATGCCATCGACAGTGAGACCCG	12:T>C	12
3064779|F|0-32:C>T-32:C>T	TGCAGGCCCCACGTCGCGGCGAATCCAATCCGCGTGCCG	32:C>T	32
1008440|F|0-34:C>T-34:C>T	TGCAGCTCGTGCTTCTCCGTCTCCGTCTCGTGGACGAGCTGCATGGCCACCCGCGCCGCCTCCCGAGAT	34:C>T	34
1061023|F|0-58:C>G-58:C>G	TGCAGTCCGTGGTGAAGGAGACGCTCCGCCTCCGCATGGCCATCCCGCTCCTCGTGCCCCACATGAACC	58:C>G	58
13589770|F|0-18:G>A-18:G>A	TGCAGAAGCCGGTGTCCCGTCGGCAAACCG	18:G>A	18
3943391|F|0-23:G>T-23:G>T	TGCAGCCCGCCGTCCAGGTGAAGGTGGAGGAGTCGGCGCCG	23:G>T	23
1118218|F|0-49:G>T-49:G>T	TGCAGAGCCCGAGGGATGCCTGCGGGGCACCGCTGAGGTCGCCGTCGCCGAGGGTCGTCGCCG	49:G>T	49
1003364|F|0-67:A>G-67:A>G	TGCAGGAGGCAGGCGATGCCCAAGAGTAGGACAAGGCAAGCCATGGAAGAAGTCATTTTGATTGATTAA	67:A>G	67
1229262|F|0-13:G>A-13:G>A	TGCAGTGGCCCCAGCGGGACGCGCTCTGCGGCGAGCTCGGGGCGGGCGACGCCG	13:G>A	13
3020645|F|0-49:G>C-49:G>C	TGCAGTTCCTCAACCTCTCCAACAACCACCTCGACGGCCCCGTGCCCAGGTCCCTGCTCAGGTTCTCGG	49:G>C	49
7172365|F|0-6:T>C-6:T>C	TGCAGCTTGGGGCGCTTGTGGCTGGCGCGGTGCCCCCCGAGCGCCTGGAACGTGGGGAACTGCCGAGAT	6:T>C	6
1337631|F|0-62:G>A-62:G>A	TGCAGGGCTGGAGGCCGCCGATGAGCTCAAGCTGGACAGCTCCATCGCGGCCTGAGCTCTGAGCACTCG	62:G>A	62
3020868|F|0-19:G>T-19:G>T	TGCAGAGGGTTAAAAGCCTGCTGGCTAATTACTTTTCCG	19:G>T	19
100081317|F|0-21:A>G-21:A>G	TGCAGGGGAATCGCCCATGGAAGGCTCCCG	21:A>G	21
1073565|F|0-28:A>G-28:A>G	TGCAGTTTAGGAAAATGTTTGGCGCAAAAGATTGGGCGTATGGGATGGTCACAGAAGCAGTGAATCTAC	28:A>G	28
3946911|F|0-17:C>G-17:C>G	TGCAGCGTGTCGGCGGCCACGAGGCGGACGTTCATGGCGTAGGGGTCGTTGGTGGAGACCATGTCGAAG	17:C>G	17
7165616|F|0-15:G>A-15:G>A	TGCAGCTTTTCTAGGGATTGATGATCCG	15:G>A	15
1864312|F|0-31:C>A-31:C>A	TGCAGGGCGTCGCCGAAGTGCTCCAGGCGCACGTCGGCGTCGGCCTCGATGAACAGCACGCCCTCGCCG	31:C>A	31
2346032|F|0-26:T>C-26:T>C	TGCAGCGGGGGCGCCCGCTCGATGAGTTCCGACACGTCGGCGCACGGCAGCACCGCCG	26:T>C	26
5367078|F|0-14:A>C-14:A>C	TGCAGCGCCTGCGCAGGTATGTCCGTGGGGATCCCG	14:A>C	14
3022693|F|0-32:G>A-32:G>A	TGCAGCACTTCATCCTCCTCTTCGGCGCGTTCGAGCTGTTTCTCTCGCAGCTTCCCGACATCCATTCGC	32:G>A	32
1114995|F|0-25:C>G-25:C>G	TGCAGGCGCTCGTTGATGCGCAGCACCGCCCCAGCGAAGTCGGCGTTACTGCCG	25:C>G	25
2264609|F|0-29:T>C-29:T>C	TGCAGTCCGACGACCTCGACGTCCTCGCGTTGCCCCCGCCTCCGCCGCCGTCCTTCATCGACGCGTTCC	29:T>C	29
1073887|F|0-59:C>G-59:C>G	TGCAGGAACTTGGTGATGGGCTGGATCACCGCGTTGGCGAAGAGCCCCGGGATGAGCCACACGATGTAC	59:C>G	59
2253569|F|0-24:C>G-24:C>G	TGCAGCTCGCCGCCGACGAACTCGCCCTTGATCGCCTCGAAGACCTCCTGGTCGTGGGCCTTCGGCCGA	24:C>G	24
1166599|F|0-50:G>C-50:G>C	TGCAGCTTCCCCATCCACCCGCAGCCGCCTCTCCTCCTCCACCACTACCCGGCCGCCGCGCTCGCGGAG	50:G>C	50
3956374|F|0-23:C>A-23:C>A	TGCAGGACGGGTTCTACGGCACCCGCACCAACTGCACCGTCGACGTCGAGGCCGTCGTGCGGGGCGTCG	23:C>A	23
12419879|F|0-7:G>A-7:G>A	TGCAGGGGGCGCTCGCGGAACGGCGGGCGCGTGGTGAGCTCGGGCCTGTCGATGGAGCGCCTGCTGGAG	7:G>A	7
1123233|F|0-14:G>C-14:G>C	TGCAGCGCCGTCTCGTTCGCGTCCGACCTGCACACGCACCACTCCGCCTCTGCACGGGCCG	14:G>C	14
1206562|F|0-31:C>T-31:C>T	TGCAGCTGATCCGCCACAGTACGTTGCCCACCACCTGGGGGAGGAGGAAGAAGTCCTGCGCCAGCCCGA	31:C>T	31
3028442|F|0-9:A>T-9:A>T	TGCAGGGGAATTCCAGATGGGCGGCACCGTCAAGCCGCTGGACCCCG	9:A>T	9
1212200|F|0-14:G>C-14:G>C	TGCAGCTGGGCCTGGGCCTCGGCGCGGCGGAGGCTGTCGCGGAAGCACTTGGAGCAGAGGCCGCCGAGA	14:G>C	14
1162519|F|0-34:C>T-34:C>T	TGCAGCGGGAGGTGGAGGAGCTGAGGGCGATGCGCATGGCGCCGCCCACGGTGCTCTCGCCGCACACAC	34:C>T	34
7169061|F|0-8:G>C-8:G>C	TGCAGTCGGCCAGGCACGCCTGCCGGCACTGGTCCAGCGTCATGTCGGCGTGCACCGTCGCGTTGGTCG	8:G>C	8
997853|F|0-26:A>G-26:A>G	TGCAGAGCGCAGGAGTGCGGTACGGAAGGCTACGAGATGGACCTGGAGCGGACACTGCGGATGCCGTCC	26:A>G	26
1161433|F|0-7:C>G-7:C>G	TGCAGTCCGACCGCCGCCTCGGCAGCAGCTTCCACGTCCCCGCCGCGTCATTCACCGTCTTCGCCATGC	7:C>G	7
1185724|F|0-5:C>A-5:C>A	TGCAGCGTGTCAAAATCTGACAAGAATGGCATTGCAGAAATGAGGACGACAGTTAATGGCGAGACCTGA	5:C>A	5
1059957|F|0-36:T>G-36:T>G	TGCAGCTCAAGTATTTGTGTGCAGGAACGGTCTGCATATGAGGAGAAACTCGTGGAACGACGGTGTGGC	36:T>G	36
1151527|F|0-60:A>G-60:A>G	TGCAGCTTCTGCTCACCGCCGTCGTCGCGGCCGTCGTCGTCAAGGTCTGGGCCATCCCGCACTTCTTCG	60:A>G	60
1001087|F|0-38:T>C-38:T>C	TGCAGTACCAGCAGCCGCTGGTTCTGCGAGAAGCCGTGTGTGGTGAACGGCGGCGCGTACATGGTCACC	38:T>C	38
1016552|F|0-29:A>G-29:A>G	TGCAGCCTTGCTCTGCGGTACAGTGAGCAACATATAGTTGGAAGCATCCGCGACGACAACGCGATGCGC	29:A>G	29
1086043|F|0-44:C>T-44:C>T	TGCAGGTAGTCGCCCACGTTCACCACCAGCGCCCCCGCCACTGCCGGCACGTCCACCCACGCCG	44:C>T	44
990479|F|0-33:T>C-33:T>C	TGCAGCTTCTGCTGGACCATGGCGTTGTGGCGCTGCGCGAAGTCGTTGTACGTCCTCAGGCACCCGACG	33:T>C	33
1114172|F|0-30:C>T-30:C>T	TGCAGCGAGCGGGTTTATAAACTGGTCGCTCCCTCTCTCGCTAGGCGATGTGGGACTAAACGAACGTAG	30:C>T	30
1202431|F|0-6:G>A-6:G>A	TGCAGCGTTAGCTGCCTTCCAGAACCAGAAGCAGCATGCAAGACCAATCCGCTGGCCCTGTTGGACAGA	6:G>A	6
1206102|F|0-25:C>G-25:C>G	TGCAGTACCCACAAGGGCACTGCCTCTCTGCGGGGGAGCTCGCCGCCATCCTGGGCGCACAGTACATGC	25:C>G	25
3029050|F|0-33:A>G-33:A>G	TGCAGGGGTTCGACTCCCTGCATATGGAGGCTGAAAGGATTCCCG	33:A>G	33
1091692|F|0-18:T>C-18:T>C	TGCAGAAGGGTTGGTCCTTTGAATTTGGCTGTCGGAGATGACGGTGACACCGCAGATCACGGTGAGCGA	18:T>C	18
5365184|F|0-44:G>A-44:G>A	TGCAGCAATGGCACGAATAACAACAAACGGGCACGGCTCGAACAGTCAGAAGTATGAAGTGCGATAACC	44:G>A	44
1089957|F|0-66:C>G-66:C>G	TGCAGCGCGAGGCTGGTGAGCACAAGCACGCGGATTTCCCACTCGTTCCACACAGTGAACAGGCCTCCC	66:C>G	66
1044032|F|0-23:C>G-23:C>G	TGCAGTGCCAGTTTCTGGGCCTTCTCGTCTTTGGAGAGCCCCTTGCCGACCTTGGCAATCCTCTTCCCA	23:C>G	23
3956458|F|0-17:C>G-17:C>G	TGCAGCTCCAGGCCGAGCCGGCCGCCCCACGTCGCCG	17:C>G	17
992391|F|0-20:G>A-20:G>A	TGCAGCAGCCTATCCTCCGCGCGCCGCTTCCCGCGGTTGAGCTCCTCCAGCTGGCTCAGCAGGCCGAGA	20:G>A	20
985222|F|0-9:G>C-9:G>C	TGCAGCTGCGTCAACGTGGAGAAAATAGCGGGCTGCTCCAGAGAAAAATCTCCGCCATCGTCATCGCGT	9:G>C	9
1215657|F|0-46:G>C-46:G>C	TGCAGATGGACAAGGCGGCGCTGCTCGCGGAGGTGATAAACCACGTGAAGAAGCTCAAGAGCGAGGCGG	46:G>C	46
2374997|F|0-20:G>A-20:G>A	TGCAGATTGTTCCCTCGTCCGTCGGCGTCGCCCCCTCGAAGCCCGAGCCCGCGCCGACGGTGTCCACCC	20:G>A	20
1266362|F|0-16:G>A-16:G>A	TGCAGTGGGCGACGCCGAGGGAGCCGCTCTGCCAGACGCAGGCGGACTGCGAGGACGGCGCCAACGCCA	16:G>A	16
1126886|F|0-7:T>C-7:T>C	TGCAGCTTACGCACTCGGACTCCAACATCACCTTCTTCTACAACTGCAAGAAGAACGTCTCGTGGCCCT	7:T>C	7
1696666|F|0-29:C>G-29:C>G	TGCAGCGGGAGGCACCCCACCGGCGGCAGCCCCGCCACCAGCATCCTCCG	29:C>G	29
1220807|F|0-34:C>T-34:C>T	TGCAGCTGCTCCTCACCGCCGTCGTCGCGGCTGTCGTCGTCAAGGTCCGCGCCATCCCGCACTTCTTCG	34:C>T	34
3570019|F|0-35:T>G-35:T>G	TGCAGCTCCGACAAGAACTTCCTCGGGACTATGGGTGCCAATCTTGTTGGATCCAAGTACCAGATTTGG	35:T>G	35
982108|F|0-42:G>A-42:G>A	TGCAGCTGAAATATCTATCCTACAAGACACCTAAGTGGGATCGGCCAAACCTTAGTTCTGCTGCAAAAT	42:G>A	42
5581396|F|0-29:T>C-29:T>C	TGCAGCGCGTCCATCGCTGAAGAGGCGCCTCGCCG	29:T>C	29
985668|F|0-11:A>C-11:A>C	TGCAGCAATGGAACGAATAACAACAAACGGGCACGGCTTGAACAGTCAGAAGTATGAAGTGCGAGAACC	11:A>C	11
7337227|F|0-20:G>C-20:G>C	TGCAGCGGCGAGAGGATGTCGACCCCCGGGATGGGCACGCAGCCG	20:G>C	20
2276995|F|0-10:T>A-10:T>A	TGCAGCTGAATCTCTGATCCGACAATGGATCTCGACATGGACGACTACATGGACCCCTACGAGGAGGCC	10:T>A	10
1126540|F|0-46:G>C-46:G>C	TGCAGCAGGTCGGGATACGCGCGCGGTCCGCGCTCGTCGCCGTCTTGTACGAGAAAGGGCTGGCCCTCT	46:G>C	46
1113746|F|0-8:C>G-8:C>G	TGCAGCGGCACGTATCCACCGTTCAACTCAACCCCGTGCCTGCCTAAGAAACTTCTCCCACCCGCTGTT	8:C>G	8
12682975|F|0-10:C>T-10:C>T	TGCAGCGCCTCGAGTCCGCGGCCGCCCTCGGCAACGGTGGCGGCCTCGAGGCAGAGCACTACAGCCCAT	10:C>T	10
5579702|F|0-8:A>G-8:A>G	TGCAGGGCATTGTATGAATCAGGCGGTGGCTTGAGGAAGCTCGCAGCAGGTGCTCGACTGAGGAGGCTA	8:A>G	8
3033250|F|0-32:A>G-32:A>G	TGCAGCCGTAGTTGTCGACGCGGAAGGCGACGACGCCGTCGGGGCCGTACACCGCGCAACCATTGCCGT	32:A>G	32
990037|F|0-40:G>T-40:G>T	TGCAGCATCATCAGCGGGCCGTGCGCGTCGGCCAGGTCCCGCAGCTTGCGGTGCGGTAGAACGTTCACC	40:G>T	40
1218443|F|0-53:G>C-53:G>C	TGCAGCTGATCTGAAAGTACATTCATGCATGTGTCAACCTCTAGTTTACACTTGATCACTTCATAAATG	53:G>C	53
3951982|F|0-25:G>A-25:G>A	TGCAGCCGTAGTTGTCGACGCGGAAGGCGACGGCGCCGTCGGGCCCGTACACGGCGCAGCCGTTGCCGT	25:G>A	25
3957935|F|0-32:T>C-32:T>C	TGCAGCGGGGGCGCCCGCTCGATGAGCTCCGATACGTCGGCGCACGGCAGCACGGCCG	32:T>C	32
1120943|F|0-8:T>C-8:T>C	TGCAGCCTTGCAGGCACGGGCATTCACGCTCCCTCGTCGATCCCGCCACTAGAACAAGGCGACAGAGCC	8:T>C	8
2327600|F|0-16:C>T-16:C>T	TGCAGCTGCTCCTTCCCGGGAAGCGCTTCGAGGGGCCCATCTCGCCCGCCG	16:C>T	16
1240354|F|0-41:C>A-41:C>A	TGCAGGTTGGACGAGCGGAGCACGGCCGTCAGGGACTCCGCCAGGTTGCCGTGCCTGGACACAACGCGG	41:C>A	41
1221341|F|0-16:T>C-16:T>C	TGCAGGAGCGCGACTCTCACGGCGAGCGCAAGACCGAGACCCAGTCATAGAGCTGCTCATCTGATCCGA	16:T>C	16
1104636|F|0-28:T>C-28:T>C	TGCAGGGAGAGGAGCAAAGATGCTGCTGTTACTCGCTCAGAGCGATGTACCTGGGTTCCCG	28:T>C	28
12737016|F|0-22:G>C-22:G>C	TGCAGTTTCTTTGTTGGCAATCGCCTGCTGTCCCG	22:G>C	22
1321523|F|0-20:G>C-20:G>C	TGCAGCACGATCTCCACCGTGGAGTTGTAGGGCAGGCTCCTCACCTTGGTGCCCTCCACCATGGCCGTG	20:G>C	20
2252617|F|0-6:T>C-6:T>C	TGCAGTTTCAGGTCGTCCACGAACATCGAGCCGACCCTCATCAGGGATCTTCCCAGCGTCAGGTCCTGC	6:T>C	6
4002372|F|0-14:G>A-14:G>A	TGCAGCAGGCCGTTGAAGCCGGCGGAGGGCGAGGGCAGCGCGCCG	14:G>A	14
4008278|F|0-26:A>T-26:A>T	TGCAGGAGGTGGCGCGGGGAGTCGAGACGGTTGAGGAGGGAAAACGCGCGGTGGAGCGCTAGGGGCAGC	26:A>T	26
2267406|F|0-5:C>G-5:C>G	TGCAGCGCCTGCGCTGCCGGAAGCTCCATCGCCGTCACCTCGCCAGCGGCGCCG	5:C>G	5
5579765|F|0-31:T>G-31:T>G	TGCAGTTGACGATGAGCACGTCGATGTCGGCTGGCTTGATCACGGCCGTCTTGGCGAACACATCGTCGA	31:T>G	31
4411919|F|0-19:T>G-19:T>G	TGCAGCCGTAGTTGTCGACTCGGAAGGCGACGGCGCCGTCGGGGCCGTACACCGCGCAGCCGTTGCCGT	19:T>G	19
