# Supplementary material for: Efficient anchoring of alien chromosome segments introgressed into bread wheat by new Leymus racemosus genome-based markers
Source: BMC Genet. 2018 Mar 27;19:18. doi: 10.1186/s12863-018-0603-1 (PMC5872505; doi:10.1186/s12863-018-0603-1)
Supplement: Supplementary file 5 — Table S5. Detailed information of Lr#I-specific markers. (XLSX 49 kb) [file 12863_2018_603_MOESM5_ESM.xlsx]

## Sheet: Sheet1
Table S5 Detailed information of Lr#I-specific markers
PCR-based markers
ID	Sequence	Tm (0C)	Expected amplicon size (bp)
Lr_M1_F9	CTGTCTGGTTCATCAGGGGT	57
Lr_M1_R9	ACTGCTTCTCCCCTAGCTCC	60	940
Lr_M1_F67	GTCGAGCGCTCTTAGGACAT	57
Lr_M1_R67	TCGCTACTCTACCCGCTCAT	57	994
323_s291441f	CATGAGGTTTCGCCATGTTTTGTTGTA	65.3
323_s291441r	TTCTGTTTTATAGGAGAGTGGGGACCA	66.8	250
324_s291441f	ATAGAAACTGCCACATTTTCACTCGGA	65.3
324_s291441r	AGAGCGAGATAGAGTAGACGAAGGAAG	68.3	478
DArTseq markers
Allele ID	Trimmed sequence	SNP	SNP position
3934461|F|0-19:C>A-19:C>A	TGCAGGATCTTCAGGAGGACCATCACCTACCG	19:C>A	19
3942531|F|0-15:G>A-15:G>A	TGCAGATCGCCTGCGGCAAGTCCATTCTCCG	15:G>A	15
3958950|F|0-9:C>T-9:C>T	TGCAGCTGGCGAGCAAGCTGTGGACGGACCCG	9:C>T	9
1036613|F|0-11:G>C-11:G>C	TGCAGGTTCTGGTCCCTCTGGAAGCCCTTGCCGCACACCTCGCACACGAACCG	11:G>C	11
996979|F|0-11:G>A-11:G>A	TGCAGCCTGTCGTTCTCCTCCATCAGCAGCTTGTTCATCGCAGACAGCTTCCG	11:G>A	11
3020710|F|0-5:G>A-5:G>A	TGCAGGTTGTTGTATCTGCTGAAGGTCTTGCAGCACACCG	5:G>A	5
4262704|F|0-31:C>G-31:C>G	TGCAGGCGCAGGCGGACGACAAGTTCTTCGCCGAGTTCTACCG	31:C>G	31
3955925|F|0-41:G>C-41:G>C	TGCAGCTCCTCCACCTCGGCGCAGATGGCGTTCTTCTTGAAGACCCG	41:G>C	41
3574874|F|0-44:G>C-44:G>C	TGCAGCCACTTGACGTCCTTCCAGCTCAGGGTGCGGTCGATTTGGCCG	44:G>C	44
3937731|F|0-10:T>C-10:T>C	TGCAGGTCGATTGCGCCGCCGCACAAAGTTCACCG	10:T>C	10
4262859|F|0-16:G>A-16:G>A	TGCAGCCTTTGGCGGTGGCGCAGACGAACTCGTCGCCG	16:G>A	16
7170554|F|0-25:G>C-25:G>C	TGCAGCACTCGCTCTGCGGCGTCGGGGTGTCCG	25:G>C	25
4261218|F|0-5:C>G-5:C>G	TGCAGCTCGCGGTACGAGAACTGCACCG	5:C>G	5
3941443|F|0-5:A>G-5:A>G	TGCAGAAAAACGTCCATCGTGATTGCCACGCTCCG	5:A>G	5
3936054|F|0-22:T>C-22:T>C	TGCAGCCTGTCAAACTCGCCATTCAGCCTCCG	22:T>C	22
4262430|F|0-28:C>G-28:C>G	TGCAGCACCAGCTGCGGGGCACGGTGCGCCTCGACCCCTCCG	28:C>G	28
3024075|F|0-9:G>C-9:G>C	TGCAGAGTGGCCGATCTTGCTTGGGTGAGATAATTTACCG	9:G>C	9
3947593|F|0-23:C>T-23:C>T	TGCAGGATCTTCAGGAGGGCCATCACCTACCG	23:C>T	23
4261770|F|0-6:G>A-6:G>A	TGCAGCGTAAAGCAACGGCGAGTGGGAGGAGCCCG	6:G>A	6
3954188|F|0-11:G>C-11:G>C	TGCAGCACAAAGTGGACACCTAATTACCG	11:G>C	11
3023062|F|0-21:C>T-21:C>T	TGCAGTATGATCTTGTGCTTCCTCACCACCCTCTGCCCCGCCG	21:C>T	21
3958751|F|0-9:G>A-9:G>A	TGCAGTACAGCGTCAAGGTCGGGCGGCCATACACCCG	9:G>A	9
4262309|F|0-7:C>G-7:C>G	TGCAGCTCTCGCCGTCTTTCGCTCCACCG	7:C>G	7
5332509|F|0-19:C>T-19:C>T	TGCAGGTCAAGGTCGACGGCCGCGTCCG	19:C>T	19
3952878|F|0-26:C>T-26:C>T	TGCAGGACCGCAAGAGGACCAAGGTGCCCGCCG	26:C>T	26
3026191|F|0-20:G>T-20:G>T	TGCAGCACCACCACCTCCTGGTGCTCCGCGTCCAGGTCCG	20:G>T	20
1023527|F|0-23:G>T-23:G>T	TGCAGCTCACGGCGCGGCCCTCGGCGGCGAGGAGGAGGCGGTTGAAGGCCG	23:G>T	23
1038836|F|0-40:C>A-40:C>A	TGCAGCCCAAGGAGCTGTACAAGATCGCCAAGGACATCGCCCCCGCGCCG	40:C>A	40
5580487|F|0-31:C>G-31:C>G	TGCAGGGCTGTAAGGACTGCGTCACCGTCGTCCCCG	31:C>G	31
4262715|F|0-23:G>T-23:G>T	TGCAGAGGATGAAGCAGATGGTGGTGGAGGCGCACGACCG	23:G>T	23
3945182|F|0-11:C>G-11:C>G	TGCAGCAGCAGCTCCGCCGCCGCAAGCTCCG	11:C>G	11
5363676|F|0-9:T>C-9:T>C	TGCAGCTGCTGCTCGCCGTCGGTCACCAAGCAAAGCCGCCCATCCG	9:T>C	9
5363676|F|0-7:G>C-7:G>C	TGCAGCTGCTGCTCGCCGTCGGTCACCAAGCAAAGCCGCCCATCCG	7:G>C	7
5363880|F|0-8:C>T-8:C>T	TGCAGGGGCGGTGTCGGGTGGTCGGAGGACGCACCG	8:C>T	8
999474|F|0-41:C>G-41:C>G	TGCAGCGTGGGCGTCGCCGACTCGGGCCCGTTGGACCACACCACGTACCG	41:C>G	41
3026681|F|0-38:G>A-38:G>A	TGCAGCTGATCCAGATACAGAAGCAGCACAAGCTCATCGCCCCG	38:G>A	38
5358402|F|0-18:G>C-18:G>C	TGCAGGTACCCTTCTTCGGCCTCGCCGTCTTGCACAGCCG	18:G>C	18
3938270|F|0-25:C>G-25:C>G	TGCAGCAGGCCTTCGGCTACCAGCACGGCCCG	25:C>G	25
4262554|F|0-14:G>A-14:G>A	TGCAGGTCCAACAGGATAAGGCCGTCCG	14:G>A	14
3943868|F|0-26:C>T-26:C>T	TGCAGTTCTTCGACGCGTCCCAGAACCAGCTCACCG	26:C>T	26
981851|F|0-14:G>C-14:G>C	TGCAGGGGAGGGCAGCAGCCACCTTATCACCAAGCCCTGCGCTGCGCCGCTGTCCG	14:G>C	14
1021367|F|0-21:A>G-21:A>G	TGCAGACTCTATTGGCGATGAACCAGGTGGCGGAGCACATGGTCCTCGCCG	21:A>G	21
4262492|F|0-5:G>A-5:G>A	TGCAGGACAAAGAGAATATAAAAGACTGGATGAGCAGATTAGCCG	5:G>A	5
6030670|F|0-23:C>T-23:C>T	TGCAGCTTCTACGCCTCCACGTCCCTCCCG	23:C>T	23
3934211|F|0-17:C>G-17:C>G	TGCAGCTGGCGGCGTGGCGGAGGCCTCACTTCCG	17:C>G	17
3956018|F|0-24:C>T-24:C>T	TGCAGCAGTCCGTCGACCGCCTCGCCGCGCTGGCCGCGCCTCCG	24:C>T	24
3943330|F|0-27:T>A-27:T>A	TGCAGCCCGAGCGCTGCCTCCTCCCCCTCGCCG	27:T>A	27
2249399|F|0-6:G>A-6:G>A	TGCAGGGATGGACTTTCACGAGCTGATCGAGATCCCGCAGGGCGACCGCCG	6:G>A	6
5006275|F|0-13:C>T-13:C>T	TGCAGGTGATACTCAACGAGATTAGGAACCG	13:C>T	13
3935311|F|0-14:G>A-14:G>A	TGCAGAGCATTGACGTGTCGTCCAACGAGCTCTCCG	14:G>A	14
1037126|F|0-14:T>C-14:T>C	TGCAGTTTTCGTGGTAAGTTGTCCGTCTTGAAAGGAAGCCTATTCAATTCCG	14:T>C	14
4262689|F|0-11:G>A-11:G>A	TGCAGTATCTCGGACTCGATGGTGGTGACCCGCTCCAGGACCTCCG	11:G>A	11
5581941|F|0-11:C>G-11:C>G	TGCAGCAGCGGCCCGACCACCAGCACCG	11:C>G	11
5581941|F|0-17:C>G-17:C>G	TGCAGCAGCGGCCCGACCACCAGCACCG	17:C>G	17
5581591|F|0-8:C>A-8:C>A	TGCAGTGGCACATCGTCCTCCTCCTCGGCGCCG	8:C>A	8
1088261|F|0-40:C>T-40:C>T	TGCAGGTCGCGGAGAAGCCCAGCATCGCGCTCTCCATCGCCTCCGCCCTCTCCG	40:C>T	40
3027442|F|0-10:T>G-10:T>G	TGCAGGTCGATGAAGGCGTGGCCCATCTTGTCGTCGTACTTGAACCG	10:T>G	10
1249503|F|0-21:G>A-21:G>A	TGCAGCTGCATCCCGCCGTCCGCCGCTGCCCAGCCGTGCTCACCGCCCG	21:G>A	21
4734146|F|0-6:A>G-6:A>G	TGCAGTATTGGAGTGAACAAGCAGATCGACCG	6:A>G	6
993344|F|0-27:C>G-27:C>G	TGCAGCTTGGCCATTACCCGCGGGTTTCCGATGAGCTCCGCCATGACCCATTCCAGCGTGATAGATGAC	27:C>G	27
1019021|F|0-7:G>C-7:G>C	TGCAGAAGCTGTGCTTGTAGGAGCTCCTGGCGTGCAGCGTGACGTTGAAAGCCG	7:G>C	7
1076445|F|0-46:G>T-46:G>T	TGCAGGTGTATCACCCGAACATCAACTCCAACGGCAGCATCTGCCTGGACATCCTCAAGGAGCAGTGGA	46:G>T	46
3023810|F|0-20:C>T-20:C>T	TGCAGATGCCGAGGAAGATGCTGAGCAAGCTGTGGTCCG	20:C>T	20
3028310|F|0-39:T>C-39:T>C	TGCAGCTCCTGGGAGCCCCCAGCCTGCTCCGCCGCCGCGTCCG	39:T>C	39
3935173|F|0-5:G>A-5:G>A	TGCAGGGGACGTGCACCACCTTATACTGACCG	5:G>A	5
6037684|F|0-5:C>T-5:C>T	TGCAGCCACGTCGGCCGCGATGGAAGCGGCCG	5:C>T	5
5331711|F|0-8:C>T-8:C>T	TGCAGCACCGCCGCGACCATATGCATGGAGCCG	8:C>T	8
4261067|F|0-11:G>C-11:G>C	TGCAGCTTCTTGAGCCTCCCGATGCTCGCCG	11:G>C	11
5573510|F|0-21:G>T-21:G>T	TGCAGGTCACAGAGTGGTGGAGGCTGACGGCCCG	21:G>T	21
3026158|F|0-22:T>C-22:T>C	TGCAGGCCGAGCAGCCCTTCGCTGAGATCCTCTCAGCCTCCG	22:T>C	22
3023764|F|0-30:C>T-30:C>T	TGCAGTGCCCGATCACACTGGAACTCATGACCGACCCG	30:C>T	30
3957290|F|0-19:G>T-19:G>T	TGCAGTAATCCCGTGCCGTGGTCCACGAGCCG	19:G>T	19
5358564|F|0-10:T>G-10:T>G	TGCAGTCGCCTAGTGGCGGCTGGGTTGCGGACTCCG	10:T>G	10
1085343|F|0-14:C>G-14:C>G	TGCAGCATGTACCGCCCGTTGTTCATCAGGAAGATGCTGCTCAGGGCCG	14:C>G	14
3945168|F|0-26:C>T-26:C>T	TGCAGCCTGCCATGCCCGAAGCTGGCCTCCCG	26:C>T	26
2362620|F|0-28:G>T-28:G>T	TGCAGCCCCAGGGGGACTCGTACACGCGGCGGTCGGCGTTCGACGCCGTGCTCGCCG	28:G>T	28
4262354|F|0-26:G>C-26:G>C	TGCAGGCCAAGCAAAATCGAAACAGAGTGGGGTGCCGAGAGGCCG	26:G>C	26
5369436|F|0-20:C>G-20:C>G	TGCAGCGCCTGCTTGGCGCTCTCGAGCCCG	20:C>G	20
2243750|F|0-44:G>A-44:G>A	TGCAGTGCTCCTGCACCTCCTCGATGTCGTACTGCGTCAGCATCGACGACGCGTTCCCCATCGCCGAGA	44:G>A	44
7165795|F|0-31:G>C-31:G>C	TGCAGGCGCTCCACCACGCCAAGAGCGGCGTGGACGTGGTGTCCG	31:G>C	31
3941564|F|0-19:C>T-19:C>T	TGCAGTGCATGCGATTCTCCCATTAAAGAAATCCG	19:C>T	19
1026036|F|0-16:T>C-16:T>C	TGCAGCTCCGCCAGCATCGGCAGCGTGCTCACCGTCAGCATGGCCACCGCCG	16:T>C	16
12419562|F|0-25:G>A-25:G>A	TGCAGGAGAAGATCATCGTCTGCGGGGCCG	25:G>A	25
1160155|F|0-23:T>A-23:T>A	TGCAGAAAAGGCTGACTATTAATTCACGGTCAACCATTGCAGTCATCCG	23:T>A	23
2262365|F|0-62:C>T-62:C>T	TGCAGCTCGGCGACGGTCTCGAAGAGCTGCGTCTGGAGGGAGGTGAGCATCGACATGGCCTCCTTGGTG	62:C>T	62
996112|F|0-22:C>T-22:C>T	TGCAGACGCCGCGCACGCTCTACGAGTTCTCCGACTTCCCCTGGCCGCCG	22:C>T	22
4393753|F|0-22:C>G-22:C>G	TGCAGGAGACCATCGCGTCCGTCTGCAAGTCCATCTTCAGCCGCCCCG	22:C>G	22
3953965|F|0-25:A>G-25:A>G	TGCAGACGTTCGACGCGGCGGTGGCAGACATCACCATGACGGCGAACCG	25:A>G	25
1078113|F|0-26:C>T-26:C>T	TGCAGCACCCTCAGTGTAGTAAGCTTCTCCAATGCAGGTTGGTACTGCGATAACTGAATCTCCG	26:C>T	26
1138180|F|0-19:C>T-19:C>T	TGCAGCTCATGTCCAACGACAGGTTCAAGAGCGTGGAGCACCGCGTGTTGGCCAAGACCTCCG	19:C>T	19
1075816|F|0-44:G>C-44:G>C	TGCAGACGACAGGCGGCACCATCCTACTGCTCAGCACTGTCCTTGGAATTAAAATCTCCG	44:G>C	44
3028693|F|0-18:G>T-18:G>T	TGCAGCGACTCGGGCACAGGACACAGCAACGGCACCG	18:G>T	18
4002514|F|0-16:T>C-16:T>C	TGCAGAGGACGGGAGGTAGGCCCGTGCAGTTGGCAATAATGACCCG	16:T>C	16
5582090|F|0-24:T>C-24:T>C	TGCAGTTGGCCAAGCTCGGCGATCTCCG	24:T>C	24
995630|F|0-10:C>T-10:C>T	TGCAGGTGGCCTTCTCCGCGCCCGTCGGCGGCTCGGACCGCGCCGTCAGGAGCTCCG	10:C>T	10
2321212|F|0-5:C>T-5:C>T	TGCAGCTGGCCGCGCACGACTGCTCGCACTCCGCCGCCGTCTTGTACGTCTCGAACGGCAGCTGCTCCT	5:C>T	5
4733834|F|0-25:T>C-25:T>C	TGCAGCTGCCTGGTTGACTGGAAAGTGGCACCAACCG	25:T>C	25
1029962|F|0-19:C>G-19:C>G	TGCAGTCCCTGCCCAGTGGCAACCTCTCCCTGCTCTGCGATGTGCTGGTCCG	19:C>G	19
1032900|F|0-9:A>T-9:A>T	TGCAGGATTAGCCGAGAGTAAGAGTGGTCGTGCCTGGACTTGGCTGAGGACGGGAAATGTCTCCATGGA	9:A>T	9
1088080|F|0-28:C>G-28:C>G	TGCAGGCGCTCCAGGCCGAGGCGGCCACCGCCTCCTCCATGCTCTCCTCCG	28:C>G	28
1036711|F|0-25:G>A-25:G>A	TGCAGGTCAGTGACCTTGGTGTGGCGGCGCTATGTGGGCTAGAGGTCCTGTACCTTGCCAAGGCGCCGA	25:G>A	25
2275284|F|0-34:C>T-34:C>T	TGCAGTGAAGACTCTGGAGATCTCGAGCATGTGGCTTCCCCAAGCAGCAAGATCCG	34:C>T	34
3947272|F|0-15:A>G-15:A>G	TGCAGCGCTGCCAACACGGGGAATGCCG	15:A>G	15
3936875|F|0-29:G>A-29:G>A	TGCAGGCCGTGACCCTCCAAGAAAACCCCGTCCGCCG	29:G>A	29
3022853|F|0-7:A>G-7:A>G	TGCAGCAATCCGTAAGCGAATAGTGATGGAATCATCCACCG	7:A>G	7
3960591|F|0-17:G>C-17:G>C	TGCAGCTCCTCTTCCTGGCGCCGCCGCTGCGCCACCACCG	17:G>C	17
1036296|F|0-10:G>T-10:G>T	TGCAGCATGAGAGGAAATGCCTGGCATAATCAAATGTGTGGAACCCAATCAAGTCGGCATTCAGCAGCG	10:G>T	10
3947654|F|0-24:G>C-24:G>C	TGCAGCGGCGGAGCCCAAACCGCCGTACACGCCG	24:G>C	24
999806|F|0-31:G>A-31:G>A	TGCAGACCCCACGGCCGCAGTACGAGTTCACGGACTTCCCGTGGCCGCCG	31:G>A	31
3023423|F|0-24:A>G-24:A>G	TGCAGAAGCAGAGCGATCTCAAGGAGACGTACAAGGCCCG	24:A>G	24
3026864|F|0-19:G>A-19:G>A	TGCAGATGATCATCCACGAGACCCTGCGGCTGTATCCGCCG	19:G>A	19
978268|F|0-9:G>C-9:G>C	TGCAGTTATGCCGAGAAAGATACTGGCAACAGCGCGCATTCATTTCTAGCCG	9:G>C	9
1109610|F|0-18:G>A-18:G>A	TGCAGCGAGGCCCGCAGCGCGCTCACCCGCTGCGCCAGCGCGTCCATCGTCTCCG	18:G>A	18
1215372|F|0-43:A>G-43:A>G	TGCAGGCGTGCATGCACAGAGTGGCCACCGAGGCAGCGGCGCGAGGCTCGCGGTGGCCG	43:A>G	43
3940813|F|0-28:C>T-28:C>T	TGCAGGGCTCCATCAACATCTTCTCCGACGCCGGCCCCGACATCCG	28:C>T	28
1024789|F|0-14:G>C-14:G>C	TGCAGGCCCTGGCGGCGCGCGCTCAGGACCACGCGCCTCCGCCTGCTGGGACGACGGCCCG	14:G>C	14
3941473|F|0-38:C>A-38:C>A	TGCAGCTCCTGAGAGGCAAGATGTCGATGAAGAAAAACCATGAGTTGGAGGTGGACAATGAAGCCGAGA	38:C>A	38
3950771|F|0-43:G>T-43:G>T	TGCAGCATCCTTGTTCGAAACCTGGGGCTCGGCACTTTGCTCTGGAGCCG	43:G>T	43
3023106|F|0-24:C>T-24:C>T	TGCAGTGCAGGTTTTGTCAGTGTTCGGGTTCTGCACGCCCG	24:C>T	24
5580352|F|0-25:G>C-25:G>C	TGCAGGAAAAGCAGAGGCTTGGCAAGCACATCCCTGGTGTCACCG	25:G>C	25
5332370|F|0-33:G>C-33:G>C	TGCAGGCGTGGTGATAGACGTGTGCAAGGACGTGGCGGCGTGGCCCG	33:G>C	33
3937481|F|0-17:G>C-17:G>C	TGCAGTCGCCGTCCGCCGTGAAGTCCGCGACGAAGTACCG	17:G>C	17
1022756|F|0-7:C>T-7:C>T	TGCAGCTCAGCGCGGCCGAGAGGAGGCTTGTGCAGACCTACAACCAGAAGCCG	7:C>T	7
1028018|F|0-32:C>T-32:C>T	TGCAGGTCTTGACGCTCTGGCCGTTGTGGGCTCGGAGGGTAAGGTCGAACGCCG	32:C>T	32
1026941|F|0-16:G>T-16:G>T	TGCAGATGAAGTAGTTGGTGCCGCGGGCGAGCGTGACGCGGTCGCTGCCG	16:G>T	16
1053893|F|0-19:C>T-19:C>T	TGCAGGTTCTGCCACACCACCGTCCACAGCACCGCGATGATGCTGAGCACCACCCCG	19:C>T	19
1053893|F|0-38:G>C-38:G>C	TGCAGGTTCTGCCACACCACCGTCCACAGCACCGCGATGATGCTGAGCACCACCCCG	38:G>C	38
1056824|F|0-44:C>G-44:C>G	TGCAGCATCACCACCATGGCCGACCGCGCGTCGCCTTCCTCGTACACGCTGGTGCAGTGGTTGTGCAGC	44:C>G	44
2255418|F|0-5:C>T-5:C>T	TGCAGCAGCAACAACCGCGTCGACGACGCACGCAGAAGCATCAGTCCTCCG	5:C>T	5
1068553|F|0-10:G>C-10:G>C	TGCAGGGAGAGCGCCCTGGTGATGTTGCGCAGCACGGCCTGCTCGTGCTGCTGCTCCTGCACGCTCGGG	10:G>C	10
3949664|F|0-17:G>A-17:G>A	TGCAGGTCACATCCACCGAGGGAGATTGCGCGACAGGCCAGACACCG	17:G>A	17
4993538|F|0-5:G>A-5:G>A	TGCAGGCTAACGACGCAGCACAGGACCG	5:G>A	5
1161340|F|0-26:G>C-26:G>C	TGCAGGCGCATCAGGACGCAATCATGGGTGTTTGTACGCATAGTACCCG	26:G>C	26
4261756|F|0-34:C>T-34:C>T	TGCAGCGTCACCACGCACCTCGCCTCCGCCCCGTCCCCGCTCCCCG	34:C>T	34
3027564|F|0-26:A>G-26:A>G	TGCAGCGCGCTCCGGAGCAGCACCCCAATGTGATCCTTCTCCCG	26:A>G	26
1694780|F|0-16:G>T-16:G>T	TGCAGGTGTTCTGGGCGGAGCAGTACCGCGAGATCGAGGCCACCACCGACTTCAAGAACCACAACCTCC	16:G>T	16
3026979|F|0-7:T>G-7:T>G	TGCAGGCTCCCCGCGTCTGAGGAGATCTGCCACTCCCTGGTGTCCG	7:T>G	7
986230|F|0-17:C>A-17:C>A	TGCAGGTACGCGTACGCCGCGTGTTTTACCAGCGGGTGGCGTATCATGTGTATGTCCCCACAGCTGCCG	17:C>A	17
4542082|F|0-29:G>A-29:G>A	TGCAGGACATCCACGTCAATGGCGAACTTGGCCG	29:G>A	29
3021965|F|0-11:C>A-11:C>A	TGCAGATGTGGCTTAAACCAACCACCATAATCAGCCG	11:C>A	11
1024479|F|0-16:G>C-16:G>C	TGCAGAAGGTGCCCTCGCAGCGGCATCGGAACCCCAGCAGGCCCACCTTCTTGCGGCACGTCGCGCACC	16:G>C	16
1024479|F|0-41:C>A-41:C>A	TGCAGAAGGTGCCCTCGCAGCGGCATCGGAACCCCAGCAGGCCCACCTTCTTGCGGCACGTCGCGCACC	41:C>A	41
3935610|F|0-24:T>A-24:T>A	TGCAGTGTGCACCGCTACTCGGAGTAGCACGACTGTGTATTCGACTACAAGACCGCCG	24:T>A	24
3959105|F|0-13:A>C-13:A>C	TGCAGTCGAAGAAAGTGTGCGTGGTGGGCGGCGGCATGGCCG	13:A>C	13
12469778|F|0-12:T>G-12:T>G	TGCAGCCCGAGCTCTGCCTCCTCCCCCACGCCG	12:T>G	12
1205379|F|0-50:C>G-50:C>G	TGCAGCAGCACGTCCACCATGTCCTTCACCACGAAGCTCTCCCCCTCGCGCCGACGCCGCTCGCTGTGC	50:C>G	50
1714231|F|0-36:G>A-36:G>A	TGCAGATCTCGACGCCATGAAGGCCCTGCTCGACAAGCTCGTGGTGCTCAAGCTCAACGGAGGCCTCGG	36:G>A	36
2243088|F|0-17:C>T-17:C>T	TGCAGAGGGAGATGATCCTGGCGGAGCGGAGCACCAGGATCGACGACTACAAGCTCAAGAAGCTGGCAC	17:C>T	17
5578283|F|0-9:A>C-9:A>C	TGCAGGTGGACGCGCAGCGGACGAGGTCCCCG	9:A>C	9
3022242|F|0-7:T>C-7:T>C	TGCAGGATCCTGTTCCTGCTCACCATATCCCTCCCCCG	7:T>C	7
3946671|F|0-5:C>T-5:C>T	TGCAGCTGCAACCCAATGGAGATCCAGCCGCTCCCATCCG	5:C>T	5
2255786|F|0-49:A>C-49:A>C	TGCAGGTGGACGAGTCGAGCATGACGGGCGAGCCCCACCCGATCGAGATAGATGCCGAGAAGAGCCCCT	49:A>C	49
4261301|F|0-23:C>G-23:C>G	TGCAGCAGCGCGGCCAGGATGGCCGACGCGGCGCGCCTCCG	23:C>G	23
1286660|F|0-5:T>C-5:T>C	TGCAGTTTCTCGAGATGAAGCTCGGCTAGCAAGGCACCCTGTGGGATCGCCTGGAGAACCG	5:T>C	5
3025184|F|0-5:T>C-5:T>C	TGCAGTGCCGACGATGAAGACCTGCTGGCTGTGCTGCTCCG	5:T>C	5
5346834|F|0-5:T>A-5:T>A	TGCAGTCATCGGACTATGATCGAACACCG	5:T>A	5
3027585|F|0-26:G>T-26:G>T	TGCAGCACCACGTCCACCACGGAGCCGAGCGCCAGCCTGTACACCG	26:G>T	26
4990310|F|0-13:T>C-13:T>C	TGCAGTCCAAGATTTGGACAAAGTACCCG	13:T>C	13
1022843|F|0-16:G>A-16:G>A	TGCAGTTCAAGTCGGTGACGCAGAACGGCTATGTGGCCGCGGAGAAGGGCGGCGGCGCGGGGCTGGTGG	16:G>A	16
5369652|F|0-25:G>C-25:G>C	TGCAGGTGTACCATCCGAACATCGGGCCG	25:G>C	25
3026931|F|0-18:A>G-18:A>G	TGCAGCAAAGAGATCGCCAAAGCTGACGGTTACCGAGCCG	18:A>G	18
3026480|F|0-8:G>A-8:G>A	TGCAGAGGGCGGAGTTTTCAAGTGGAGAAGGAAATGCCG	8:G>A	8
1150140|F|0-33:G>C-33:G>C	TGCAGTGGATCATCTGGTGAACACGGTGAGCCTGGGCCACGACTTCCTCTTCGAGGAGGCCG	33:G>C	33
1130256|F|0-24:T>C-24:T>C	TGCAGGCTCTCATTCTCATCATCGTCCGTAGTGACACCAAGGTTGACGCGCACCG	24:T>C	24
5578282|F|0-6:C>T-6:C>T	TGCAGGCGGCGGCGCAGCGGACGAGGTCCCCG	6:C>T	6
4261742|F|0-8:G>A-8:G>A	TGCAGGAAGAGCAGAGGCTTGGCAACCACATCCCTGGTGTCACCG	8:G>A	8
5580112|F|0-6:G>C-6:G>C	TGCAGAGGTCGAGCGCGACGGACACGACTCGCCG	6:G>C	6
979512|F|0-45:G>A-45:G>A	TGCAGACTTCACGTTTTCAAGTCTACCTATTATCAGCTCATGAGGGTTTGTAGGTTTCAGCCG	45:G>A	45
12470820|F|0-20:A>G-20:A>G	TGCAGGTGTCGACGTGCGCCATGGCCCG	20:A>G	20
5578332|F|0-9:T>C-9:T>C	TGCAGGGCGTGGTGGTCGGGGCGGTCACCG	9:T>C	9
1039693|F|0-46:G>C-46:G>C	TGCAGATGTACGTGGAGAGCTGCCTGGCGCACCACGACGAGGTGCTGGCCATCAAGGACGCCGTCATCA	46:G>C	46
5582062|F|0-11:C>G-11:C>G	TGCAGGTAGGCCAGCCGCGGCACGTCGTCGGCGGTGACCAGCCG	11:C>G	11
1148191|F|0-20:C>G-20:C>G	TGCAGCGCGTCGAGGAACCTCCACGGCGGCAGCGTTGCCGCAATGGCCACCTCCCG	20:C>G	20
1132341|F|0-11:T>C-11:T>C	TGCAGCTGCCTTGAACGACTCTCCACGGCCAGGAGGCAAAGCCGTCCGTCCTCCG	11:T>C	11
4394794|F|0-22:G>A-22:G>A	TGCAGAGCTACGAGCATCCTCTGAACGAGGTGAAGCCG	22:G>A	22
5358340|F|0-13:C>G-13:C>G	TGCAGGGCGCGGTCGTCGGGGCGGTCACCG	13:C>G	13
999320|F|0-35:G>C-35:G>C	TGCAGGATGACCGACGACTCGCACACGGGCTTGCCGTCGTGGATCAGCACCG	35:G>C	35
1117097|F|0-14:A>G-14:A>G	TGCAGCTTCAGAGAATGCATCTTGCGAGCCACCGCTCCCTAGATCATCTGAATAGCATCATCCG	14:A>G	14
3936827|F|0-6:T>C-6:T>C	TGCAGCTTGAGTAGGACGCCGAGCAGGTCCTCATCTCTCTCTGGCTCCG	6:T>C	6
995666|F|0-50:C>T-50:C>T	TGCAGGGGTCGTGCGGGCTGAGCAAGGAGCGAGCACGACGCAGAGACGGCCTTCCG	50:C>T	50
3023060|F|0-41:G>C-41:G>C	TGCAGTGTAGTCTCAATTCTTTGGGGTTTGGTGCTCCATTGGGCCG	41:G>C	41
3023060|F|0-14:A>T-14:A>T	TGCAGTGTAGTCTCAATTCTTTGGGGTTTGGTGCTCCATTGGGCCG	14:A>T	14
1090477|F|0-58:T>G-58:T>G	TGCAGGTGAGGTGGACGCAGCGGAAGGGCCCCTGGTGCGCGGCGAGGACGCGGGAGACTGCCGCGATGA	58:T>G	58
5581347|F|0-20:C>A-20:C>A	TGCAGCATTGCGTCCAGGGCCCTAGCCG	20:C>A	20
986769|F|0-32:G>C-32:G>C	TGCAGCGAGAAGGAGGCGCTGGTGTCCTTGGGGTGCTTGGAGACGAGGATCCCGACGCCCTGGCCCCGC	32:G>C	32
3956224|F|0-17:G>C-17:G>C	TGCAGATGGGCAAGGCTGGCAGGTGGCTCAGAAGCTTCCTCACCG	17:G>C	17
3958239|F|0-11:C>T-11:C>T	TGCAGTGCCATCGGCTTTTCTTATTTGACCG	11:C>T	11
1094337|F|0-31:A>G-31:A>G	TGCAGGTCATATCCTTTGTTTTGGCATACTCATTGCCGAGATTTACAGTTAAACACTGCCG	31:A>G	31
1088120|F|0-31:G>T-31:G>T	TGCAGTGTCCATCTGCTCACTTGCTTGTCAAGGCTAATCACCGTGGATTCACTAAACAAATGGCGATGG	31:G>T	31
1001758|F|0-16:G>C-16:G>C	TGCAGATGAGCAGGGCGAGGGAGCTCTTGGAGGAGATGACGACGGACGCCG	16:G>C	16
5581340|F|0-5:C>G-5:C>G	TGCAGCATAGGCTCGTCCTCATACTCGTAGGCGGCCG	5:C>G	5
1006991|F|0-11:G>A-11:G>A	TGCAGGAGGCCGATCTTGTCCGAGACCTCGGCGTCGGCCGCCGCGTCCTCCG	11:G>A	11
1017299|F|0-22:T>G-22:T>G	TGCAGGTGCAGGGCATGCATGGTCTTACAGATTCTCTTGAGCTTGTCCTTGAGGTCGGCGTGGTGCTCG	22:T>G	22
1028890|F|0-20:C>T-20:C>T	TGCAGGTGGAGGTGGTGCTCCTGCTGCTGCCTCCTGCTCCCCGCCGCCAACTCCTCCATGGCCGCCGCG	20:C>T	20
3960487|F|0-5:G>A-5:G>A	TGCAGGTACCGTGCGCGCTCTTCTCCATCTTCCCG	5:G>A	5
2369270|F|0-38:G>A-38:G>A	TGCAGGACCGCCTCGGCTTCGACCAGCCCAGCAAGGCCGTCGAGTGGCTCATCAACGCCGCCTCCGCCG	38:G>A	38
2242075|F|0-20:C>T-20:C>T	TGCAGTGCCCAGCTCATGGACACATCTACGATCACCCACCTGATCTTCCTCGATCTGATCATCTCCTCG	20:C>T	20
2248887|F|0-42:A>G-42:A>G	TGCAGACAAGGCGTGACGCGTTCGTCGGTGCCCTCATCGATGACCATCGGCGAACGAGCAATGCCGAGA	42:A>G	42
1102802|F|0-25:T>G-25:T>G	TGCAGATGAAGTAGTTTGTGCCGCGTGCGAGGGTGATGCGGTCCGCGCCG	25:T>G	25
4002269|F|0-41:G>A-41:G>A	TGCAGCTGTTTCTCGCCGTCGGTCACCAAGCAAAGCCGCCCGTCCG	41:G>A	41
5582353|F|0-11:G>A-11:G>A	TGCAGCGGCTCGGTGCCGAGGTGCTCACCCG	11:G>A	11
985354|F|0-21:G>A-21:G>A	TGCAGACGTTCAAGACCTGGCGGAGCTGGGCCAACGGGCCATTCGTGTTCAACACCCG	21:G>A	21
4405411|F|0-9:G>C-9:G>C	TGCAGGGGAGTACAGTGGGATTTGTTCTCCATGCCG	9:G>C	9
3958074|F|0-13:G>A-13:G>A	TGCAGGCCAAGCAGACTCGAAACAGACTGGGGTGCCTAGAGGCCG	13:G>A	13
2251535|F|0-13:G>A-13:G>A	TGCAGGAACTGAGGGGCCGCACGGGGAGCGCCCTGGAGCTCGACGACGGCCTCATCTCCG	13:G>A	13
1090097|F|0-30:C>G-30:C>G	TGCAGCGTTCACGGAGCCGCACGACGACGACGAAGCGCAGTGTGGGCTGAAGGGAGAGTGGCAAGAACC	30:C>G	30
1207246|F|0-7:C>G-7:C>G	TGCAGAACAAGAGCGAGCTGCTCCTGGGGTCCAACCCTGTTCACGGCGGCAAGGTGCCG	7:C>G	7
3028565|F|0-7:A>C-7:A>C	TGCAGATAAGCGCCACTGCGACCCTCCTCGCAGCCGCCAGCCG	7:A>C	7
5350156|F|0-18:A>G-18:A>G	TGCAGCTGGCGGCGCGGCAGAGACATCGCTTCCG	18:A>G	18
2276721|F|0-7:T>C-7:T>C	TGCAGGGTCACCCTGAGTTCCTCGACCGCACGTTGCCATCCCTGAAAGCCCG	7:T>C	7
1250261|F|0-8:C>T-8:C>T	TGCAGCTTCAGCTTGCTCCACACCAGCTCCAGGTAGTCCTTGGAGAGGAAGTACTTGTGGGCGGCGAAG	8:C>T	8
1250261|F|0-59:G>C-59:G>C	TGCAGCTTCAGCTTGCTCCACACCAGCTCCAGGTAGTCCTTGGAGAGGAAGTACTTGTGGGCGGCGAAG	59:G>C	59
5581535|F|0-9:G>C-9:G>C	TGCAGGTAGGTGAGGAAGGTGTGGAACGGGCCG	9:G>C	9
4262542|F|0-28:A>G-28:A>G	TGCAGCATGTACCGCCCGTTGTTCATCAAGAAGATGCTGCTCAGGGCCG	28:A>G	28
1030915|F|0-12:A>G-12:A>G	TGCAGCAGCCTCAGCACGGCGGTCCAGTGGGCGGTGGAGGCCGTCCGCCG	12:A>G	12
5573027|F|0-6:A>G-6:A>G	TGCAGAAGAGCCCAACACAAGTGAGCAAGGTAGCCG	6:A>G	6
3025456|F|0-29:C>G-29:C>G	TGCAGCAGAGGAACCGCTGCATGATCATGCCCCCCGTGCCG	29:C>G	29
5582039|F|0-16:G>C-16:G>C	TGCAGGCCACCTCCGAGGACATGGCGGCGGACGGCCTCACCGCCCG	16:G>C	16
3937202|F|0-6:G>A-6:G>A	TGCAGCGCATCCATCAGCGGATCAATGGGGTCGTCGCGCCG	6:G>A	6
1234784|F|0-18:T>C-18:T>C	TGCAGCTTGGCCATTGCCTGTGGGTTCCCGACCAGCTCCGCCATGGCCCATTCCAGCGTGAGGGACGAC	18:T>C	18
1125919|F|0-13:C>G-13:C>G	TGCAGATCGCGCACACGGAGAACTCGCGGGATAAGTGGGCCAATGGCGAGCCGCCG	13:C>G	13
5323633|F|0-25:A>T-25:A>T	TGCAGGCCGCACGCGCGCGCCTTCCACCACCACCCG	25:A>T	25
2279513|F|0-34:G>C-34:G>C	TGCAGCTCCGCCCCGTCGACCACAAGGCCGTCGCGGAGGAGTGCTCCCTCGCGCTCCAGGCCGAGCCGC	34:G>C	34
990480|F|0-12:C>G-12:C>G	TGCAGCTTCTCGCTGGTGGCTGCATCCTTACCGTACCTTAGTATCAGCCCG	12:C>G	12
3943227|F|0-32:C>T-32:C>T	TGCAGCGTGCACCGCTACTCGGAGAAGCACGACTGTGCATTCGACTACAAGACCACCG	32:C>T	32
3943227|F|0-54:A>G-54:A>G	TGCAGCGTGCACCGCTACTCGGAGAAGCACGACTGTGCATTCGACTACAAGACCACCG	54:A>G	54
4405942|F|0-20:T>A-20:T>A	TGCAGCTGGAGGCGCGGCGGTGGCCTCACTTCCG	20:T>A	20
3953877|F|0-19:C>A-19:C>A	TGCAGCTGTTCAACGGCTCCAGTGCCGTGCTCTGGTCGCCCG	19:C>A	19
1202653|F|0-29:G>A-29:G>A	TGCAGGAGTGCTGCCAGTGTCAAGCTTACGACTCGCATTGCCAGCCCCTCACCG	29:G>A	29
1095036|F|0-5:G>A-5:G>A	TGCAGGCCATTGGAGTCCCCGCCACAGGCCGCGACGGCCGCCGCGGCGTCGGGCGAGCCG	5:G>A	5
4993657|F|0-25:C>G-25:C>G	TGCAGCAGGCGGTGACAGAGATTGGCGTTTGCCG	25:C>G	25
1091295|F|0-49:C>G-49:C>G	TGCAGTAGCGCATCCACGCACCCCTCCAGGATTGCGACCGCTCATCGCACCTGAGGCAACCACTCCCAA	49:C>G	49
5324703|F|0-7:C>T-7:C>T	TGCAGCTCGCGTACGCCGTCGGCGGTGGCTGCCCG	7:C>T	7
5411588|F|0-9:G>A-9:G>A	TGCAGGACCGAGAGAGTGGTAGGTAGGCGGGTACCTGGTGTATCCCCG	9:G>A	9
2300078|F|0-5:A>C-5:A>C	TGCAGAAGCCACTCGACGGTCTCGCCGTCGGTCTTGTGGCCGAGCTCCCGCGTGAGCTGGAACACCCGC	5:A>C	5
3024946|F|0-22:A>G-22:A>G	TGCAGCTGTCTTTCCAGGACTCATCGGCAACCACGGTGTCGCCG	22:A>G	22
1088216|F|0-56:A>G-56:A>G	TGCAGAAATGGATATGTATAGAATCCACGGCTCTGCTACACTACAAAATGCCGCTGACTGCCG	56:A>G	56
4993540|F|0-13:G>T-13:G>T	TGCAGACGGCGGCGGCGCGGACGAGGCTCCTGGGGTCGTCCGCCG	13:G>T	13
4407908|F|0-17:G>A-17:G>A	TGCAGGGCGTTCACCTCGTCGTAGTCGTAGTAGACGGTGGCGCCG	17:G>A	17
1154987|F|0-29:G>A-29:G>A	TGCAGCGCCGTGAGCGACGGGGGCGCGGCGGTGGTGTGGTTCAAGCATGACCTCCGCCTCGACGACCAC	29:G>A	29
1113927|F|0-14:A>T-14:A>T	TGCAGATCGCGCAGACGGAGAACTCGCGGGATAAGTGGGCTAAGGGCGAGCCGCCG	14:A>T	14
3940787|F|0-5:C>A-5:C>A	TGCAGCAGGTTGAATTCATCTCCCACCCG	5:C>A	5
1111609|F|0-28:A>C-28:A>C	TGCAGGCCACCGTCCGCCGCGTCACCAAATCGTACGCGGTCTGCAAGTACATCCCG	28:A>C	28
5581500|F|0-22:C>G-22:C>G	TGCAGGCGGCCGTGGGGGTGTCCGCGCCG	22:C>G	22
4002322|F|0-15:T>C-15:T>C	TGCAGAAACAGCCATTTGAACGACAGTCCGCTCCCACTAATTATTCCG	15:T>C	15
1089063|F|0-38:G>C-38:G>C	TGCAGACCTCCACCGCCGTATAGGGTCTGGTCGGAGGTGAGGAGACCACGCCGCGCGATAAGGTTCCGA	38:G>C	38
1215059|F|0-23:G>T-23:G>T	TGCAGCTCTTCCCCGATAGCAGCGGTGGCCGCGGCGGCGGAGGGATGCAGTACGCCGTCACCG	23:G>T	23
5410704|F|0-15:G>A-15:G>A	TGCAGCGCCGCGGTCGGGGCTGGCGTGGAAGCACTCGATCGACGTGGGCGCGGGCGTGGTGGACGCCGA	15:G>A	15
993134|F|0-16:C>A-16:C>A	TGCAGAGTGGAAGAAGCTGTGGGAAGAAGACGGCAGCTAGTCGGCTGGTGGGAGGATTGGTGATCCTAG	16:C>A	16
1089426|F|0-6:G>C-6:G>C	TGCAGTGGTGAAGAGGAAGACGATGACGCCTGCCTCCGCGTAGTCCTTGAGCGCAACCGCACCG	6:G>C	6
6030814|F|0-7:C>G-7:C>G	TGCAGGGCAACCGCCTGAACGGCCCCATCCCG	7:C>G	7
1095546|F|0-36:C>A-36:C>A	TGCAGCAGCGCGATGGGGACGGGATCGTGTTCGCGTCATCGGTGGTGACCG	36:C>A	36
987983|F|0-48:T>C-48:T>C	TGCAGCTCCGCGAAGTAGAGCAGCAGGAGGTAGGCTGCGCTGCTGCTGTCATTGTTCTGGGAGGTGTCC	48:T>C	48
1093168|F|0-41:A>G-41:A>G	TGCAGCGACCGCTTCACTGCTTTAGCGCGCGATTGGGTGATAACCGTGGATGGTGCGCCG	41:A>G	41
5370783|F|0-5:C>T-5:C>T	TGCAGCCTGCCGAGCTCGGGCGGGATCTTCCCG	5:C>T	5
3959939|F|0-33:T>C-33:T>C	TGCAGCAATAACCCTGGACTTGGCAATTGGCACTACAGATGCAGCTCGAGTCCTGACTACAGCACCAGC	33:T>C	33
3028824|F|0-20:T>G-20:T>G	TGCAGGGGCGTCTCCGTGCCTCAGGCACCCGTCACCTCCACCG	20:T>G	20
5573111|F|0-26:A>G-26:A>G	TGCAGATGTCTCCGAGGCTGATCGGCAGCATGCCCG	26:A>G	26
5373563|F|0-20:G>A-20:G>A	TGCAGACGGCGGCGGCGCGGGCGAGGCTCCTGGGGTCGTCCGCCG	20:G>A	20
1101613|F|0-8:C>T-8:C>T	TGCAGAGACGCCGATCCCACGCGCCGCTCCCAACGCCGTGGAGCATCACGACGCCG	8:C>T	8
983247|F|0-34:C>G-34:C>G	TGCAGTAGGGGAGCACGTTGCCGTCCACCACCTCCTCCTCCTGCTGCTGCACCTGCCCTTGCTGCTCGG	34:C>G	34
1090973|F|0-39:C>G-39:C>G	TGCAGGAATAATTTTTGGAGCCATGGTGATGGGCATCGGCTGCGTGGTGTGCCACGTGCTGAAGCGCCG	39:C>G	39
1306480|F|0-6:T>C-6:T>C	TGCAGGTATCGATTATGAGTACAGGGCGGTGAACCTCCTCAAGGGCGAGCAGTCTGATCCCG	6:T>C	6
5580177|F|0-23:T>C-23:T>C	TGCAGCAGCCTCGGCACGGCGGTTCAGTGGGTGGTGGAGGCCGTCCCCCG	23:T>C	23
3027678|F|0-11:G>C-11:G>C	TGCAGCACTCAGGCCACCGCGCGCCCGCCAGTGCCAGCCG	11:G>C	11
3028689|F|0-32:C>G-32:C>G	TGCAGCGCCCACCCGAACTGCACCCCGCAGGCCACCGAGGCCGCCCG	32:C>G	32
1142278|F|0-29:C>G-29:C>G	TGCAGCGGCTTCTGCCCCGCGCCATCGCTCGCCGCCATCATCGCCAACCGCTACCG	29:C>G	29
2245231|F|0-15:G>T-15:G>T	TGCAGCTTCGGGCGGGTCGAGGGCACAGCGTGCGGCCAAGCCAAGAAGTCGTTCAAAACCG	15:G>T	15
3952757|F|0-7:G>A-7:G>A	TGCAGCGGGCTAGGCATCGACGGGCAGAGCGGTGTCTGTCCG	7:G>A	7
1714231|F|0-24:T>C-24:T>C	TGCAGATCTCGACGCCATGAAGGCTCTGCTCGACAAGCTCGTGGTGCTCAAGCTCAACGGAGGCCTCGG	24:T>C	24
1091298|F|0-7:G>A-7:G>A	TGCAGGCGGGGATAAACGAGGGTGACGCGACGATTGTATCACGGTTCGCGGTCTACGAGGCAGCCAAGA	7:G>A	7
1018927|F|0-14:T>A-14:T>A	TGCAGCTGCTCACCTCCATGCTCGGCTTCAACCGTCACCAAGAAAGGATCCACATCCTCAAAGATGTCA	14:T>A	14
1084864|F|0-5:G>A-5:G>A	TGCAGGTACGTCTCGACGAACTTGCGCTTGAACCACCTCAGCCTCATCCAGTTCATGATAATCGGCTGC	5:G>A	5
1090014|F|0-13:C>T-13:C>T	TGCAGGCGCGCAGCCACAACTCTCCTCAATTCCCAGACTCATATGGATACGGTGGCCTTATACTAGCGT	13:C>T	13
1062103|F|0-50:C>T-50:C>T	TGCAGCCTCTCAGGCAAGGTCTCCATCCCCATGCACGACAGCAGCAGCCACACATACGTGAGCAGCTCC	50:C>T	50
3958790|F|0-11:C>T-11:C>T	TGCAGCGTGCACCGCTACTCGGAGAAGCACGACTGCGGATTCGACTACAAGACCGCCG	11:C>T	11
1060502|F|0-49:C>T-49:C>T	TGCAGGGAGAAAAGAGGAGGACAGCGACGGATGGGCGTGAAGGTCGGTTCTCCCCCTGCCTGCTCTCCT	49:C>T	49
3935094|F|0-23:T>G-23:T>G	TGCAGCTGAAGAAGAACAAGCTGTCGGGGACCTGCAAGCTCAAGCTGAAGATCGACTCGCCG	23:T>G	23
3948348|F|0-30:T>G-30:T>G	TGCAGCGACTCGGGCACAGGACACATCAACTGCACCG	30:T>G	30
2243924|F|0-19:A>G-19:A>G	TGCAGGACTGGAACCACTTATCTGCCAATGAACAGATCGCCGATGGCACCGTGACGTTCGAGACTGCAC	19:A>G	19
982983|F|0-37:A>C-37:A>C	TGCAGTTCAGACAATAATTCTGGCGTATATTACCATGAGATGTGATTGGGACGAAGAGGTCATTTCTTT	37:A>C	37
1125523|F|0-18:A>G-18:A>G	TGCAGACCAAGATGATGAAGATGAAGGGGGTGGTGAGTGCCCAGACGGACCTCGCGGCCG	18:A>G	18
3947827|F|0-14:G>A-14:G>A	TGCAGCGTCGGCAGGTACTGCCCCGACGGGATGCGCCTCGCCATCGAGGTCCATGACATGCCGCGGACG	14:G>A	14
5346857|F|0-10:G>T-10:G>T	TGCAGTCGCTGCCGACCGTGTCGTGGCGACCG	10:G>T	10
2320865|F|0-16:G>C-16:G>C	TGCAGGGCCAGGGCTCGCTCACGCTGCCCCGCACCCTCAGCGCCAAGACGGTCGACGAGGTGTGGCGCA	16:G>C	16
3935846|F|0-37:A>G-37:A>G	TGCAGCTGAAGAAGAACAAGCTGGCGGGGACCTGCAAACTCAAGCTTAAGCTCGACTCGCCG	37:A>G	37
3021705|F|0-14:C>G-14:C>G	TGCAGAGCATACCACAGAAATTTGTGAACAATTTCAGAGGCCG	14:C>G	14
1066050|F|0-19:T>G-19:T>G	TGCAGCTTGGCCATTGCCCTTGGGTTCCCGACGAGCTCCACCATGGCCCATTCCAACGTGACGGATGAT	19:T>G	19
994147|F|0-64:C>T-64:C>T	TGCAGGGGGGTGAGGTGGCGGCGGAGGGAGAGGGAGAGGAGGGAAAGCAAGGCGAGTACAAGGACCGAG	64:C>T	64
3022269|F|0-18:A>G-18:A>G	TGCAGCTGAGAAATGTGTAGCATATGCCATTTCTAACCG	18:A>G	18
4008234|F|0-11:T>A-11:T>A	TGCAGACGACTTAATCAGACGGCTGAAAGTGGACCG	11:T>A	11
3034210|F|0-14:G>A-14:G>A	TGCAGGTTTAAATCGCCGCTGCCACTAACGTGTGTCCCG	14:G>A	14
3934394|F|0-12:A>G-12:A>G	TGCAGCGACTCGAGCACAGGACACAGCAACGGCACCG	12:A>G	12
3029963|F|0-28:T>G-28:T>G	TGCAGCAGCGCGATGGGGACGCGTCGTCTGTGTTGGCCG	28:T>G	28
4396898|F|0-12:G>A-12:G>A	TGCAGCTGATGTGTTAATTCTTACGCACCG	12:G>A	12
3934491|F|0-17:T>C-17:T>C	TGCAGCGCCCACCCGAATTGGACCCCGCAGGCGACGGACGCCGCCCG	17:T>C	17
981730|F|0-57:T>C-57:T>C	TGCAGATCCTCGTCCAGCACCACCCGCAACCGTGTCATGTCGTCCTCAAGCAGATGGTCAGCTCGCCGC	57:T>C	57
1109484|F|0-26:C>G-26:C>G	TGCAGCCCCTGGCGCGACCCGTGCGACACCACCTTGACGGCGACCTCGGCGCCG	26:C>G	26
7335504|F|0-20:G>T-20:G>T	TGCAGGCGGACTCTCGTTGTGGTGCTCGCCG	20:G>T	20
3031498|F|0-7:A>G-7:A>G	TGCAGGAAGTCGCCGACGTTCACCACCAGCGTGCCCGCCACTGCCG	7:A>G	7
12764113|F|0-30:G>A-30:G>A	TGCAGGGTGCCGCTGGCGTAGTCGCACGGCGGGTTGTTGTAGAACTGCACCCACACGTGGTCGAACAGC	30:G>A	30
1056164|F|0-6:A>G-6:A>G	TGCAGGAATCATTCTCGTCAGGAAGATGAACTGCACTTGTGAGGAAACTACACCG	6:A>G	6
3026028|F|0-22:G>A-22:G>A	TGCAGAGATCGCAAAGGAGCTGGACGTGCATGGGCACGGGATCCCG	22:G>A	22
1162660|F|0-11:G>T-11:G>T	TGCAGGGATGCGCGTGCCCTCCTTCCAGGCTCCGCCCTGGCTTCTATTGGTACGACAAGGTATCCGAGA	11:G>T	11
1069104|F|0-42:T>C-42:T>C	TGCAGCTACTCTTCAGCGGGGAGGAAAGGGAGCATGTGTTCCTCGCCTCCTCTGGCTCGGAGGCGTCAA	42:T>C	42
12469807|F|0-13:G>C-13:G>C	TGCAGGTGCTGTGGAGGATCCAGATGCGTCAGGCCG	13:G>C	13
4002018|F|0-17:C>T-17:C>T	TGCAGGCGCTGCACCTCCGCGAGCATGCGGCTCTCGTCGACCAAGGGCGGGCCG	17:C>T	17
1133018|F|0-28:C>T-28:C>T	TGCAGGTCAGGCTCGTGGGGATGGTGAGCGGCAAGGCGGAGCGGAACACGGACGTCTCCTTCACGCTCG	28:C>T	28
7352939|F|0-22:G>A-22:G>A	TGCAGCGGAAGAGACGGCCTGGGGGCCG	22:G>A	22
989817|F|0-25:T>C-25:T>C	TGCAGGGATGCTCGTGCCCTCCTTCTAGGCTCCGACCTGGCTTCTATTGGTACGACAAGGTATCCGAGA	25:T>C	25
1020626|F|0-24:T>G-24:T>G	TGCAGAAACAAACAGTGGCCACAGTGGAGTGAGGAGCTGGTCTTGTCTTTTCCG	24:T>G	24
1093277|F|0-17:C>A-17:C>A	TGCAGACCATTGGAGTCCCCGCCACACGCCGCGACGGCCGCCGCGGCGTCGGGCGAGCCG	17:C>A	17
3956168|F|0-10:T>C-10:T>C	TGCAGCATCCTGGTGAGTGGGCTGCCCCCG	10:T>C	10
1190972|F|0-24:C>T-24:C>T	TGCAGGCTGCCTGACGTTCTTCTGCCCGTGCGTCGTCTTCGGGAGGATCGCCGAGATCGTCGACATGGG	24:C>T	24
1161727|F|0-55:G>C-55:G>C	TGCAGAGATCAACCAAGGGGTTCAAGGAGAAGCTGGGCGCGGGCGGGTTCGGCGCGGTGTACCGCGGCG	55:G>C	55
1008649|F|0-23:G>C-23:G>C	TGCAGCCCGACGACGACGTCAGCGGGGTCTCGCCCTCCTCGCCGCAGCCG	23:G>C	23
3025453|F|0-10:A>C-10:A>C	TGCAGCAGGCAGTCGTCCCCAAGCTCAACAAGGAGCTCCCCG	10:A>C	10
1694868|F|0-16:G>A-16:G>A	TGCAGGAGAAGTCCATGGGCAGGGTGAAGCGGTCGACGACCGATATGCCGTACCTGCCCG	16:G>A	16
1113061|F|0-34:T>C-34:T>C	TGCAGCTGCTCACCACCATGCTCGGCTTCAACCGTAACCAAGAAAGGATCCACATTCTAAAAGATGTCA	34:T>C	34
3942564|F|0-14:C>T-14:C>T	TGCAGCTGATGTATCAATTCTTACGTACCG	14:C>T	14
1007079|F|0-11:T>G-11:T>G	TGCAGCTGGTGTTGGTGCCGCCGCAGCTGCTGGAGGCGACTCCTTCGGCGCCTCGGCAACGACGGCCGA	11:T>G	11
3947773|F|0-12:C>A-12:C>A	TGCAGCTAGCACCGAGCGATTCTCCTGGTGGCACCAAGCCG	12:C>A	12
1243747|F|0-11:A>G-11:A>G	TGCAGCTCAAGATTGTGCCCACCACCGCCACGGCCATCGGGCGGCGGCGTCCGCGGCGACGGCAGCTGC	11:A>G	11
7172705|F|0-28:C>A-28:C>A	TGCAGAACAACACGCTGCGCGGCGGCCTCCCCGCGGGCGTCTCGGCCTGCTCGGGCCTCACCCACCTCT	28:C>A	28
1206833|F|0-19:A>G-19:A>G	TGCAGGTGGCCGAGCTGCCAGAAGTATACATCTCCTCGTCGCCCTTCACGAGCACGACCG	19:A>G	19
1063764|F|0-33:C>T-33:C>T	TGCAGCATGTGCAGGCAGCTGACCAAACTCTTTCCTCTCCACCTGGTCATCGTCCTTCTCCTCGGCGTC	33:C>T	33
1024456|F|0-65:A>G-65:A>G	TGCAGAGGACGCTGGACTACGCGTGCGGCAGCGCCGCCGACTGCAAGCCCATCCAGCCCAACGCCACCT	65:A>G	65
3936777|F|0-29:C>T-29:C>T	TGCAGACTGCGGCGAGGCACACGCTGTCGCGCCG	29:C>T	29
12470485|F|0-10:C>G-10:C>G	TGCAGGCCGTCCTGGCGTGGATGGGGTTGCCG	10:C>G	10
2259806|F|0-26:G>A-26:G>A	TGCAGGAAGTTTGTGGCTGAGTTCCAGAGCGTGGGGAGGGCGCGGCTGCCGACGAAGGCGTCGACCTCG	26:G>A	26
1202082|F|0-5:G>T-5:G>T	TGCAGGAGCGCATCCACGCGCCCCTCCAGGATTGCGACCGCTCATCGCAGCTGAGGCAACCACTCCCAA	5:G>T	5
13880537|F|0-28:C>T-28:C>T	TGCAGAACACGTGCCTCAAGACGTGGGGCGGCCG	28:C>T	28
1235557|F|0-21:C>A-21:C>A	TGCAGAGCAGCGAGCTCTTCCCTCTGCTTCTGCGCCTGATCCAGCTGCTGCCGCCTTTTGGCCG	21:C>A	21
1096399|F|0-17:G>A-17:G>A	TGCAGGGAGAACGTCACGATCACGGTGCTGTACGGCAACGTGGTGTTGGGATGGGCCCGCGTGCCGAGA	17:G>A	17
1082952|F|0-11:A>C-11:A>C	TGCAGTCCGAGACGGTGGCGGCTCCCAACGCGGAGCACGCGACGGTTGAGCGCGGCGCCG	11:A>C	11
1730403|F|0-6:G>A-6:G>A	TGCAGAGAAACAGAGGAGCTCACCGGCAGCTAGTTGGCTGCGATCTTCACGTCCG	6:G>A	6
5567401|F|0-5:G>A-5:G>A	TGCAGGTCCTGTGATGCAGGCGCCCGCCG	5:G>A	5
1088534|F|0-12:G>C-12:G>C	TGCAGGAAAGTTGATATCTTCAACGACTCACCTGTGAAACAAGGAAACCG	12:G>C	12
3961036|F|0-5:T>C-5:T>C	TGCAGTGCCACTAACCCACTGCCGCGCCACCCG	5:T>C	5
1115991|F|0-25:C>G-25:C>G	TGCAGGAAGTCGCACGTGCCGCTCCCCGCCGACGCCTCCCTGCTGCACGAGGTGGCCTCGCCG	25:C>G	25
5372584|F|0-15:C>T-15:C>T	TGCAGCAGCTCGCCGCCGTCGTGGCGGTACTGGCGTTAGTGGCGGCGGTGCGTCCG	15:C>T	15
2252204|F|0-37:C>T-37:C>T	TGCAGACCTTCTTCGACATGGTGGACAAGGACGCCGACGGCAGGATCACCGAGGCGGAGGTCGGGCAGA	37:C>T	37
3020476|F|0-20:C>T-20:C>T	TGCAGTATTTGGTGTACATACTCCATTGGTGCATGTACCG	20:C>T	20
3955969|F|0-8:A>G-8:A>G	TGCAGCTCACACACCTGTCGTGAGAACGACGTGGCCG	8:A>G	8
3946943|F|0-26:C>G-26:C>G	TGCAGCATGGGGCGCGCGAGCGCGAGCGCCGCCACGCCG	26:C>G	26
1126919|F|0-40:A>C-40:A>C	TGCAGGCCCCGCTCCTCGCCGTCGGCTTCGTGGCCTTCCTAGTCTCGCTCCCG	40:A>C	40
3945036|F|0-14:C>T-14:C>T	TGCAGCGCCACTAACCCACTGCCGCGCCACCCG	14:C>T	14
1070605|F|0-49:C>A-49:C>A	TGCAGTCGGCGGTGCAGGGCGAGCTGTGGAGGATGCGGGACAAGGAGGGCAACGCTCCCG	49:C>A	49
4542543|F|0-16:T>C-16:T>C	TGCAGCGAGGAGATGGTGCTAAGGGTGCCG	16:T>C	16
5358571|F|0-28:C>G-28:C>G	TGCAGTCGTCGCTCCTCGGGAAGCTCGGCCAGCCG	28:C>G	28
979797|F|0-13:A>T-13:A>T	TGCAGTTCAGACAATAATTCTTGCGTATATTACCGTGCGATGCGATTGGGACGAGGAGGTCATTTCTTT	13:A>T	13
994237|F|0-53:A>G-53:A>G	TGCAGGAGGCAGGCGGCGCGGTTGCTGTGGAAGACGGCGCGGTCGGGATGGCCACGCGGGGCAAGGCGG	53:A>G	53
1862817|F|0-6:G>A-6:G>A	TGCAGCGGCGGTGTTGGTGACCTTCGACTTGGGCTTGGACTTTGCGGTGCTGCCACGAGGCCG	6:G>A	6
993664|F|0-8:G>A-8:G>A	TGCAGCCTGTCCAGCACGTTCTCCACGCCCACGTCCTCTCTCAGGCTCTCCTCGCAGGCCTTCTTCAGG	8:G>A	8
3956742|F|0-12:C>T-12:C>T	TGCAGGAGTACGCGCAGAAAGCCGGCCTCATGACGCCG	12:C>T	12
1092244|F|0-6:G>A-6:G>A	TGCAGCGTGCCACTGCTTCTGTGCGTCGCACATGCATCCGCGGCTTCGCAGCCG	6:G>A	6
1217045|F|0-22:G>C-22:G>C	TGCAGGGTGGAAGGAGAAAGGAGCATGCAAAAGAGCTTTAGAAAGCGTCGGCAAGAGGCCG	22:G>C	22
3064734|F|0-13:T>A-13:T>A	TGCAGAACTACCGTCGACGAATTAGCCGCTCCGACCGTGACGCCTGGGCTGCGCCG	13:T>A	13
3027065|F|0-22:C>A-22:C>A	TGCAGGGACCTCAACGAGCAAACCGAGGCCGGGAAGCCGCCG	22:C>A	22
3941729|F|0-22:A>G-22:A>G	TGCAGCCACGCCGTAGCCGCGTACAGCTGCTCGCGCGCGCGGACGCCG	22:A>G	22
3029176|F|0-8:C>A-8:C>A	TGCAGCAGCACGCGCGCCGCGCCCTCGCTGCTGGTTCCGCCG	8:C>A	8
5580499|F|0-10:C>G-10:C>G	TGCAGGGTTCCGCTGGGCGTAATTGCCG	10:C>G	10
1220240|F|0-44:G>A-44:G>A	TGCAGCGGCACCTCCAGCTCGTGCGGCGCCACGGCCCACGGGTAGAGCTGCACCGTGTAGCCCCACGCG	44:G>A	44
5338375|F|0-17:G>C-17:G>C	TGCAGCTGCTGGGGCGCGGTGTACAACGGCGGGAGCGGGTACTGCTACCTCGTCGACTTTCCCGTGGAG	17:G>C	17
1023493|F|0-45:T>C-45:T>C	TGCAGGCTATTCCTGCCCTCTCAAGGTCACACGACTGCACGACCTTATCTCTCATCGCCCACACGCTGA	45:T>C	45
1214586|F|0-26:G>C-26:G>C	TGCAGCTCGTAGCCGCTGGCGGACGAGGACGCGTTGAGCAACAGTGGCCGCCGCGGCGGCACCGCCGAG	26:G>C	26
1749303|F|0-10:C>G-10:C>G	TGCAGATCACCACCTTCGCCTGGAACCCCGTGCCGTTCGAGGAATACTTCAAGCAGGTCTCGGCATGCA	10:C>G	10
2254082|F|0-34:G>C-34:G>C	TGCAGAACTCCATGAGGAGGCAGAAGAACTTGTCGGTCTCGAAGTGGGAGTAGAGCGTGGGGAGGAAGG	34:G>C	34
1265236|F|0-65:C>G-65:C>G	TGCAGGACGGCGGGGGGCTGCTCGCCTCCGACCAGCTCCTCTACAACGACAACCGCACGCGGCCCCTCG	65:C>G	65
1144833|F|0-5:C>G-5:C>G	TGCAGCGCCTTGCCGAGGAGGGTCTCGTTGGTGTGCGGACCGTAGACGTCGGAGGTGTCGAGGAAGGTG	5:C>G	5
4005947|F|0-9:G>A-9:G>A	TGCAGTCGAGGAACGTGTGCGTGGTGGGGGGCGGCATGGCCG	9:G>A	9
1203874|F|0-26:C>G-26:C>G	TGCAGCAGCACGTCCACCATGTCCTTCACCACGAAGCTCTCCCCCTCGCGGCGACGGCGCTTGCTGTGC	26:C>G	26
1022323|F|0-53:T>C-53:T>C	TGCAGGAACTCTCTGGTGACCTCCTCCTCGTCGGCCTCCAGCCCCTCCACCGCTGCCTCGTCCTCCTGC	53:T>C	53
1205611|F|0-14:T>A-14:T>A	TGCAGATCAGACCGTGCCGCATGGACCAGCCAGGCCGAGCTCGACTCCCG	14:T>A	14
5578067|F|0-5:C>G-5:C>G	TGCAGCGCGGCGCCGATCTCCCTGTACACGGCCG	5:C>G	5
12766299|F|0-13:G>C-13:G>C	TGCAGTCGTCGCTGCTCGGGAAGCTCGGGCAGCCG	13:G>C	13
1023335|F|0-51:C>T-51:C>T	TGCAGCTGCGTCTTGGCCATGATCTCCGTCCTCCTCAGCTCCATCTCGCCCCTCTTCACCTCGGCCTCG	51:C>T	51
1090619|F|0-40:G>A-40:G>A	TGCAGATGGTCCACACCTCCTGCATTTTCAGGTCGTATGCGCACACGTTAGAGTGTCAATGTTACACTT	40:G>A	40
1090619|F|0-27:T>C-27:T>C	TGCAGATGGTCCACACCTCCTGCATTTTCAGGTCGTATGCGCACACGTTAGAGTGTCAATGTTACACTT	27:T>C	27
4990485|F|0-50:G>A-50:G>A	TGCAGCTCAGCGGCGTCGAGAGGCTCAGCCTCCGCGGGGCCAACGTCAGCGATGCGCTCGCGGCGGCGG	50:G>A	50
991596|F|0-11:T>C-11:T>C	TGCAGGCGCCGTGGCGAGAGCGCGCCGCCACCACCTGTCCGCGTACCTCCGCCTGCTCTGAACGCCGAG	11:T>C	11
3574280|F|0-43:G>A-43:G>A	TGCAGATCACCACCTTCGCCTGGAACCCCGTGCCGTTCGAGGAGTACTTCAAGCAGGTCTCGGCATGCA	43:G>A	43
1022730|F|0-7:C>T-7:C>T	TGCAGGCCCTGGCTGCATGGCGCTGCTGATGGACTGCACCTGCGTCTTGCCGCTGGGGCCCTTGGTGCG	7:C>T	7
5578402|F|0-10:C>G-10:C>G	TGCAGTACGTCGACGAAGCTTTCTCCGCCGCCG	10:C>G	10
7326678|F|0-6:A>C-6:A>C	TGCAGGATCGGTGGAGAAGCGTCACGCCGTGTTCTTCCCTTTCCCG	6:A>C	6
3952423|F|0-16:C>T-16:C>T	TGCAGCGCCTCTGCTCCGACACGGAGGCCGACGAGCAGCTACCG	16:C>T	16
1152348|F|0-12:G>A-12:G>A	TGCAGATGGATTGGATGAAGTCGGTGTGATTCTCTGAATGATGGACAGATAGAAAGTGGATAGAATAGC	12:G>A	12
1091424|F|0-63:G>A-63:G>A	TGCAGCAGGTGGCGCGGCATTCTCGTTCTTTCTCGGTGGGACAGGGTGTGATTAGACTTGAGAGCACTG	63:G>A	63
5367459|F|0-28:A>C-28:A>C	TGCAGGTGTGGATCGAGTACGACGGCGAAAGCTCGCGCCTCGAGGTGACGGTGTCCCCG	28:A>C	28
7326528|F|0-6:G>A-6:G>A	TGCAGCGGCGGGTCGTGCCTGAGCTGCCCGAAGCCGTCGTGCCCG	6:G>A	6
3020746|F|0-18:G>T-18:G>T	TGCAGTATTGATTTGTAAGAACTCAATAAAAATGTAGCCG	18:G>T	18
1098311|F|0-32:A>T-32:A>T	TGCAGCGACCGCTTCACTGCTTTAGCGCGCGAATGGGTGATGACCGTGGATGGTGCGCCG	32:A>T	32
1123638|F|0-12:A>C-12:A>C	TGCAGCTCCGACACGTCGCGGGAGTTCTCCTTCCGAACGCCCCCGTCAGTCCTCCCCTTCACCTTCGTC	12:A>C	12
1012986|F|0-19:T>C-19:T>C	TGCAGACGCACTACCGCCGTAAGCACGGCGCGCGGCCCTACGCGTGCCGCCG	19:T>C	19
7915058|F|0-9:G>A-9:G>A	TGCAGGCGCGAGCGAGGGGGAATCGGCTTACTTCTTCAGCCAGAGGCAAGGCCGTGGCGGGCGGCGGAG	9:G>A	9
1088996|F|0-26:G>A-26:G>A	TGCAGCCTGTCATCATGCGAGAACAAGGACGGAGGCGAGCAGCGCCGAGACGACGACGGCGAAGACCAC	26:G>A	26
3064730|F|0-8:G>A-8:G>A	TGCAGCCAGGTGCATATGGCCATGTACATCTCGCTGGCCGCGGCCG	8:G>A	8
3944953|F|0-52:C>T-52:C>T	TGCAGCGCCTGGCGTACCTCAACACGACGGTGTACCCGTTCACCTCCATCTTCCTCCTGCTCTACTGCC	52:C>T	52
4993540|F|0-31:C>G-31:C>G	TGCAGACGGCGGCGGCGCGGACGAGGCTCCTCGGGTCGTCCGCCG	31:C>G	31
12768517|F|0-5:A>G-5:A>G	TGCAGACGGAGAGCACGCACGAGAGGAATAGGTACGCGGGAGCGGCGTACCCGTACGAGCTGCCCTGGC	5:A>G	5
1093008|F|0-21:C>A-21:C>A	TGCAGGCGCTCTCGTCCGAAACCCCCTCCGCCTCCGCCATGGCGTCGCTCCTCGCCGCCGCCGCGCGCG	21:C>A	21
1229730|F|0-18:T>C-18:T>C	TGCAGCGTCAGCGCCAGCTGCACGTCCCCGTCCCCCTTGCTGGGGACGCGGCCG	18:T>C	18
1026595|F|0-54:A>C-54:A>C	TGCAGCTGCTCATGTGGAACGGCACGCGGCCCTACTGGCGCACGCCCGTCTGGAAGGGGTACGCCGTCG	54:A>C	54
1026595|F|0-28:G>C-28:G>C	TGCAGCTGCTCATGTGGAACGGCACGCGGCCCTACTGGCGCACGCCCGTCTGGAAGGGGTACGCCGTCG	28:G>C	28
2296202|F|0-5:G>A-5:G>A	TGCAGGAGCAGAACGCTCGTGCCGGAGCCGACGTTCCGCTGCTCGAAGCTCCTCTCGGACCGCCACCGC	5:G>A	5
1109047|F|0-5:T>G-5:T>G	TGCAGTCCACCGTCCGCCGCATCACCAACTCGTACGCGGTCTGCAAGTACATCCCG	5:T>G	5
1107307|F|0-46:A>G-46:A>G	TGCAGCGCTTCCAGTTCGGGCTGTCGCCGTCCTACAGGCACGCCCCATTCCCG	46:A>G	46
1247120|F|0-18:C>G-18:C>G	TGCAGAGGCAGCTAAGAACAAACTTGACATGGAAATGAAGCTGCCCCTGCCCG	18:C>G	18
3026028|F|0-5:A>G-5:A>G	TGCAGAGATCGCAAAGGAGCTGGACGTGCATGGGCACGGCATCCCG	5:A>G	5
3949335|F|0-28:A>G-28:A>G	TGCAGCGCTTCGAGTTCGGGCTGTCGCCATGCTACAGGCACGCCCCGTTCCCG	28:A>G	28
1251162|F|0-18:C>T-18:C>T	TGCAGATGATGAACACACCGTCGCCGCTGTCGCAGACGACGCGGGCGCAGCCGATGGCCGTCGAGTCGC	18:C>T	18
1251162|F|0-15:C>G-15:C>G	TGCAGATGATGAACACACCGTCGCCGCTGTCGCAGACGACGCGGGCGCAGCCGATGGCCGTCGAGTCGC	15:C>G	15
7914895|F|0-53:A>G-53:A>G	TGCAGCAGCCACTCGATGGTCTCGCCGTCGGACTTGTGGCCGAGCTCCCGCGTAAGCTGGAATACCCGC	53:A>G	53
1004000|F|0-8:A>C-8:A>C	TGCAGATAATGATGGCGGCCACGGCGCTCTACGCCTTCCCGTCGCTGCGGCACCTCCCG	8:A>C	8
2275140|F|0-8:A>T-8:A>T	TGCAGCCTAGCCTACAGTGTATAGTCAACATCGATTTTGGTTGTTTGTGCTCCCGTGCGACCCGTGAAT	8:A>T	8
1153489|F|0-25:C>G-25:C>G	TGCAGTTCCCCGTCGGCCGCATCGGCCGCTTCCTCAAGAAGGGCCGCTACGCGCAGCGCGTCGGCATGG	25:C>G	25
1001498|F|0-52:C>T-52:C>T	TGCAGCGCGCCGCCGCGCTCTACAACCCGCAGCTGGTGCAGATGACCAAGGACCTCAACGCTCAGTTCG	52:C>T	52
1236128|F|0-17:A>G-17:A>G	TGCAGAGCAGCGGAAGGAACAGCAACTAGCTAGAACCATGGACACAGACTTCACCG	17:A>G	17
1021253|F|0-58:G>A-58:G>A	TGCAGCGCCTGGCGTACCTCAACACGACGGTGTACCCGTTCACCTCCATCTTTCTCCTGCTCTACTGCC	58:G>A	58
1206066|F|0-49:C>G-49:C>G	TGCAGTGGAGGACCTTGGCCAGCTTCATCATCGGCGTGATGTGCCCCTGCGCCG	49:C>G	49
5970851|F|0-14:A>G-14:A>G	TGCAGCGCGCTGCCAGCGGCAGCCTCTCCGCCTGCGTTTCCG	14:A>G	14
1088814|F|0-51:C>T-51:C>T	TGCAGAAATGGCGCAAGAGAGTTGGAAAGAGGCAGAGGATACGGGTGTCCACGCGCCCGAGGCTCCGAT	51:C>T	51
3946232|F|0-7:T>G-7:T>G	TGCAGGCTTCACTGGTGGTGACCTCGACGAGGAGGCTGATGATCCCG	7:T>G	7
984467|F|0-56:G>A-56:G>A	TGCAGCACCTTGGACATGTCGGCGGCGGCGAGCTTGGCGTTCTTGGCGACGAGTGCGGTGTAGCGGGCC	56:G>A	56
5325713|F|0-47:T>A-47:T>A	TGCAGATCGAGCGGCGGCTCTCCCGATCCGATCGGGAGGAGGACGACTGCGGCGAGCACATGAAGGCCG	47:T>A	47
1091677|F|0-38:C>T-38:C>T	TGCAGCTTCTGGTTGGACATCTTGTAAGGCTGCTTCCGCGGGTTCACCTCGTCAGAGCACCTGAGCACA	38:C>T	38
1012421|F|0-49:G>A-49:G>A	TGCAGCTCCTCAGCGACGGCACGGTGATCCGCTTCACTGACGGCTACCCGCTCCCCATCCCGTCGCCGC	49:G>A	49
1150756|F|0-13:C>T-13:C>T	TGCAGGCTCGGTTCTTACTGGCAAAGCTAAATCCATCCGTGGCATATAACTCTGACAACCCTGCTCCCG	13:C>T	13
979207|F|0-14:G>T-14:G>T	TGCAGCAGGATGCTGGGAATGAAATACGAGTCGCAGAGGGGGTACATTGGACTGGAGTACTATGGACGG	14:G>T	14
1864269|F|0-67:G>A-67:G>A	TGCAGGTTGTGCGCCAGGGCGTCGAACGCAATGCAGAGCAGGAGCTCCAGCTGCTGCTGCGGCTGCGGC	67:G>A	67
1215118|F|0-13:C>T-13:C>T	TGCAGAGCTACTGCGACGTGTCGGTGGTGAGCGGCTGGTCCACCGTGGGGTACGTCGGGCACGGCCTCG	13:C>T	13
5411884|F|0-39:G>C-39:G>C	TGCAGGACGAGATAAGCCGAGCCACCGAAGGCAAACCGAGCATCGAGGAAGACGACCTGAGAAGGATGG	39:G>C	39
1006108|F|0-5:T>C-5:T>C	TGCAGTACAAGAAGAAATCATTGTAGCATTGAAGAGAGAATGCATGCATGCCATCACGCTTCACGCAGC	5:T>C	5
5368518|F|0-36:G>T-36:G>T	TGCAGGCCCGCTGCTGAACGGCAACTTCGAGCAGGCGCCGAACAGGTCCCAGATGAACGGCTCGAGGGT	36:G>T	36
2288991|F|0-26:T>G-26:T>G	TGCAGCTTGTCAAGAACGGACAGGAGTACCTGCACATCGCCGCACAAAGTCCAGTCAGATCGAGTCACC	26:T>G	26
996378|F|0-10:G>A-10:G>A	TGCAGGTGCAGCCGCGGCACGTCCTTGGACCAGCCCGCCGCGCCACTGCACGGGAGCTTCACGGCGACG	10:G>A	10
13880537|F|0-10:C>G-10:C>G	TGCAGAACACCTGCCTCAAGACGTGGGGCGGCCG	10:C>G	10
1681339|F|0-11:A>G-11:A>G	TGCAGGATGTCACGGGCGCCCGACGCGGAGGAGGCGACGATGGCAGTGGTCGTGCCGAGCTTCAAGGAC	11:A>G	11
1097606|F|0-39:G>A-39:G>A	TGCAGTGCCGTTGCACCATTGGATGATAGCATTGTGCCTGGGCGGCGTCCACAACGACCTTGAGCCGAT	39:G>A	39
1127579|F|0-5:C>T-5:C>T	TGCAGCGAGGCGCTGTTCAAGTTCGCGGTGTTCGTCCTGGTGCAGGCGCTGGTGTACCTCATCCTGTCC	5:C>T	5
1212122|F|0-9:G>A-9:G>A	TGCAGCTACGCCCTCAGCTACCGCGACGGGTCCTACTCCCGCGGCGTGCTGGCGCACGACAAGCTGAGC	9:G>A	9
1212122|F|0-28:G>A-28:G>A	TGCAGCTACGCCCTCAGCTACCGCGACGGGTCCTACTCCCGCGGCGTGCTGGCGCACGACAAGCTGAGC	28:G>A	28
7908975|F|0-6:A>C-6:A>C	TGCAGGAGCTGGCGGTCGTGCGCGTTCCCG	6:A>C	6
3957231|F|0-38:G>C-38:G>C	TGCAGGCGCTGGTGAGCGTGGACATGCTGGTGCTGTTCGTGGCGACCATCTGCGGCGTCGGCGGCACGC	38:G>C	38
3944317|F|0-43:G>A-43:G>A	TGCAGCAGGTTGCTGGGGTGTACAAGATGCTCCCGCCGCTTGTGTCGACGGTGCACGAGCAGACAGGGA	43:G>A	43
4910710|F|0-36:T>C-36:T>C	TGCAGGCTTACAAGCGCCGCCTCGACGCCGCGGAGATGGTCGACCCAGCGAAGCGCCG	36:T>C	36
1225925|F|0-11:G>C-11:G>C	TGCAGCTGCTGGGCGCAGGCCTCGCAGTGCATGTTGACGAGCAGCTCCACGGTGCGGGCCTCGGTGACC	11:G>C	11
1127128|F|0-34:A>G-34:A>G	TGCAGATGGTCCACACCTCCTGCATTTTCAGGTCATATGCGCACACGTCAGAGGGTCAATGTTACACTT	34:A>G	34
1091440|F|0-10:C>G-10:C>G	TGCAGGACTCCCCCAAGGCGCCGTTCCTGGTCTTCATGGGCGTCGCGCTCTCCATCACCGCCTTCCCGA	10:C>G	10
12763835|F|0-27:A>G-27:A>G	TGCAGATAAGGCAGGTGCGTGGTCGAGAATGGACCACGAGCTCCACACATAATCGATCTTCTAGACGAT	27:A>G	27
1114696|F|0-8:A>G-8:A>G	TGCAGCCTAACATCACGCGAGAACAAAGAGGGAGGCGAGCAGCGCCGAGACGACGACGGCGAAGGCCAC	8:A>G	8
1115902|F|0-19:G>A-19:G>A	TGCAGGGCCTGCCTGAGCAGGACGTGGACGGAGTCCGCGCTGGGGGGCACCACGGGCAGCGACTCCCCG	19:G>A	19
1107985|F|0-5:A>G-5:A>G	TGCAGACCTCTCCACGCCAACCAGGTCAGGTTCATCCACCCGCCGCTTTCCCCTCCCCGATTCGGCGGC	5:A>G	5
1091935|F|0-67:C>G-67:C>G	TGCAGAGGTTCTGCCTTTCGCGCTGCAAGCCCATGACGGACATGGGACTCGGCTGCATCGCCGTCGGCT	67:C>G	67
1095828|F|0-67:G>A-67:G>A	TGCAGCAAGAATGGCAATGTTTGCCGTTCTGCTGCTGCTGGCAGCGCCGCTGCTTCCACCCGCAGCAGC	67:G>A	67
1161983|F|0-34:G>A-34:G>A	TGCAGACGTTCAACGGCACGTACCTGAACACGACGTTCCCGGCGATGCAGAACATCCAGGCGGCGCTGA	34:G>A	34
12736719|F|0-28:T>C-28:T>C	TGCAGCGTCTTGGCGAGCGCCGCTCCGCTTTCCTCCCCG	28:T>C	28
5969545|F|0-26:C>T-26:C>T	TGCAGCAGCCCGTGGTTGGAGAAGCCCCGCTTCAGCGTGCCGTACGTGAACACCAGCGTCCGCTTCGAC	26:C>T	26
5969545|F|0-67:A>C-67:A>C	TGCAGCAGCCCGTGGTTGGAGAAGCCCCGCTTCAGCGTGCCGTACGTGAACACCAGCGTCCGCTTCGAC	67:A>C	67
1095671|F|0-41:C>T-41:C>T	TGCAGAGCCAGGGCAAGAACTGGGTCATGGCGGCCACGGCGCTGGCGTCCTTCCCCGTGCACGTCGCCG	41:C>T	41
3952893|F|0-11:C>G-11:C>G	TGCAGGCGCGTCGTGGCGAGCATGTGCGCCCACACGCCGCCGACGGCGTCCGCCTCGGCCTCGAACACG	11:C>G	11
986801|F|0-56:A>G-56:A>G	TGCAGCAGGATGCTGGGAATGAAATACGAGTCGCAGAGGGGATACATTGGACTGGAATATTATGGACGG	56:A>G	56
1021829|F|0-44:T>C-44:T>C	TGCAGGGGGAACTCTTTGTCGTCCTCGTCGGTGCGCCCCTACGTTCGCTCCAAGAACCCGCGCCTCCGC	44:T>C	44
1106007|F|0-25:C>T-25:C>T	TGCAGGATCTCGGCCTCCAGTTCACCCCTGTCAACGACTCTCTGTACGAGACGGTGAAGAGCCTCCAGG	25:C>T	25
1103508|F|0-10:G>A-10:G>A	TGCAGGAACAGACGCTGCACGCACGTCGTAAGTGTCATCACGCAATTAATCCTCTCATTTTACTTCATC	10:G>A	10
12774428|F|0-21:T>G-21:T>G	TGCAGCACGTCGCGGGCGCACTCGGCGGATGAGGCCACGACGGCGGTGGTGGCGCCGAGCTTGATGGAT	21:T>G	21
2278447|F|0-7:A>G-7:A>G	TGCAGCAAGGCACTGCGTGAAGATGGAAGAGCGCGCCTCGGCGCGGGCAATCAGGCATGGGAACCCCTA	7:A>G	7
1213131|F|0-20:A>C-20:A>C	TGCAGGATGTCGCGGGCGCCAGACGCGGACGAGGCGACGATGGCAGTGGTCGTGCCGAGCTTCAAGGAC	20:A>C	20
1271876|F|0-6:A>C-6:A>C	TGCAGGATCGGTGGAGAAGCGTCACGCCGTGTTCTTCCCTTTCCCGGCGCAGGGCCACGTCAAGCCGAG	6:A>C	6
3946379|F|0-13:T>G-13:T>G	TGCAGCTACGACTTCCTCGGCGAGCCCGACGTGTCGCTCGGGATCAACACGCTCTCCTACTGCGGCAGC	13:T>G	13
987465|F|0-55:G>A-55:G>A	TGCAGGCTCTCGCCATGGACCGCTCCCTCGGACCGCGCTTCAAGATCCCAGCAGGGTCCATCACTGTCT	55:G>A	55
1220499|F|0-23:A>G-23:A>G	TGCAGCTCATGCCGCCGTCCAGCAGCTGCACGGGCGGTGCGGCTGCGCCTCTGGGCGTGGCGCCGTCAT	23:A>G	23
3028254|F|0-15:A>G-15:A>G	TGCAGTCGGTGAGCGACCTCCCCGTACAGGACCCTCCCG	15:A>G	15
982967|F|0-31:G>C-31:G>C	TGCAGTTCGGGTGGTACCTGTCCTTCATGACGGTGTTCGTCCTCGCGGTCTACCTGTACGTGTGCAGCA	31:G>C	31
998838|F|0-51:G>C-51:G>C	TGCAGACGTAGGCGTCGCCCGCGAGCCCGTCCTTCCAGGCGGCGCAGTAGAGCTGCTCCGCGAAGGCGA	51:G>C	51
1080407|F|0-30:C>G-30:C>G	TGCAGGCATTCCTGGAGCAAGGGATACCTACCACGCCCCATATGCTCGTGGCAATGATGCCAAAGGTAC	30:C>G	30
1863407|F|0-9:C>T-9:C>T	TGCAGAATTCTATGGATCTTCGTCGAAATATCACTGGGAATACTGGTGATCTTCAAGAACCTGTGGATT	9:C>T	9
1022470|F|0-23:G>C-23:G>C	TGCAGCTCCAGCTCCCAGAGCTTGGCCCAGAGCGCGTCGTGGTCGTGTCCTCCGTGGCCCGCCATCGGT	23:G>C	23
1214608|F|0-31:C>T-31:C>T	TGCAGCGGCAGGGTACGAAGAACTTCATCGGCCGCGGCCTGCTCATGGCCAACGGCGCCAGGTGGTCCC	31:C>T	31
7326247|F|0-27:T>A-27:T>A	TGCAGAGCGCCGGCCCCGCGCCCGAGGTAATGCCG	27:T>A	27
1100696|F|0-47:G>C-47:G>C	TGCAGCCTATCAAGGATGAAGACCAATAACTTTTTGTCAGGCAGAGGGGTCGTGGGGCCG	47:G>C	47
1047990|F|0-15:C>G-15:C>G	TGCAGAATTCTCATGCTGATAAAATGAGAAGGCGTTTAACAAGTCACTAATGTGGAGAACAACCTCGGT	15:C>G	15
1097274|F|0-17:C>G-17:C>G	TGCAGCCTCGGGTCGGCCACGGCGCCGTAGTCGCCGTCGGCGAGCGCGCGCGACAGGGCCG	17:C>G	17
1000168|F|0-42:G>A-42:G>A	TGCAGGGCGAACTCGTTGTGGTAGACGGCGACGAGCACGGCGGCGAGGAGCGCGAGGGGAAGCAGGAGC	42:G>A	42
1027830|F|0-11:G>C-11:G>C	TGCAGCGACGAGGCGTACCAGTCGCCGTGCGCCGCGAACTCGCTGGGCATGGCGGCGTGCGAGCAGTGC	11:G>C	11
1105051|F|0-52:C>A-52:C>A	TGCAGAACAGGGTGCTCTTCAAGTCCGACTGGGTTATGCGCACCGACACCGACGCCG	52:C>A	52
3941853|F|0-5:C>T-5:C>T	TGCAGCTGGCGCGGCGTCAGGTGCGGCACGCGGCGCCG	5:C>T	5
1132337|F|0-30:G>C-30:G>C	TGCAGCGCGCGCGTGCCGACGGGTCGCTCGGGGCGCGGGGTGCTTCTGCTGCCGCCGCCGCGCAGAAGA	30:G>C	30
993675|F|0-25:C>G-25:C>G	TGCAGCCGTCGCACTGGAACAGCTTCTCCGTGACTACCAGCTTAAGCCCGTGCTGATGGGCGGGGTGGG	25:C>G	25
1235291|F|0-49:C>T-49:C>T	TGCAGCAGGAGCGCGCGCTGGGCCGCCCGATGTTCCCCAAGGCCATCGGCGAGCTCCATGGCCACTCCG	49:C>T	49
1058073|F|0-37:G>A-37:G>A	TGCAGATGGATTAGATGAAGTCAGTGTGATTCTCTGAGTAATGGACAGATACAAAGTGGATATAATAGC	37:G>A	37
