# Supplementary material for: Efficient anchoring of alien chromosome segments introgressed into bread wheat by new Leymus racemosus genome-based markers
Source: BMC Genet. 2018 Mar 27;19:18. doi: 10.1186/s12863-018-0603-1 (PMC5872505; doi:10.1186/s12863-018-0603-1)
Supplement: Supplementary file 6 — Table S6. Detailed information of Lr#J-specific markers. (XLSX 44 kb) [file 12863_2018_603_MOESM6_ESM.xlsx]

## Sheet: Sheet1
Table S6 Detailed information of Lr#J-specific markers
PCR-based markers
ID	Sequence	Tm (0C)	Expected amplicon size (bp)
28_s113235f	GTCGATCGATTTTGGTAGCACATAGGA	66.8
28_s113235r	AGGGATTGTATACATGCCAGTTGTCTG	66.8	270
65m_s301705f	GTAAACACAACAAAATTCTCACTCTTGAGTCT	67.4
65m_s301705r	CGAAAAGCAGAACAAGAGGAGGAG	65.3	399
106_s157131f	CAGAAGCAAGCAAAGTTCATCACGGAA	66.8
106_s157131r	TGCAAGTTTTGGTTTTAATTCGTTGCG	63.7	264
Lr_M1_F69	GTAGATCGATGGCGAAGAGC	57
Lr_M1_R69	ACCATCAACTCAAACCAGCC	55	902
299_s185619f	ATAGGTATCGGGGCAATGAAACATTCG	66.8
299_s185619r	GCCATGGTTTGGTTTGGTCTCTCTC	67.4	339
300_s185619f	CATAGGTATCGGGGCAATGAAACATTC	66.8
300_s185619r	CATGGTTTGGTTTGGTCTCTCTCGCTG	69.8	338
313_s113235f	TCTGCTAGAGTTAAAAGTTGGTGCGAA	65.3
313_s113235r	TTTCTGAAAGAAAAGTACGTGGCCTCT	65.3	350
329_s59280f	AAATTGGTTTGTTTGAAACGGTGGTGA	63.7
329_s59280r	GCCTTGTGGAGTTGACTTGAGAGAATA	66.8	374
330_s59280f	AAGTGTTTCCCAATAAGTTTTGCGAGG	65.3
330_s59280r	CCGAACCTGAAGGGGATCAATTTATGA	66.8	334
DArTseq markers
Allele ID	Trimmed sequence	SNP	SNP position
4002132|F|0-8:C>T-8:C>T	TGCAGATGCTTCTCTAACTCTTGCTCCAAGTGATCGGCCG	8:C>T	8
3950334|F|0-15:C>T-15:C>T	TGCAGGTAAAATAGCCGACGGCAGCAACCCG	15:C>T	15
3942791|F|0-13:A>G-13:A>G	TGCAGTGGTGATCAAATCCATCAACACACCG	13:A>G	13
3032865|F|0-28:G>T-28:G>T	TGCAGGCCTACCTTGGGAACTCCCCGTCGCGGCGCATCCG	28:G>T	28
3940602|F|0-7:C>T-7:C>T	TGCAGCGCCACCCCGCGCGGCACGGACACGATCCG	7:C>T	7
1149217|F|0-11:G>C-11:G>C	TGCAGGTCGCCGTCGCTGTGCGTCCTCCCGTTCTGGCCCCCGAGGCCCG	11:G>C	11
3941706|F|0-17:C>G-17:C>G	TGCAGCGCCCAGGCGTACTGGATGCCGCCG	17:C>G	17
4404145|F|0-9:C>G-9:C>G	TGCAGACGACCTGGTGCGTGGCGTTCCG	9:C>G	9
3934470|F|0-7:C>T-7:C>T	TGCAGACCGCGGCATTCATGTCAAGCAGAGAGTTCCG	7:C>T	7
3024450|F|0-16:C>T-16:C>T	TGCAGCATGCACAAATCGAGCAACGTATACAGCACCTTGCTGCCCG	16:C>T	16
7153491|F|0-22:G>C-22:G>C	TGCAGAGCGTGCCCAAGGCGCGGCCCCG	22:G>C	22
5332172|F|0-14:T>C-14:T>C	TGCAGCTTGTACGGTGCGGCGGCGGCCG	14:T>C	14
4262749|F|0-27:G>A-27:G>A	TGCAGCCGCCGCCCGCCCTCGTCCTCCGCGGCGATCAGCCG	27:G>A	27
1290834|F|0-44:G>C-44:G>C	TGCAGCGCCGAGCTGGACGACAAAGGGAAGCAGCAGCACAAGGTGACCG	44:G>C	44
4262705|F|0-23:G>A-23:G>A	TGCAGGGAGGGGTCGGAGACGACGACCCCGACGAAGCCG	23:G>A	23
4397689|F|0-5:G>A-5:G>A	TGCAGGTAGACGCCGAGCATGGACACCTGGCCG	5:G>A	5
2246387|F|0-46:C>G-46:C>G	TGCAGGAGTATTACATCAGGCACCTCGACGACGGCGCCGCCGCCTCCGACCAAGACCG	46:C>G	46
5370859|F|0-22:G>C-22:G>C	TGCAGCTGCGTGAATCCCCTGTGCTCGCCG	22:G>C	22
3939518|F|0-14:C>G-14:C>G	TGCAGGTGGCCGCGCGTGAGGGGGGCCG	14:C>G	14
3020418|F|0-14:T>C-14:T>C	TGCAGCTGGGGCTATGCTTTCTCTGAAGTTCTCTGCAATGCCCG	14:T>C	14
3944782|F|0-8:C>G-8:C>G	TGCAGCATCTCGTTGCTCCACGGGAACCCGTCGGCATCGGCGCCG	8:C>G	8
3572205|F|0-28:G>A-28:G>A	TGCAGGATCTGTCCCTGAGCGGCCTCAAGATACAAGGATGCACACCCG	28:G>A	28
4411611|F|0-25:C>G-25:C>G	TGCAGCTCCAGCGAGCCACGGCGAGCGCGTGGAGGTGGCGACCG	25:C>G	25
2248179|F|0-6:G>C-6:G>C	TGCAGGGGAGGCGATTAAGCAGTCGCCGTCGATGCCGACGACCCCGACCACGCCG	6:G>C	6
5581409|F|0-17:G>A-17:G>A	TGCAGCGTCACGGTGAGGTAGGACGCCG	17:G>A	17
3028359|F|0-38:T>A-38:T>A	TGCAGCAGACGAGGGTGCCCGTCGTCATCGATTACTACTCCCG	38:T>A	38
3022350|F|0-30:G>A-30:G>A	TGCAGAGGCAAATCTGCTCTTCTTGGAGCAGCCTGCCG	30:G>A	30
3944560|F|0-9:G>A-9:G>A	TGCAGAGACGCCTTTTGCTGCCACCCCACGCGCCGATCCAGATTCCG	9:G>A	9
3022182|F|0-18:T>C-18:T>C	TGCAGGAATCCATCCAATTTGCGCCCTCTCCTTTCCGCCCG	18:T>C	18
3026657|F|0-31:A>T-31:A>T	TGCAGTAGGATGAGGAATGGCTCCATCAGGAACACCGCCG	31:A>T	31
3026657|F|0-5:T>C-5:T>C	TGCAGTAGGATGAGGAATGGCTCCATCAGGAACACCGCCG	5:T>C	5
3022602|F|0-22:G>C-22:G>C	TGCAGGAGTTCTGGAATGACGTGGGATACCCCACACCG	22:G>C	22
3949344|F|0-13:A>C-13:A>C	TGCAGCTCGCCTTAACCTCCACCTTGTTCGCCG	13:A>C	13
3028354|F|0-8:C>T-8:C>T	TGCAGCAGCGAGTGGGACAGCAGCAACAAGACAAGCGACCG	8:C>T	8
4396759|F|0-14:A>G-14:A>G	TGCAGCAGCAGCGGACGGCCGCACGCCG	14:A>G	14
3958572|F|0-15:G>T-15:G>T	TGCAGGTTGGAGGACGACATGATGCGGGGATAGTGCGATGCCG	15:G>T	15
3937003|F|0-13:T>A-13:T>A	TGCAGTTACTCCGTCCACTGCCGCACCG	13:T>A	13
3023785|F|0-31:C>T-31:C>T	TGCAGAACAAGGTGTGCCTGGACCACTTCATCGGCCTCAGCTCCG	31:C>T	31
3027499|F|0-13:T>C-13:T>C	TGCAGATCTACGCTGCCGCCGAAGACTGTGGCAAGCCG	13:T>C	13
1092499|F|0-32:C>T-32:C>T	TGCAGAGCAGTTGAGCACAAGGGCTGCTTGACCTACTAGGGCTGATGCACCG	32:C>T	32
4262416|F|0-12:T>C-12:T>C	TGCAGCGCACACTGGCTGACGACGACGTGTGATGGGCCG	12:T>C	12
3023394|F|0-8:A>C-8:A>C	TGCAGAACATGGTGTTCCTGGACCTGTACTCGAACAGGTTCACCG	8:A>C	8
3027882|F|0-24:T>C-24:T>C	TGCAGCGACGTATGGTTCAAGTACTCGCCGCCTCCGCGCAAGCCG	24:T>C	24
1020233|F|0-20:G>A-20:G>A	TGCAGCTGGAGATGGCGGCGGCGTAGGTGGTTGTGAGGAGTGGGGAGGGGGAGAGCCG	20:G>A	20
1146517|F|0-42:C>G-42:C>G	TGCAGGGGAGGAATGGATGGGCGCTCAGGCCGCGGCCGTGGTCGACCTCGCCG	42:C>G	42
1067716|F|0-13:G>T-13:G>T	TGCAGGGGATGCCGTACCTCAAGGCCGTGGTGCTGGAGGGGCTGAGGCGGCACCCGCCG	13:G>T	13
1088608|F|0-8:G>A-8:G>A	TGCAGTGGGTCATGGCCAACTTGGTGAAGCATGTGGACGTGCAGGAGGCCGTCCG	8:G>A	8
1264981|F|0-14:C>G-14:C>G	TGCAGCGACTTGGACGTGAACTTGAGGTCGAAGATCTGCGCCATCAGCTTCTCCG	14:C>G	14
5332362|F|0-7:G>T-7:G>T	TGCAGGCGGGGGACGCGCTGCCGCTCCCGATCCG	7:G>T	7
4261736|F|0-20:C>G-20:C>G	TGCAGGCTGATGATGGTGGACGAGGCGGCGAGGACCG	20:C>G	20
3934265|F|0-9:T>G-9:T>G	TGCAGGGCCTTGACGCGCGACATGATGGCGTGGAGGAGATCGTCCG	9:T>G	9
4261239|F|0-8:A>G-8:A>G	TGCAGCTTATCCATCTCGCCGATGGTCGCCGGGATCGCGCCG	8:A>G	8
3946718|F|0-15:C>T-15:C>T	TGCAGCAGGAGCTCGCCGACGTTGTGGGGCTCGACCG	15:C>T	15
3952583|F|0-17:G>A-17:G>A	TGCAGTCGCTCATCGGTGGCGGAACGTATTGATGCCGTGCCG	17:G>A	17
2277895|F|0-14:C>G-14:C>G	TGCAGAGCGGGCAGCTGGTGTGGGAGGCAAGCCACATGTCGACGCACTCGGTGTGGAAGCCGTGGCCGC	14:C>G	14
1667127|F|0-7:C>T-7:C>T	TGCAGGGCGGGATCCCGTTCGAGAAGTCCAAGGGCCAGCACATCCTGCGGAACCCG	7:C>T	7
2279291|F|0-56:G>C-56:G>C	TGCAGGCTGGTGACGCGCGGCGGCTCGGCGAACTCGTAGTCGTACCTGAAGTAGTCGAGCACCATGTCC	56:G>C	56
1161273|F|0-37:C>T-37:C>T	TGCAGCTCGCCGACGTGCTCCACGGCCGCGGCCTGGCCGTCACCATCCTCCACTACACCG	37:C>T	37
4006084|F|0-13:A>T-13:A>T	TGCAGGTAGGGCAAGGCCTCGACGTCGGCCTCGGTGATCCG	13:A>T	13
3028011|F|0-20:A>G-20:A>G	TGCAGCGCACACCAGCTGACAACGACGTGTGATGAGCCG	20:A>G	20
3222358|F|0-20:T>G-20:T>G	TGCAGCTCCTTGAAGTAGACTCCGTCGAATGTCGTGCTCGTCCG	20:T>G	20
3939651|F|0-32:C>A-32:C>A	TGCAGGACGATCATGCCGATCATCACGCCGATCGACATGAACAACAGTATACCG	32:C>A	32
4262789|F|0-40:C>T-40:C>T	TGCAGTTCGGTAAGGTTACCAAGGACATGTTCACCATGGACTACCG	40:C>T	40
3954463|F|0-17:C>G-17:C>G	TGCAGGATGTTCTCCGCCAGCCCGATGCCG	17:C>G	17
4261888|F|0-11:T>C-11:T>C	TGCAGCTGCCCTCCCATGCAGTGTCGATGCTGCCTCCCAACACAACCG	11:T>C	11
3026099|F|0-19:T>C-19:T>C	TGCAGGTCACGGTTGCGCTTGTAGGCCAGCTCCACCATCCG	19:T>C	19
3945312|F|0-9:T>A-9:T>A	TGCAGTTCCTCCTGATCTCTCCCTGGAAACCG	9:T>A	9
4405783|F|0-10:T>C-10:T>C	TGCAGTACACTATTCGCTTCGTGCGCTGCTGGCTACAATGGGCCG	10:T>C	10
3949283|F|0-30:C>T-30:C>T	TGCAGCCGCTTGGGGTCCAGGACATGGTTGCCGAGGGATGGGCTCCG	30:C>T	30
7333427|F|0-22:G>A-22:G>A	TGCAGAGCTTCTTGTCTTGCTGGCGAAGCCG	22:G>A	22
986416|F|0-33:G>A-33:G>A	TGCAGCAGCTGCTGGTGAGACCGCTTGCAGTGGGCAATGGCGCCCTGGATGGCCCCCTCCTCCGACCCG	33:G>A	33
4261199|F|0-26:G>T-26:G>T	TGCAGGAGTGCCAGGGCTTGGTGGCGGCCATGGAGCAGGCCG	26:G>T	26
4398235|F|0-12:A>G-12:A>G	TGCAGGCTGGTTAGTTGATCGGGCGATCGGCCGACGTACGTGGTCCG	12:A>G	12
1129167|F|0-14:G>A-14:G>A	TGCAGGACACGGACGCCACCAGCGTCGTGCACCGCATCATCTTCAAGGCCTTCGACGAGGCCCG	14:G>A	14
3950076|F|0-7:G>T-7:G>T	TGCAGAAGCTGCGGGCGGAGCTGGATGCCGTGGTGGGCAGGTCCCG	7:G>T	7
3570125|F|0-14:G>T-14:G>T	TGCAGCCGCGAGCCGAGCCGACGAGCTGCTGACCGCGCACGCCG	14:G>T	14
990534|F|0-25:A>G-25:A>G	TGCAGCGGTTCATGGAGAAGCGCAAAGGAAGGCTCGCCGCTCGCGCCGTCCCCTACAGCCG	25:A>G	25
3936661|F|0-23:T>C-23:T>C	TGCAGCTTTCTTTTCTAGTCGGGTCAACCG	23:T>C	23
7350637|F|0-7:G>A-7:G>A	TGCAGCGGACGTGGGTTTCGCTGCTTGTCCG	7:G>A	7
1038349|F|0-65:C>A-65:C>A	TGCAGGTGGGCTACTACAAGAAGACGTGCCCCCGCGTGGAGGCCATCGTGAGGGACGAGGTGAAGCGCT	65:C>A	65
5332457|F|0-8:C>G-8:C>G	TGCAGGGGCGTGCGGTTCATGGCGTGCTTCCG	8:C>G	8
3023213|F|0-23:T>C-23:T>C	TGCAGAGACACCTTTTGCTCCCATTCCACGCGCCGATCCAGATTCCG	23:T>C	23
1106467|F|0-23:A>G-23:A>G	TGCAGCCACTTCTTGTAGTAGACACAAGTGACTGGCGAGATGACCCCATCCG	23:A>G	23
1150960|F|0-22:G>C-22:G>C	TGCAGAATGCTAGGCTTTCCTGGAACATTTTCTTGGTCGATGAGGAGCCG	22:G>C	22
3020688|F|0-36:C>T-36:C>T	TGCAGGGATGATTAATGCTGCTGTCCCTCGTATGGACCCG	36:C>T	36
2266494|F|0-53:C>A-53:C>A	TGCAGCGCCTCCTGCTCCCGCAGCCGCTTCACGAGGTGTGTCGACGGCGAGCGCGCCAGCTTCTTGAGG	53:C>A	53
4002562|F|0-34:G>A-34:G>A	TGCAGCGCCAGCTCGTCTCCGCCGCCTGCGCCGAGGACAAGTCCG	34:G>A	34
1048399|F|0-29:C>G-29:C>G	TGCAGTGGAAGAGGAGACAAGGATGTCCACACAGCCAGCAAGTACCTTGAAGTCTAGAACTCCG	29:C>G	29
1128587|F|0-32:C>T-32:C>T	TGCAGCCACTTCTTGTAGTAGACGCAAGTGGTCGGGGAGATGACCCCATCCG	32:C>T	32
5331775|F|0-23:G>C-23:G>C	TGCAGCAGCTGCGCGGCGGAGAGGCGGTTGGCCG	23:G>C	23
4262721|F|0-26:T>G-26:T>G	TGCAGGTATAAATACACAAGCGCGCATCACCTACCGTTGATTTGCCG	26:T>G	26
3028898|F|0-23:C>G-23:C>G	TGCAGCCCCTACCGCGCCGACCTCTCCGACCGCCCCTGCGCCGCCG	23:C>G	23
4002415|F|0-9:C>T-9:C>T	TGCAGGTCGCCGCGGAGCAACGTGTGCTCCAAGTACCG	9:C>T	9
2247981|F|0-5:C>A-5:C>A	TGCAGCCTGTAGGATATAGGGTGATCTATACATCTCTCCCTTCCTCGAGTTTCTGAGCAACACAGCCGA	5:C>A	5
4005018|F|0-18:T>C-18:T>C	TGCAGTTGAGTAGCACTATGGTCTACATCATATCGTATATATTAACCG	18:T>C	18
3958963|F|0-23:C>T-23:C>T	TGCAGGATTCAGCAAGGCCATCACGAGGATGACCGAGTGAAGCAGCCG	23:C>T	23
4993342|F|0-13:C>G-13:C>G	TGCAGCGGCGGCTCACGCGGCTGTACCCG	13:C>G	13
3021702|F|0-28:A>G-28:A>G	TGCAGAAGAGAACAAGCACAAGAGCTCCAACTCGACCTCCG	28:A>G	28
3948943|F|0-32:G>C-32:G>C	TGCAGATGACCCATCCGTCCTCCTGCGCCGACGACTGGTCCCCG	32:G>C	32
3948943|F|0-7:G>C-7:G>C	TGCAGATGACCCATCCGTCCTCCTGCGCCGACGACTGGTCCCCG	7:G>C	7
3948943|F|0-13:T>C-13:T>C	TGCAGATGACCCATCCGTCCTCCTGCGCCGACGACTGGTCCCCG	13:T>C	13
1060838|F|0-8:A>G-8:A>G	TGCAGACCACTTGTGAGATTTCACCATCAGTACCACTTGTCTCTCGGGCCAGGCCAACCG	8:A>G	8
2275730|F|0-44:G>A-44:G>A	TGCAGAGAGCAGATCTCGAGAAGCTCGTCAAACTGCGCAAGGTAGGTGGGCTTTGCTCCG	44:G>A	44
2248259|F|0-46:A>G-46:A>G	TGCAGCTGGAGGAACTCCAGGACCTTCACCAGCAGCTGGTCCTCGAAGTTGAAGTGGTCCCACCGAGAT	46:A>G	46
3935308|F|0-16:T>G-16:T>G	TGCAGGTGCTCGCGCATGCGGAGCCAATCGTGGACGAAGTCCG	16:T>G	16
3384930|F|0-26:A>C-26:A>C	TGCAGTACATGCCCGATGTTATCGCCAGCATAGGAGCCG	26:A>C	26
4004143|F|0-20:C>G-20:C>G	TGCAGCGCCACCCACCTCGTCGTGTACCTCGGTATCCCGCGCTGCCG	20:C>G	20
1024408|F|0-8:G>A-8:G>A	TGCAGCGCGAGGCGGTGGAAGGCCTTCTTGACCTCGCCCCTGGAGGCGCCCG	8:G>A	8
3026434|F|0-29:C>G-29:C>G	TGCAGTGCGCGCCCTGCCTCGACTGCTTCCACCAGACCG	29:C>G	29
3026768|F|0-42:T>C-42:T>C	TGCAGCCGAGCATTCTCTCTCACCGTCAGCACCCGCGCCTGCTCCG	42:T>C	42
3026768|F|0-10:C>A-10:C>A	TGCAGCCGAGCATTCTCTCTCACCGTCAGCACCCGCGCCTGCTCCG	10:C>A	10
3026768|F|0-35:C>T-35:C>T	TGCAGCCGAGCATTCTCTCTCACCGTCAGCACCCGCGCCTGCTCCG	35:C>T	35
3026597|F|0-26:C>G-26:C>G	TGCAGCTTGCCGCCACCCCCTCCCACCGAGAGGTCCCCG	26:C>G	26
5363786|F|0-5:G>A-5:G>A	TGCAGGCCTTACGTGGATATGCTGGGCATCACCG	5:G>A	5
7350492|F|0-22:G>A-22:G>A	TGCAGCAGCAGCGGGCGGCCGCGCGCCG	22:G>A	22
986811|F|0-32:G>C-32:G>C	TGCAGCACCGCCGTGTGCTCCTTCTTCTTCTCGCGGTACTTGCGCACGGCCGCCCG	32:G>C	32
4261655|F|0-9:C>G-9:C>G	TGCAGCTCTCGCACACGAACTCCCAGTGCGGGCCG	9:C>G	9
1215677|F|0-5:A>G-5:A>G	TGCAGACACGCGGTGGGGAAGTCCGCGGCGAAGCCGATGCGGGAGCTCAGCCG	5:A>G	5
1025259|F|0-25:C>G-25:C>G	TGCAGGAGATGGCCTTCTCCTGCGGCGACGACGTCAGAGGAGGCTACCCG	25:C>G	25
3942522|F|0-22:C>T-22:C>T	TGCAGTACATGGACCTCGCCAACAACTCCCTCGCCG	22:C>T	22
5367337|F|0-5:G>C-5:G>C	TGCAGGCGCGGGCGACCTGCCCCCTGTGCCG	5:G>C	5
4261071|F|0-26:G>A-26:G>A	TGCAGGTGGAAAGGGAGCGGGAAATAGCTGCCCCCCGCCG	26:G>A	26
1713736|F|0-17:T>C-17:T>C	TGCAGGTTCGACCTCGATGGCGACGGCAAACTCTCGTTCGACGAGTTCCG	17:T>C	17
4439923|F|0-25:A>G-25:A>G	TGCAGCATTGCTTCGGGGCTCAGAGACCG	25:A>G	25
3026320|F|0-21:G>A-21:G>A	TGCAGTGATCAAGCTGTGGTCGGGCGGTAGCAGTCCTGCCG	21:G>A	21
3937540|F|0-25:G>A-25:G>A	TGCAGGACGCGAGGGTCGAGGAGGCGTGGGCGCTGGAGGAGGCTATGCGGCTGCCG	25:G>A	25
3958199|F|0-11:G>A-11:G>A	TGCAGTGCTCGGAGGCGCGACCACGGCGGCGGTATTGCGCCG	11:G>A	11
4261659|F|0-26:C>T-26:C>T	TGCAGATGCGGAGAAGGGGTTGGGTACTGCAAAGTGCCCG	26:C>T	26
5580178|F|0-13:C>T-13:C>T	TGCAGCAGCGCACCGCCCTCCTGGCCCCG	13:C>T	13
3957967|F|0-9:G>A-9:G>A	TGCAGCGGTGCATGCAACAACGAAGCGGGCAGCAACTGCACCG	9:G>A	9
1089767|F|0-10:T>G-10:T>G	TGCAGATTGTTAATGTTGCAAGGAGACCAGAAGGCGCAGGGAGGTTACCGCCG	10:T>G	10
1073903|F|0-49:G>A-49:G>A	TGCAGGTGAGCATCATCAGCCAGGCGCTCATCTTCGTGACGCGGTCGCGGGGGTGGTCGTTCCG	49:G>A	49
4397193|F|0-15:G>C-15:G>C	TGCAGCGCCTGGTCGGCAACAGCGGCAACGCGGCCG	15:G>C	15
1021204|F|0-62:C>T-62:C>T	TGCAGTTGAGGGCGAGGAGGGCGCGGATGCGGTGGAAGAGGTTCTTGAGGTAGACCTTGTCCCTGACGA	62:C>T	62
7156692|F|0-28:C>A-28:C>A	TGCAGTGGAGGTGGCGCCCCGACGGCGGCCCG	28:C>A	28
2245835|F|0-53:T>G-53:T>G	TGCAGGCCGAGGAAGCCCTCGACGACCTTGGCGGAGTTCTTGGAGAGCTTGTATCCG	53:T>G	53
3022712|F|0-7:G>A-7:G>A	TGCAGGTGATGCTAAGAATGCTCATCTCAAGGCGCTAGAAGGTGCCG	7:G>A	7
4001970|F|0-16:A>C-16:A>C	TGCAGACCATGGCGCTAGACAGGGTGCTGGAGGAGTGCAGGAGCACCG	16:A>C	16
1127326|F|0-19:A>T-19:A>T	TGCAGGTAAGCCTTGATGTAGCCCTCCATGCGCTCCTCGCGGGCGAGCACCCAGCCG	19:A>T	19
3023489|F|0-25:T>C-25:T>C	TGCAGAACCTTCCCCTCAAACTGAATCAAAAGTGCAGCGCCG	25:T>C	25
3029432|F|0-14:A>G-14:A>G	TGCAGCTCGCGTTGAGCAGCTAGCAGTCCGCGCTGGTGCCG	14:A>G	14
4002344|F|0-22:C>T-22:C>T	TGCAGCCGTCGTCCGAGCAAACCTTGTAGATGGCGAGCCTGGCGCCCG	22:C>T	22
1214804|F|0-29:A>G-29:A>G	TGCAGCTCTTGGAGGTTCTCCAGCTTGCCAATCCCCTCTGGGATCGCGCCG	29:A>G	29
4003798|F|0-8:G>T-8:G>T	TGCAGGGAGGGCCAGCGGGAGGACGGTGGGAAGAGGAAAGAGAAGCCG	8:G>T	8
4004085|F|0-19:G>T-19:G>T	TGCAGACAACAAGAACAAGGTGAGAACGTGAGCATGCATGGGCCG	19:G>T	19
3571299|F|0-13:G>C-13:G>C	TGCAGATGCCGCCGATGGCCATGCACGGTCACGGTGACGTGTGCCCG	13:G>C	13
5372901|F|0-20:G>C-20:G>C	TGCAGCGAGCAGCTGCTCGTGGACGTGCTCCGCGTCGGCGTCAGGTCCG	20:G>C	20
1145044|F|0-32:C>A-32:C>A	TGCAGCAGCATCACGCCCAGCGAGTACACGTCCGACTTGACCCCCAGCATCCCCGTCTGCTGGTACTCC	32:C>A	32
3026986|F|0-14:C>T-14:C>T	TGCAGGAAGTACTCCATCCCCGACGGCTTCACCCCTCTCCTCGCCG	14:C>T	14
5332493|F|0-22:C>T-22:C>T	TGCAGGTACGCCCGCCGCGCCACGCCGACCG	22:C>T	22
3934240|F|0-19:T>C-19:T>C	TGCAGGCACAGCACGGCGGTGAGCAGCACCGCCAGACCG	19:T>C	19
4009317|F|0-22:C>T-22:C>T	TGCAGAGGTAGAGTGCGATGGCCCTGCCGAGCTTGGAGGTGGCGCCG	22:C>T	22
1002222|F|0-34:C>G-34:C>G	TGCAGGTGCGGAAGGCGGCGCCGCCTAAGCGGACCACGAGCAAGGACCG	34:C>G	34
1247879|F|0-12:C>A-12:C>A	TGCAGCTGATGCCGCCAGCTCTGGAGCAGCGGCAGCAGCGATGTCGAGCCG	12:C>A	12
5358462|F|0-18:C>T-18:C>T	TGCAGGTGGATTTGGATTCTGGCACGCCG	18:C>T	18
4001970|F|0-28:G>C-28:G>C	TGCAGACCATGGCGCTTGACAGGGTGCTGGAGGAGTGCAGGAGCACCG	28:G>C	28
1224043|F|0-24:C>G-24:C>G	TGCAGCGTACGAACGGACGCCACGCTTATTTGCGGCTGCGAGCTGGCCG	24:C>G	24
1239455|F|0-23:G>A-23:G>A	TGCAGCTAACAAGACTGATACCAGATTCCAAAGGTACAAAGTGTAATGTGGAGCTCGAACCG	23:G>A	23
4733768|F|0-15:T>G-15:T>G	TGCAGTCGAACGGGCTGGCTGCCGCCGCGGCGCACTGTGCCG	15:T>G	15
2250377|F|0-13:G>C-13:G>C	TGCAGGTGTTGTCGACGAGGCGGAGCAGCGTCTCGTAGCCCTTGGTGTTGATTGGGGTGGAGCTGAGCT	13:G>C	13
5346429|F|0-8:G>A-8:G>A	TGCAGGCAGGCAGCGGGGCGGGCGAGTCGCCG	8:G>A	8
5346429|F|0-19:G>C-19:G>C	TGCAGGCAGGCAGCGGGGCGGGCGAGTCGCCG	19:G>C	19
1094933|F|0-17:G>A-17:G>A	TGCAGCAGCGGGATGGGGACGGGATCGTGTTGGCGTCGTCGGTGGTGACCG	17:G>A	17
3028118|F|0-15:T>C-15:T>C	TGCAGGGCGCCATCGTTGGGGAGCCTCCACGTGACGTGCCG	15:T>C	15
3028118|F|0-18:G>C-18:G>C	TGCAGGGCGCCATCGTTGGGGAGCCTCCACGTGACGTGCCG	18:G>C	18
2246457|F|0-12:C>T-12:C>T	TGCAGCTCGTGCCCCCGAGCCGCGCATAAGACGGATCAAGAGCATGAACGCGTTCGACATCATCGCCTC	12:C>T	12
1046837|F|0-19:T>C-19:T>C	TGCAGGTGTGCAAGGTGTATGTGTCCGTGTTCGGGGACGAGAGGGGGAAGAAGGTGGCCATGGCCGAGA	19:T>C	19
5347964|F|0-6:C>T-6:C>T	TGCAGGCGGGTTCGGGTCGACCTTGCTGGGTCTCAACAAGAAGACGTACGAGCTTGCCG	6:C>T	6
4993665|F|0-5:A>G-5:A>G	TGCAGAAGCATGGCCATTGCCGTTCTGCTCTCCG	5:A>G	5
4733678|F|0-23:G>A-23:G>A	TGCAGCGGCGGCGGCCGTGACGCGGCAGGAGCCTTCAGCAGCCG	23:G>A	23
4261240|F|0-25:C>T-25:C>T	TGCAGAGAGGCGAGCGAATCGACAGCGCCCTTTGCCAACCAACTGACTCCAACCTTCACCCG	25:C>T	25
3937769|F|0-38:A>G-38:A>G	TGCAGGCCTTCAGGGAGACCCACTTCCCGGCCCTCGTGACGCGCCTCCG	38:A>G	38
3956097|F|0-8:A>G-8:A>G	TGCAGCTTATCCATCTCGCCGATGGTCGCCG	8:A>G	8
3533625|F|0-19:G>C-19:G>C	TGCAGGTACATTTGCCGAAGAAGCTGCACCGCCACGCCGTCGCCG	19:G>C	19
1202680|F|0-64:G>T-64:G>T	TGCAGCTGGTGTCCAACGACAGGTTCAGGAGCGTCGCGCACCGCGTGGTGGCCAACAGCGTGGGGCCCC	64:G>T	64
1202680|F|0-27:G>A-27:G>A	TGCAGCTGGTGTCCAACGACAGGTTCAGGAGCGTCGCGCACCGCGTGGTGGCCAACAGCGTGGGGCCCC	27:G>A	27
1091325|F|0-22:A>G-22:A>G	TGCAGCGCGAGGACGGCGACGGACACGTGGGGATCAGCCTCAGCAAGGATTTGCCCAAGGCCGCTGTCC	22:A>G	22
995749|F|0-13:C>T-13:C>T	TGCAGGAGGTGTTCTTGCGGCTGCCGTCAAAGTCTCTCGGCCGCCTCCGCACAATCTGCCG	13:C>T	13
1025759|F|0-52:G>C-52:G>C	TGCAGGAGGCCCTCCGCCGCGACCATGCCGCCAGCACGCGGCGGCGCTTGTTGAAGGGGTTCTCCGAGA	52:G>C	52
7161229|F|0-27:A>C-27:A>C	TGCAGCGCATCGACTCCTTCATGCGCTACCG	27:A>C	27
7161229|F|0-5:C>T-5:C>T	TGCAGCGCATCGACTCCTTCATGCGCTACCG	5:C>T	5
7161229|F|0-10:C>G-10:C>G	TGCAGCGCATCGACTCCTTCATGCGCTACCG	10:C>G	10
1017153|F|0-27:G>A-27:G>A	TGCAGCGAAAGTGCAGCTTCCACCTGCGACACCTTGTCAGGGGAGGCGGACATGAAGATGTGCACAACG	27:G>A	27
3030892|F|0-20:C>A-20:C>A	TGCAGTTCGGTGTCGACCAGCGACTCGTCGTACGACCCCG	20:C>A	20
1140674|F|0-34:G>A-34:G>A	TGCAGCTGCACACGCATCCACGTGTTAAACATTGGCAGTGTACAGTGGCGCCG	34:G>A	34
2259539|F|0-45:G>T-45:G>T	TGCAGGGATAGAATCATTTTCCAAGCTTGGGGACTCGATCTACTTGGAGGAGAAAGGCGGCAAACCGAG	45:G>T	45
5581448|F|0-14:C>G-14:C>G	TGCAGCTTCTTCAACTTCCCGATGCTCGCCG	14:C>G	14
2242582|F|0-38:G>C-38:G>C	TGCAGCTTCTTGATGTCCTTCTTGAGCAGCCAGTAGTCGACGAAGGCCTCCTTCCACTCCG	38:G>C	38
3950977|F|0-19:T>C-19:T>C	TGCAGCCTCTCCTCGGATATGGTCAGGATGCCCG	19:T>C	19
1304582|F|0-31:C>T-31:C>T	TGCAGCAGCGGAGGGGCCTGCTGAGCTCGGACCAGGCGCAGTTCGAGTCGCCG	31:C>T	31
3938954|F|0-8:T>C-8:T>C	TGCAGGTTTTTGTAGTAGGAGTTGTCGAATCCCAACGGCGTCGGGTCGAGGAACGCGGAGCTCTGGCTG	8:T>C	8
987292|F|0-39:G>A-39:G>A	TGCAGAACAGAGGAGGTGGGCTCTGCGCGGTGGAGAGGGGGAGTGGGTTCTTGGTTTCTTGGGGCTCCG	39:G>A	39
3570005|F|0-18:T>C-18:T>C	TGCAGCCAAATCAAGAAATCGAATAAGAAATGCTGCCCCTTTCCCGCTCCG	18:T>C	18
7351914|F|0-37:G>C-37:G>C	TGCAGCGGTGGTCGTCGTCGATGTGGGGGATGAGCGGGCGCGACCG	37:G>C	37
3943349|F|0-5:C>T-5:C>T	TGCAGCGCGTGGAGAGAGATCTGTAAAGATATAGTTCAGAGCCCG	5:C>T	5
1020554|F|0-22:C>T-22:C>T	TGCAGAATGTGAAGAGGGTGAGCCCATGGCTGGTTGAGCTGGTCTCAAACATGCCG	22:C>T	22
7326810|F|0-25:G>A-25:G>A	TGCAGGTGGGTCCAAGGGATTATTGGCGGCCCG	25:G>A	25
3953256|F|0-17:A>G-17:A>G	TGCAGATTCCAGTGCGCATCCAGCGGGTGGCACGCCCTCATCTCCG	17:A>G	17
1160516|F|0-37:G>A-37:G>A	TGCAGCAGCTTTGCTGTGTGATCTCCTCCAAGAGGTCGGCTCCCTAATCATCACGTCGGCCAGCACCCG	37:G>A	37
1018112|F|0-6:T>A-6:T>A	TGCAGGTCGGCGTACTTGGCCACCAGCGCGCGGAGCATGTGGCTGAGCCTCCTGTTCTCCTCGCCCACT	6:T>A	6
1062128|F|0-15:T>C-15:T>C	TGCAGCCATATGCTCTTCGGTTGGTGTTTCCATGTAGCGACTTACAATTCCAACCGCATATGCTATGTC	15:T>C	15
1695050|F|0-7:A>G-7:A>G	TGCAGCAACGGTTGTCGCCGCTGTCGACGTTCTTGCTGTCCAGGTACCAGCCG	7:A>G	7
5580099|F|0-8:C>G-8:C>G	TGCAGAGCCAACACTGCTCCGCCCTCCG	8:C>G	8
3955396|F|0-11:T>C-11:T>C	TGCAGCGGTTGTGGCTCCGACCTAAGCAACAAGGGGTTGTGCGCCG	11:T>C	11
1037142|F|0-55:A>G-55:A>G	TGCAGCCTCTTCGCGCCCATCCCGTCCTTCACCGACATGATCATCCGCAAGTACAAGATGCGCAGCGAC	55:A>G	55
1221979|F|0-22:C>G-22:C>G	TGCAGCAGCTGTGCTGTTCTTGCATGGCTCTGAGGAGCTGCTACTGTGATTGCTCGAGGCCG	22:C>G	22
1694893|F|0-30:C>T-30:C>T	TGCAGCTTCCTCATGGTCTCCTCCAGGGGTCGATGCACGCCTTGCTCCACCATCAACCG	30:C>T	30
1046610|F|0-17:A>C-17:A>C	TGCAGCGCATGTCGTACATCAACGTCGGCATCTACCCGTTCACGTCCCTCTTCCTCATCATGTACTGCC	17:A>C	17
6048529|F|0-20:T>G-20:T>G	TGCAGACGTACACCGTCCGCTCCGTGCGGCCG	20:T>G	20
991758|F|0-16:A>G-16:A>G	TGCAGCCAGGTGAGTCACTCACCGTGTGAGTACGACTGGCCTCCGAGGCTCCGACGCCG	16:A>G	16
3945519|F|0-16:T>A-16:T>A	TGCAGCTTTCTTTTCTTGTCGGGTCAACCG	16:T>A	16
1089063|F|0-20:T>G-20:T>G	TGCAGACCTCCACCGCCGTATAGGGTCTGGTCGGAGGTGAGGAGACCACGCCGCGCGATAAGGTTCCGA	20:T>G	20
1214567|F|0-20:A>G-20:A>G	TGCAGGAGAGCTGCACGGACACGTCGGGGTGCTCCATGGTGGTGCACTCGCCCATCGACATCCCGAGAT	20:A>G	20
5364415|F|0-13:T>C-13:T>C	TGCAGGAGACGAATGAGTTGGGCTCGGATGTTGCTGGCCGCCG	13:T>C	13
3571058|F|0-12:C>T-12:C>T	TGCAGGTTCTTCCCGAGGCCATCCATGGCGTGCCGCCG	12:C>T	12
5324717|F|0-17:A>C-17:A>C	TGCAGGCTTGCTCGCCCAAGCTTGGGCCG	17:A>C	17
1217164|F|0-30:G>T-30:G>T	TGCAGCAAGCTGACTGAAGCAACACAAAAAGACAGATGGCTGGCTGCTATGAACGATTCCG	30:G>T	30
1091287|F|0-25:A>G-25:A>G	TGCAGCCAGGTGAGTCACTCACCGTATGAATACGACTGGCCTCCGAGGCCCCGACGCCG	25:A>G	25
1119474|F|0-18:A>G-18:A>G	TGCAGCAGAGACCTCCCCACCACAACCCTCTCGCCTCCGCGTCCGCCGTACGCTCCTCCG	18:A>G	18
3026640|F|0-9:T>C-9:T>C	TGCAGACTTTGACGTATTGCCCATCGGCCAAATATCTTAGGCGACCG	9:T>C	9
1205521|F|0-53:C>G-53:C>G	TGCAGCGCCCAGTGCTTCTGGATGAAGGACGACTCCCAGCTCCGCTCCTTGTCCGCCAGCGACGACGGC	53:C>G	53
5581333|F|0-31:A>C-31:A>C	TGCAGCAGGCGGAGCCCGCTGTGATCGCGGCAACCG	31:A>C	31
4993823|F|0-17:C>A-17:C>A	TGCAGGTGGCGCATGGCCAGGCATCGCACGATCTCCAGGCCCAGCAGCCTCTCGCCG	17:C>A	17
5358086|F|0-15:A>G-15:A>G	TGCAGCTTGGCCACTATCTCCGCCTCCCG	15:A>G	15
1028143|F|0-8:G>C-8:G>C	TGCAGCCCGAGCGCGCGCCGCAGCCCGCGCCCGACCTCCTCCACGAACCCG	8:G>C	8
3943338|F|0-33:C>G-33:C>G	TGCAGACGTGCTCGACCCGCTCGGCGCGCCGACCAGCATGGCCCGTCTGCTGTCTCTGATGGAGGACGT	33:C>G	33
3023529|F|0-7:A>G-7:A>G	TGCAGACACTGGGCATCGCCATCTTCTGCGTGAACCCG	7:A>G	7
5332283|F|0-6:C>T-6:C>T	TGCAGGCAGGGGCGGACCCACGTATGGCCTACCG	6:C>T	6
2276002|F|0-35:A>G-35:A>G	TGCAGCACCCCTACGACGTGCACAAGAAGGGCTGGAACGCCATCAAGACCACCTACCTCGACAAGCAGA	35:A>G	35
3024777|F|0-38:A>G-38:A>G	TGCAGCTCTCCAGTGGTCACAAATTTTGGGAGACAAGGAGGCCG	38:A>G	38
3024777|F|0-11:A>C-11:A>C	TGCAGCTCTCCAGTGGTCACAAATTTTGGGAGACAAGGAGGCCG	11:A>C	11
5325287|F|0-19:C>T-19:C>T	TGCAGTGGGCGCCGCACGGCCTTGCCCCG	19:C>T	19
1002751|F|0-12:C>T-12:C>T	TGCAGCAGCGCGCCCTCGTGCGCCTGCGGCCCAGATGCTTGGAGCTGGAACGGGAACGGCAGCGTTTGC	12:C>T	12
5357846|F|0-5:C>G-5:C>G	TGCAGCGCGGAGATGGCGACCGGGATCTGGCCG	5:C>G	5
3944172|F|0-9:A>G-9:A>G	TGCAGCGCCACCCACTTGGTGCCGAACCGCGGGATCTGCCGCTGCCG	9:A>G	9
5581424|F|0-8:C>T-8:C>T	TGCAGCTCCCCCTCGTCGATGCTGCCGCTGCCGTCGCGATCGACGGCCCG	8:C>T	8
1092805|F|0-6:A>C-6:A>C	TGCAGCAGAGGCCCGAACACCAGCGGTGGGCACACGGTCACCACGTCTAGCCCG	6:A>C	6
1088034|F|0-51:C>T-51:C>T	TGCAGAGTGCAGGGACTACTTCAGCAAGTCCCTGTTCGTGGTGGGAGAGTTCGGGGGGAACGACTACAA	51:C>T	51
3947573|F|0-11:G>C-11:G>C	TGCAGCGAGGAGTGCCGCCACGAGCAGATGCACCTCGACGCCG	11:G>C	11
5360214|F|0-17:C>A-17:C>A	TGCAGCTCCACGCGCACCTCCTAACCGCCG	17:C>A	17
1211113|F|0-59:G>T-59:G>T	TGCAGCAGGTCAGGAGCCATCATCCCCTGGAACACGTCCTCCTCCAAGAAGCTCAGGAAGCCCCCGAGA	59:G>T	59
3029269|F|0-22:A>G-22:A>G	TGCAGTGGTGCGACGGGGCGTAAGGGGAATGGGAGCTATAGGCCG	22:A>G	22
1118138|F|0-41:A>C-41:A>C	TGCAGCTATCAAGATCTGGACGCTCCTGGAGATGAAGTGACAGTTTTGGACTACCG	41:A>C	41
3025685|F|0-26:C>T-26:C>T	TGCAGGAGGATCGACACCACCGTGTACGTCGTCTGCCTCGCCG	26:C>T	26
4538526|F|0-5:A>C-5:A>C	TGCAGATCGTCAATGACCGCGCGGCCACCG	5:A>C	5
2254814|F|0-38:C>T-38:C>T	TGCAGGAACATGTACATGTAGTCGTCGAGGTCCCTTCGCGCGCAGGCGAACCTGTCGACCCAGAGCAGG	38:C>T	38
3959275|F|0-13:C>T-13:C>T	TGCAGCGGATCGACGCGAGCAGCCTCGATACCTTCGCCG	13:C>T	13
3064942|F|0-9:G>A-9:G>A	TGCAGACCAGCACGCCCGCCGCGGCCGCCGTGGTAACGGCGCCG	9:G>A	9
1695880|F|0-19:C>A-19:C>A	TGCAGCTCGATGGCGGTGGCGGTCAGCGGGAGCGCCGAGTAGTTGGAGTTCACCATGGTCCCCG	19:C>A	19
1077420|F|0-57:G>A-57:G>A	TGCAGAGTGCAAGGACTACTTCAGCAAGTCCCTGTTTGTGGTGGGAGAGTTTGGGGGGAACGACTACAA	57:G>A	57
3029316|F|0-17:T>A-17:T>A	TGCAGTAACGCAGTAAATCCAGCGCGCGCAGCAGTGGCGCCG	17:T>A	17
1005924|F|0-15:T>C-15:T>C	TGCAGCTGCTGGAAGTCGGCGGCGTCGGCCATGTCCACGGGGTAGCCTCCG	15:T>C	15
1077177|F|0-31:C>T-31:C>T	TGCAGCAACGCACTCACGTCTTTGTTGTCTTCGCTGCTCGGCGCCGCTCCATACTCTGTAACGTCATAA	31:C>T	31
977043|F|0-7:T>G-7:T>G	TGCAGGTTGGCTACTACAAGAAGACGTGCCCCCGCGTGGAGGCCATCGTGAGGGAGGAGGTGAAGCGCT	7:T>G	7
977043|F|0-25:G>A-25:G>A	TGCAGGTTGGCTACTACAAGAAGACGTGCCCCCGCGTGGAGGCCATCGTGAGGGAGGAGGTGAAGCGCT	25:G>A	25
5324578|F|0-38:A>G-38:A>G	TGCAGCAGCATCCGTGAGTTGGTGATGTATCGCCCCTCAGCCTCCTCGACGACGGTGTGGACTCTGAGG	38:A>G	38
7340657|F|0-27:G>A-27:G>A	TGCAGATCATTCAGAGTGGCGTCGATTGCCGACGGAACGTCTTCGGGCGCGAGATCGCTGCACCTGCAT	27:G>A	27
981402|F|0-66:C>T-66:C>T	TGCAGCAGCAGCACGATGACCACCACCGACGCCACGAAGGAGGTGGAGTTGCAGTAGAAGAAGGCCCGA	66:C>T	66
2277171|F|0-8:G>A-8:G>A	TGCAGCTAGTCCACGCCGCCACCGCTCGACGGCTGAATCGAGGCTCCAGCTCTAGGTCAGGGGACGCCG	8:G>A	8
1127830|F|0-11:G>T-11:G>T	TGCAGCTTCCTGATCCCCGCTGTCGTCCCCTGGTGGCGGCGGCATCACCATGTCCTGATCGGCCGAGAT	11:G>T	11
1023449|F|0-43:G>A-43:G>A	TGCAGTGGAAGCGCACGGTGGACGACCTGCTGGCGCTGGGCAAGCTCAACAACTGCCTCGCCGTGTGCG	43:G>A	43
1202639|F|0-25:A>C-25:A>C	TGCAGGCGTTCTGGACGGAGGTGCGAACAGAGGGACACGGCGACAAGAAGGACGCGCCGTGGTGGCCTA	25:A>C	25
996429|F|0-10:C>T-10:C>T	TGCAGGGCCGCATCCCCCGAGAGCTGTCCGTGATGCTGGGACGCGAGCGAGGGGCGTGGCGGCTGATCC	10:C>T	10
4002318|F|0-19:T>A-19:T>A	TGCAGTCTACCGCTAGCTCTCGCGGGGGAGGCAGTGCTGCTCCG	19:T>A	19
999492|F|0-19:C>T-19:C>T	TGCAGCGGCGTGACGTGCTCGAGGCGCGACGGGTGGAGGGTCTCGGAGGTGATGTTGCACCG	19:C>T	19
3034210|F|0-23:A>G-23:A>G	TGCAGGTTTAAATCGCCGCTGCCACTAACGTGTGTCCCG	23:A>G	23
1090394|F|0-16:T>G-16:T>G	TGCAGGAGAGCATCTCTACGGTGCAGTCGTCGCGGGTCGGGGTGACGCGGAGGTCCAGGACCG	16:T>G	16
987470|F|0-7:C>G-7:C>G	TGCAGGCCTTCTGGACGGAGGTGCGCACAGAGGGACACGGAGACAAGAAGGACGCGCCGTGGTGGCCTA	7:C>G	7
5580257|F|0-23:A>T-23:A>T	TGCAGCGATTCGTGCAACGGCGTAGCCG	23:A>T	23
1273534|F|0-9:G>A-9:G>A	TGCAGCAGCGCCAGCGACGCTGCTAGCAACTAAACGCGCGCTTTATCTCGATCGCCG	9:G>A	9
4540594|F|0-10:G>T-10:G>T	TGCAGGAGCCGCACTATCTCATGCTTGTGATCCG	10:G>T	10
3940834|F|0-9:T>A-9:T>A	TGCAGCTGTTGTAGCCGCGACCACGGCTGCCATATCCG	9:T>A	9
1089171|F|0-21:G>C-21:G>C	TGCAGGATCTCTGGATGGCCCGACAATTTTTGGTTGCCGATCGGCGATGCTGCTCCG	21:G>C	21
6043840|F|0-10:T>A-10:T>A	TGCAGCCGTGTCCGTCCCTTCCTTCGCCGCCG	10:T>A	10
7337246|F|0-9:T>C-9:T>C	TGCAGCGTTTACGTACTCGAGAGAGCTGCACGACGTGGTGGAGGTGGGCAAGGCCG	9:T>C	9
3934042|F|0-68:G>C-68:G>C	TGCAGGAATTATCCCCGTCTCCTATCGAGTATGGACAAGGTGCTGGCCTTCTCCATCCTGAGCGCGTCG	68:G>C	68
1121013|F|0-20:G>A-20:G>A	TGCAGAGCCTCGTGCTGTCCGGGAACTGGCTCAACGGCACCGTGCCGTCCCTCTCCG	20:G>A	20
7922887|F|0-30:C>T-30:C>T	TGCAGGTCTACAGAGATTCACATATCGACACAAACAGCTAGGCATAGATCGATCGATCTGTCAGGCGAC	30:C>T	30
2246955|F|0-30:A>G-30:A>G	TGCAGGTGGTGCCGTGGGGCCACATGGAGCACTCGGCCATGATATTCTACGGCGTGCAGGCCAAGGAGA	30:A>G	30
1046898|F|0-10:T>G-10:T>G	TGCAGCTCTCTCCACGGTGGTATTACAAATCTCATGTATTTTAGCTCAGCGCTGGAAAACGAAACAATA	10:T>G	10
5582819|F|0-29:G>C-29:G>C	TGCAGCGAGCGGCTGCTCGTGGACGTGCTGGGCGTCGGCGTCAGGTCCG	29:G>C	29
12780152|F|0-16:C>T-16:C>T	TGCAGTGGCAGCGCAGCGGTTACCATTTCCAGCCG	16:C>T	16
3027666|F|0-17:T>C-17:T>C	TGCAGCCTGGGCAGTACTTCGACCTCGCGCCTGATGCCCAGGGCGCCG	17:T>C	17
1066703|F|0-21:G>T-21:G>T	TGCAGTAGCTGTCCACCACCCGCTTGTAGGTCAGCTCCATGGGCCTCAGCTTGCGCTGGATCATGTACC	21:G>T	21
3025625|F|0-14:G>C-14:G>C	TGCAGAGCGGTGACGTGGATCTGCGGGCCGTTGCAGCCG	14:G>C	14
5367672|F|0-23:C>T-23:C>T	TGCAGCCGTCGACGGTGTCCACGCCTTTCACCCCG	23:C>T	23
3934769|F|0-32:C>T-32:C>T	TGCAGCACCCGCTCGAGCTCCTCCACGACCTCCGCCATCGCCG	32:C>T	32
7337168|F|0-24:T>C-24:T>C	TGCAGCCGTCGACGGTGTCGACGTTTTTCTGCCCG	24:T>C	24
1202613|F|0-18:T>C-18:T>C	TGCAGGTAGCAGAAACCATAGCTGACCGTATCGCGTGCTCGCCGACGACGGGGTCATCCCCG	18:T>C	18
7333908|F|0-10:C>T-10:C>T	TGCAGGGCGGCGGGCACCCTGAAGAAGACTACATCCCCG	10:C>T	10
1091000|F|0-7:G>C-7:G>C	TGCAGGTGGGCAACGACCTCAACCACCGCTTCCTGGCGCGGCTGTCGGCGCGGTACGGCCCCGTGTTCC	7:G>C	7
1108183|F|0-14:C>G-14:C>G	TGCAGCGGTTCATGCAGAAGCGCAAGGGAAGGCTCGCCGCGCGCGCCGTCCCCTACAGCCG	14:C>G	14
1090603|F|0-45:C>T-45:C>T	TGCAGAGGGTGCACACGGCGGTGAACACGATCAAGGACGCCACGACGCCGACGAGGAGGCCG	45:C>T	45
1064430|F|0-45:C>T-45:C>T	TGCAGCTCTGGCCACGGTGGTATTACAAATCTCATGTATTTTAGCCCAGCGCTGGAAAACGAAACAATA	45:C>T	45
7337489|F|0-16:G>C-16:G>C	TGCAGTCCGCCGCGGCGGCTGCCGTGGCGTTCGCCCTCACCCCCACCG	16:G>C	16
1092578|F|0-20:C>T-20:C>T	TGCAGATGGCCCACCACCACCGTGTACGTCGTTTCCCTCGTCGGCGCCGTGCTCCTCTACATTGTGCTG	20:C>T	20
3956371|F|0-32:G>A-32:G>A	TGCAGGGCGGCGGGCACCCTGAAGAAGACTATGTCCCCG	32:G>A	32
7488067|F|0-23:G>T-23:G>T	TGCAGCGGCAGCGGGGCCTTCCTGGTCTGCACCG	23:G>T	23
3027534|F|0-10:A>C-10:A>C	TGCAGTAACGAAGTAAAACCAGCGCGCGCAGCAGTGGCGCCG	10:A>C	10
1102099|F|0-11:T>C-11:T>C	TGCAGGAGGTTTCTCACGACCTCTAGGGAGATCACCCCCGCGCTGCACCCCATCCCG	11:T>C	11
1092363|F|0-52:C>T-52:C>T	TGCAGGCGAGAATCGTGCTCGGGGAGGACCCAGACGACGCGCCGCTCGCTGTCGCGGTGCACCCCACCG	52:C>T	52
3025270|F|0-14:C>T-14:C>T	TGCAGGACGGCCGCCTGGAACAGGTCCCTCACCCTCTCCG	14:C>T	14
5331797|F|0-14:T>C-14:T>C	TGCAGCATCCCATCTTCAAGCGCGGCTGCCG	14:T>C	14
7488035|F|0-26:A>G-26:A>G	TGCAGCGAGTCGAGGGTGACTGTGCAATTGAATACCCACCGATCATAGGGGCTGCCG	26:A>G	26
2258075|F|0-8:G>C-8:G>C	TGCAGCTTGGCGTCGCGGAAGCAATTGCCCGCGTCGAGGACCGTGCGCGCCGACGAGTTGGACCGCATG	8:G>C	8
1864014|F|0-49:G>T-49:G>T	TGCAGCTTGATCGACGCGCTGGAGCTGAACACGAGGAGCGGCTTCTTCCGCGGCACCG	49:G>T	49
994244|F|0-8:C>A-8:C>A	TGCAGGAGCATCGCCGCGAGCAGGGACACCAGCGCGGAGGCGACCACGGCCACGGCGGAGACCG	8:C>A	8
3957621|F|0-30:C>G-30:C>G	TGCAGGGTAAGAGCTGCGGCGCGGACATCGCGCCACCG	30:C>G	30
1743096|F|0-35:A>G-35:A>G	TGCAGAAGCTGACCATGCTGGACCTGAGCAACAACAGCTTCTCCGGCCCGATACCGCCG	35:A>G	35
3938498|F|0-26:C>T-26:C>T	TGCAGGTAGTCACCGACGTTCACCACCAGCGCACACGCCTCCGCCG	26:C>T	26
1028245|F|0-50:G>C-50:G>C	TGCAGCACCAGGATGAGCGGCTGCGGCAGGATGACGCAGTAGCACACTGAGGGGAACCCCATGGCCGAG	50:G>C	50
12469774|F|0-28:G>C-28:G>C	TGCAGCAGGCGCTGTCCGAGACGCTCGCGGCGGCGGCGGGGGCCG	28:G>C	28
12693307|F|0-30:C>T-30:C>T	TGCAGGGGCATGGCCATTGCCGTTCTGCTCCCCG	30:C>T	30
1400515|F|0-38:C>T-38:C>T	TGCAGCTTGGAGCAGCACCTGCCGATAGCCTTGAGGCCCTCATTGGCAACACCAGAGCATGCCTCAATG	38:C>T	38
1205755|F|0-8:T>G-8:T>G	TGCAGGTATCAGAAACCACAGCTGACCGTATCGCGTGCTCGCCGACGACGGGGTCATCCCCG	8:T>G	8
7150886|F|0-8:C>G-8:C>G	TGCAGCTCCCGGCGGCGTAGGCGGCCATGAGGCCCAGCAGCTCCACCATGACGCACACAAACAGCGCGT	8:C>G	8
3934345|F|0-33:A>G-33:A>G	TGCAGAGGCGGATCTCAGGTCGGCGAGGGTGGCACGAATCGGTCCG	33:A>G	33
1091554|F|0-25:G>T-25:G>T	TGCAGGCCGCCACACGCTCTCTCGCGCCACTCCCCGCCTCCCGATTCCCCG	25:G>T	25
1214924|F|0-8:G>C-8:G>C	TGCAGCACGAGGATGAGCGGCTGCGGCAGGATGACGCAGTAGCACACTGACGGGAACCCCATGGCCGAG	8:G>C	8
1092625|F|0-28:C>T-28:C>T	TGCAGGCGAGGATTGTGCTCGGGGAGGACCCAGGCGACGCGCCGCTCGCCGTCGCGGTGCACCCCACCG	28:C>T	28
1695116|F|0-24:C>T-24:C>T	TGCAGCGGAAGAAGTACCAGCCGTCCCCGTTCTTCCATGTCGACAGGGAGAAGAAGTGCCG	24:C>T	24
12778480|F|0-11:T>G-11:T>G	TGCAGGTCCCCTAACCAGAGTGTCCTGACCTCGTTGGGCCCAGCGGGCGCCTGCGTCGGGGCAGCCGAG	11:T>G	11
6043054|F|0-7:A>G-7:A>G	TGCAGCTAGTGGACTTGGACGGCAACATCATGAGGGTGGTCGAGGCCGTAGGTAACCCTTGGAGGATCT	7:A>G	7
1021031|F|0-6:C>G-6:C>G	TGCAGTCAACGGGGAAATGAAAAGAGCATAACACGCGTGACTGACCAAGAGCGGTACCTGCAAAGCATC	6:C>G	6
983735|F|0-62:T>C-62:T>C	TGCAGCTTGGAGCAGCACCTGCCGATAGCCTTGAGGCCTTCATTGGCAACACCAGAGCATGCTTCAATG	62:T>C	62
3029359|F|0-31:A>G-31:A>G	TGCAGGGGAAGCAATGAAGGAGATGGAAGGGAAGGCTGGCCG	31:A>G	31
1078167|F|0-21:A>C-21:A>C	TGCAGTGCGACAGCAGGTGCAAGTACGCGCTCGTGGTGTCCACGGAGATTCTCACCTCGGATTACTACT	21:A>C	21
1052712|F|0-60:C>G-60:C>G	TGCAGAGATGGGAGCGTAGGTGCCGAAGCATACGTACACCACCGAACATCTCGGCATCAACCCCAGCCA	60:C>G	60
3027745|F|0-29:G>A-29:G>A	TGCAGGAACCCGAGGCACGGAGACAAGTCGGTGAGCATGCCG	29:G>A	29
1261369|F|0-65:G>C-65:G>C	TGCAGATCGAGCGGCTGCTGTTGAAGGACCTTGTGGCCGACGCCATCTGCGAGCTGGCCGAGGCCGACC	65:G>C	65
1167022|F|0-67:G>C-67:G>C	TGCAGTCGTAGAACGGCGGCGCGTGGAAGCACGGCTCCATGGACACGTCCCGGCCGCAGGGCGGGTTGG	67:G>C	67
1713767|F|0-64:A>G-64:A>G	TGCAGCTCGAGGCGCAGCTCGGCCTGAACCAAAGTGCAAGCGATGATAACCCCTCGGGGAAGACAGTCG	64:A>G	64
3951110|F|0-6:C>T-6:C>T	TGCAGCCGCCGCGTGGGCCGCCCACTGCTGGTGGAACCTCTCCCG	6:C>T	6
989982|F|0-61:C>G-61:C>G	TGCAGCGCGTCCTGCTCGTGCTCGCGCTCGTCGGCACCTGCATGGTCATCGGCGACGGCGTCCTCACGC	61:C>G	61
3943668|F|0-16:C>G-16:C>G	TGCAGAAGAAGGCGTCCGAGCTCGCCACGCTCTGCGCGGTCCCG	16:C>G	16
1090331|F|0-8:T>C-8:T>C	TGCAGAAATCTGTGGGAAATACGTGGTGGAGGCCTCGGTGGTGGTGGAGGCGTCGCCG	8:T>C	8
5411464|F|0-36:G>A-36:G>A	TGCAGTGAGAACACAGGCGGTCTGTCTGCGCATGGCGGCTTCCCG	36:G>A	36
986016|F|0-32:G>A-32:G>A	TGCAGCAGCTCTAGTCCCGTCGCCACGTTCCCGAGCGGCAACGGCGTCATCCCGCTCGCCGCCGTCGGG	32:G>A	32
1094967|F|0-33:G>T-33:G>T	TGCAGCGGGCGCGGCGGTGACCAACGCGAGCCTGTTCGGGTACGCCACAGGAACGGCACGCGGAATGGC	33:G>T	33
1106522|F|0-5:A>C-5:A>C	TGCAGAGGTTCATGGAGAAGCGCAAGGGAAGGCTCGCCGCTCGCGCCGTCCCCTACAACCG	5:A>C	5
1028698|F|0-19:G>A-19:G>A	TGCAGGCCCTACCTCGCCAGGTCCCTCTTCCTCCTCGGCTCCATCGGCGGCAACGACTACAACGCCATG	19:G>A	19
1101386|F|0-28:G>C-28:G>C	TGCAGGAGGTGCTGATGGGCAAGGACTCGTTCTTCAAGTCGTTCCAGGTGAACGCCGACAACTTCATCT	28:G>C	28
12857092|F|0-9:G>T-9:G>T	TGCAGTGGAGGCAAATTTAAACCAGCTCCG	9:G>T	9
1104171|F|0-22:C>G-22:C>G	TGCAGCGACGCTTGCAGGACCCCTCGGTGGAGATCATGACGCACCCGCCGCCCAGGAACCAGTTCCGCT	22:C>G	22
1011352|F|0-32:G>T-32:G>T	TGCAGGTTGGACGAGCTGGAGGATGGCGTCGGGCAATGGCGAGTGCGGCAGCACGGCGCGCCAGAACAC	32:G>T	32
1011352|F|0-17:G>A-17:G>A	TGCAGGTTGGACGAGCTGGAGGATGGCGTCGGGCAATGGCGAGTGCGGCAGCACGGCGCGCCAGAACAC	17:G>A	17
1011352|F|0-7:T>C-7:T>C	TGCAGGTTGGACGAGCTGGAGGATGGCGTCGGGCAATGGCGAGTGCGGCAGCACGGCGCGCCAGAACAC	7:T>C	7
12462485|F|0-49:A>C-49:A>C	TGCAGCAGCGCGATGGAGCTCACGAAGCAGGGGCGGGCGCCACAGCCGCAATTGCCTTCGGCTGCGCAC	49:A>C	49
3945814|F|0-15:G>A-15:G>A	TGCAGTGGGAGCGAGGGGTGTCCCCTGGAGGGCGAGGGGTCCCCG	15:G>A	15
11309839|F|0-23:C>A-23:C>A	TGCAGTGCCGGCGCGCGGAGGTGCTCCG	23:C>A	23
1092737|F|0-31:C>T-31:C>T	TGCAGCCGCTCCTCGGCGGCTCTACCATTGACGAGCAGGCGCGTGGGAATGGAGCGGCCAAGGAGCGAG	31:C>T	31
1215096|F|0-60:C>T-60:C>T	TGCAGCAAGGGATGGGCGTGCGCGCGGTGGCGGCGGCGGACGTCGTCCTCGGCCTGGCCACGGCCGCCT	60:C>T	60
1097155|F|0-6:C>T-6:C>T	TGCAGGCTCTCCAGCCACCGCCTGAAGAGCGCCGAGTCCAGCGCCTTCCTGAAGTCCGCCTCGGGGAGG	6:C>T	6
1076269|F|0-53:C>T-53:C>T	TGCAGGTTCTTCTCGGCAAGGAAGCATGGCTTAGTGGACGCTGTAGTGCGCAACAGCTCCGCGGACAAA	53:C>T	53
1075192|F|0-6:C>T-6:C>T	TGCAGGCGATAATGAGGTAAAGAGCAAGATCAGAAACTTCGTGGATGTTCGGGACGTTGCCGATGCTCT	6:C>T	6
1007625|F|0-19:C>G-19:C>G	TGCAGAGCCTCGTGTCCCGCGAGGCGGACCCGCTGGACTCACAGGTGGTGTCGGTGGCCATGGTCAACG	19:C>G	19
1243346|F|0-41:G>A-41:G>A	TGCAGCAGCTGCCTCGCCGCCTTCCAGCCGCTCGTGTCCCCGTCGTCGCAGCCATGCCATTGCTTCCCG	41:G>A	41
5355306|F|0-7:A>G-7:A>G	TGCAGGTATTGTCCACGAGGCGGAGCAGCGTCTCGTAGCCCTTGGTGTTGATTGGGGTGGAGCTGAGCT	7:A>G	7
3022632|F|0-29:A>G-29:A>G	TGCAGCTCTTGGAGGTTCTCCAGCTTGCCAATCCCCTCCG	29:A>G	29
4002285|F|0-34:A>C-34:A>C	TGCAGGCGCTCGTCATGGACCGCGCCGTGGGGCCATTCACGGTGCCG	34:A>C	34
1002262|F|0-5:G>C-5:G>C	TGCAGGTAGCCACACCCTGCGCGCGCCATGGCGGCTCTGGTCACGTCCCAGCTCGCCACCTCCG	5:G>C	5
1009582|F|0-39:C>T-39:C>T	TGCAGGCACTCCACCACGTCGTCCGCCGAGAACCCCGGCCGCTGCTGGAACACCGTCATCTTCCACGCC	39:C>T	39
2261714|F|0-8:G>A-8:G>A	TGCAGATGGTGCCGTACCACGGCGGGAACAACGACGACCTACTCGAGCAATTCCCACGGGACCATGGCT	8:G>A	8
1092020|F|0-35:A>T-35:A>T	TGCAGCACGCAAACAGCGGACCGATGTGCACCACCACCCCTGCGCCGTCGGCGCCAGCGGTGGCAGTCT	35:A>T	35
2256944|F|0-58:C>G-58:C>G	TGCAGGACGACGAGATCATCGACGTGCTCGTCATGTACCTCAACGCCGGCCACGAGTCCTCCG	58:C>G	58
991352|F|0-19:G>A-19:G>A	TGCAGACGGCAGCTTATTAGGGGGCTAGTTTAAAGCGGGGGCGGCAATGCGCTGGGTCCGCGAAGGCCG	19:G>A	19
5577032|F|0-60:C>T-60:C>T	TGCAGCGGCTGCGGCTGCGGCTGCGGCGGGAAGTCCATTGGCCCTTGCCACCACTTGCTGCTGCCGAGA	60:C>T	60
4910380|F|0-55:C>A-55:C>A	TGCAGCTCGCCGTCTCGATTTGGTTCGAAGGGAGCTCGCGCGGCCTAGTCGGCAACGGCGGGAGCCCCG	55:C>A	55
987534|F|0-61:C>T-61:C>T	TGCAGCTGCACCACCTCCTCGCCGTCTCCACCTCGCCGCCGCGGCTGCCTCTGCTCCCGCGCGGGCCGC	61:C>T	61
1093445|F|0-5:T>G-5:T>G	TGCAGTAGAGTCGCCGCGAGCAGGGACACCAGCGCGGAGGCGACCACGGCGACGGCGGAGACCG	5:T>G	5
1104209|F|0-30:A>G-30:A>G	TGCAGGTGCCCCAAGGAGTGCTGTTCTTCAATCTTGCACTCTCACATCCG	30:A>G	30
2275280|F|0-11:A>G-11:A>G	TGCAGGTAGAAATGGTCCTTGGGGTAGAGGTCCTTGAGCGAGCTCTCCTCCAGCGACACGTTGTACTCC	11:A>G	11
2244313|F|0-8:C>T-8:C>T	TGCAGCGACAGCTTCGACCTGTACAACGGCCTCTTCATGTACAACAAGAACTCGACGGAGCTGCTCCAC	8:C>T	8
1242890|F|0-22:G>C-22:G>C	TGCAGCTGGGCTACAACCAGCTGTCAGGGAGCATCCCGACTCAGCTGGGTGAGCTCAAGAAGCTCACTG	22:G>C	22
2245236|F|0-41:C>T-41:C>T	TGCAGGCCGAGGGACCCGAGCTTCGAGCTCATCTCCATGAACCTGTCCTCCTTCCACTTCCG	41:C>T	41
1013738|F|0-52:C>A-52:C>A	TGCAGTCGCTGCTCAGCTGGCGCGACCCGAGGGCGTCCTGCCTCTTCGTCTTCTTCTGCCTCATCGCCG	52:C>A	52
1151272|F|0-36:A>C-36:A>C	TGCAGTACTACGGGTTCTGGTGGGACAACACGACGGAGGCGTCGGAGCAGCATATGGGTTGGGTCAGCG	36:A>C	36
3030344|F|0-19:G>C-19:G>C	TGCAGGGCCTCAACGTCCTGAACCTCGCCGGGAACCGCCTGACCG	19:G>C	19
1090605|F|0-6:C>T-6:C>T	TGCAGACGCCGCTGGTGCGACCAAAGAGGAAGAAGGTCTTGGTGGACTACCTGGTGCAGTTCCGATGGA	6:C>T	6
986673|F|0-33:G>T-33:G>T	TGCAGGCTGGATGGCTGGTAGTGACATTGACAAGAACAATATTGTTGCCG	33:G>T	33
2278324|F|0-46:C>G-46:C>G	TGCAGTGGAAGCGCAAGGGCCTCATCGAGAAGATCATGGACCCCAACCTCGCCG	46:C>G	46
1103818|F|0-14:A>C-14:A>C	TGCAGCGACGCTTGAAGGACCCCTCGGTGGAGATCATCACGCACCCGCCGCCCAGGAACCAGTTCCGCT	14:A>C	14
7173883|F|0-23:T>C-23:T>C	TGCAGCGGCGCACGCTTCCTCGTTGGCGCCG	23:T>C	23
989967|F|0-55:A>G-55:A>G	TGCAGCGTTGTGCGCCGCCTATGAAGCACAGGTACACTACACAAACCTGCTTGCCACGATGCACCAGCG	55:A>G	55
1065412|F|0-10:C>G-10:C>G	TGCAGCAGCACATGGAGATGAGGCCGACCATGGCCATGGACAGCTTCTTGGCGTTCAACGAGAGCTGCA	10:C>G	10
1066609|F|0-27:C>T-27:C>T	TGCAGTGCGATAACAGGTGCAGGTACGCGCTCGTGGTGTCCACGGAGATTCTCACCTCGGATTACTACT	27:C>T	27
1278614|F|0-59:C>G-59:C>G	TGCAGGGACCTAGGGTGCACGGAGTGGTCGGTCTTGGCGACGAGGAGCGGCTCGGCGCGCGACCTGCGC	59:C>G	59
3029801|F|0-32:G>A-32:G>A	TGCAGGCACCGTCGGCCCAGCATCAGCGGACGGTCGCCG	32:G>A	32
2253366|F|0-52:A>G-52:A>G	TGCAGAACGACTTCTACTTCGTGCCGGCGCTGTACGACATGGCCGAGTTCGAAGGCGAGCTCCG	52:A>G	52
5357785|F|0-38:G>T-38:G>T	TGCAGCGACGACATGTTGAAGAACCCCGGCGGGATCTCGCCG	38:G>T	38
1708175|F|0-44:C>G-44:C>G	TGCAGGCTGGTCACCTTGCTCTGGAGCAGCGAGTTGTGGCGGGCCGACAGCGCGTTGAACCGCTTCAGG	44:C>G	44
3948954|F|0-35:G>T-35:G>T	TGCAGCTTCCTCCCCCGCCAGGAGAGCCGAGCCCAGGTGCTGCCG	35:G>T	35
1134068|F|0-50:T>C-50:T>C	TGCAGCACATCGAGCCCTCCCGCTTCATCTCCTTCTCCTTCCCCAACCCTTTCCTCCACGACGCCTCCA	50:T>C	50
4989149|F|0-11:C>G-11:C>G	TGCAGCCGCGTCTTGTGGCGGTAGAGCTCGATGAGTAGCGCCGTCAGGTCGCCCGCCGCCTGGGCGTCC	11:C>G	11
7913408|F|0-6:C>G-6:C>G	TGCAGCCCGATCTCGCCCGCGGCATGGCTCCCCGCGCCTCAGCCG	6:C>G	6
1864431|F|0-12:C>G-12:C>G	TGCAGCGCCTGCCTGTTGGCGTACACCGACAGCTCGGCGGCGATGGCGTCGAGCGACGGGAGGTAGGAG	12:C>G	12
3949938|F|0-21:T>G-21:T>G	TGCAGCCGCCCGCCCTCGCCCTCTCGCCCGAGGCGCCCG	21:T>G	21
999079|F|0-46:C>A-46:C>A	TGCAGTCGCTCTCGGAGCAGGCGAACTCCAGGTTGGCCCTCAGCGCCGCCTCGCCG	46:C>A	46
4260596|F|0-8:T>C-8:T>C	TGCAGCGGTGTTTGGTTGCAGTGGCGGCGAGCGCACGCGCTCCG	8:T>C	8
1697046|F|0-50:G>C-50:G>C	TGCAGCTGGTCGAGCGCCTTGAGGAGGAAGGGCTTGAATCTGGTGACGTTGACCATGACGTCCTGCTTC	50:G>C	50
1201574|F|0-68:A>C-68:A>C	TGCAGGAGGAGACCAACCACCACGTCTTCCTCCACGAGCTGCACCCCATCCTCGTCCACCACCTGCACA	68:A>C	68
1394364|F|0-59:A>G-59:A>G	TGCAGCTGGTCGAGCGCCTTGAGGAGGAACGGCTTGAATCTGGTGACATTCACCATGACATCCTGCTTC	59:A>G	59
1059577|F|0-29:G>A-29:G>A	TGCAGTTTCTTCTTCCTCCGATCTGCAAGGTCATGGCCGAATCACTGCTTCTCCCTGTGGTGGAAGGCC	29:G>A	29
3949549|F|0-23:C>T-23:C>T	TGCAGGTCCATCCAGTCCAGCCACGGGATGGAGTCGCCGATGTTGAGCACGCCGTTGAGCAAGAACCAC	23:C>T	23
3937706|F|0-19:G>A-19:G>A	TGCAGCACTACGCCGCGGCGTTCGACGCGGTGGGCGCCGCCG	19:G>A	19
989503|F|0-17:C>A-17:C>A	TGCAGCACAACAACCTGCGTGGCGAGATCCCAGCGGTGCTCGCGGCGCTGCCGTCGGTCACCGAGGTGG	17:C>A	17
1065843|F|0-12:C>T-12:C>T	TGCAGGTTTGTTCCTTGTTTATTGGGATCCATTGAGTACTATCATATTTGAATAACAGAGCCG	12:C>T	12
1261462|F|0-63:C>G-63:C>G	TGCAGCAGCTCCCGTGCAACCTCCCAGTCTGTGCCGTCTCCGTCGGCGAAGTCTTGTGGCTGCCGAGAG	63:C>G	63
986811|F|0-50:T>C-50:T>C	TGCAGCACCGCCGTGTGCTCCTTCTTCTTCTCGCGGTACTTGCGCACGGCTGCCCG	50:T>C	50
4909692|F|0-59:G>C-59:G>C	TGCAGCCGCGGGTTCGGCTCCACCCGCAGCGAGCCGCCGAGCTGGTTCCCCGACACATCGACGGCGCGG	59:G>C	59
1064063|F|0-38:C>A-38:C>A	TGCAGTTATGGACCATGAACTTGATACATTGGTTGGGCCAAGAGCTACCTTTCCCATTGAATTGTCACA	38:C>A	38
1097625|F|0-20:C>G-20:C>G	TGCAGGAGCGCGTCCCGGAGCAGCGCGGCGGCGCGGAGCAGGGGAGGGTGCCCCG	20:C>G	20
1093234|F|0-8:C>G-8:C>G	TGCAGGGCCACCGTCGGCAAACCCGACGAGTCGCAGGCGCTTACACCGACGAGTCTCCCTTCCTTGCCG	8:C>G	8
1045138|F|0-12:C>G-12:C>G	TGCAGGACCACGCCCTGCTGCTCTACGCCATGAACACGGCGATCGTGCTGGACCTGCTGGGCCTCCTGG	12:C>G	12
3026017|F|0-37:G>T-37:G>T	TGCAGCCACGACGACGCCTCGAGGCCGCGGGACACCCGCTCCTCCTCTGGTATGACGCGGCCG	37:G>T	37
11914665|F|0-61:T>C-61:T>C	TGCAGCACATCGAGCCCTCCCGCTTCATCTCCTTCTCCTTCCCCAACCCTCTCCTCCACGATGCCTCCA	61:T>C	61
1244642|F|0-19:C>T-19:C>T	TGCAGGACGCCGTGGTCATCGGCGGCAGCCCAACCCCAACAGGGGCGAGCACCACAGGGACGTTGCCGC	19:C>T	19
5580627|F|0-19:T>G-19:T>G	TGCAGGCATCTCCCTCTTCTCCCCCGGCCCGCGTCTCCGCGACGACCG	19:T>G	19
1250715|F|0-26:C>G-26:C>G	TGCAGCTACGACTACAAGTCGGCGGCCAGGGACGCCATCGCCAGGGAAAACCCCGTGGTGCGCGCCGCC	26:C>G	26
3957867|F|0-52:A>T-52:A>T	TGCAGGCCATCGACATCATTGGCACGGAGGACGCTGAGGATCTGTGGGTCGGAGTGCTCCCCGAACCCG	52:A>T	52
12770777|F|0-18:T>C-18:T>C	TGCAGTACAACGACGTGGTGTCCACGGGGCGGAGGCTGGACAAGGCCG	18:T>C	18
18732965|F|0-28:A>C-28:A>C	TGCAGGTACCGAAGCAGTTCCTCTCGTTAGCGCCACGACAGGCGTCGCAGCTTCGAGCTGCATAGTTGC	28:A>C	28
4395365|F|0-57:A>G-57:A>G	TGCAGGCGTGCGAGAGTCGCGACGTGGAGAGCTCCGTCAGCGACTCTGAGTGCGGCGACCG	57:A>G	57
3533838|F|0-39:C>T-39:C>T	TGCAGGCCTCCCTCGCCGCCACGCTCTCCGTCTTCGCCCCGCTTGCCG	39:C>T	39
4733905|F|0-28:C>G-28:C>G	TGCAGCGCCTTGAGCTCCCCGAGCTGCGCCGGTATCTCCCCG	28:C>G	28
1359255|F|0-49:C>A-49:C>A	TGCAGGAGTTCAAGACGGACTACAACCAGACCCACTTCATCCGCAACCCCGAGTTCAAGGAGGCCGCCG	49:C>A	49
2261224|F|0-10:C>T-10:C>T	TGCAGGCGCTCGATTCAGTGCTCTCCCGTCGCTCCTCCTCCTCCATTGCCG	10:C>T	10
1218303|F|0-17:A>G-17:A>G	TGCAGCTCGTGGAGTCAATCAAGAGCTTAGAGATGCGGCCTTGGACATGTCCCTGCTGGATCTGTTGTA	17:A>G	17
1045529|F|0-10:A>G-10:A>G	TGCAGTTCTCAAACGCTTGCGGGGCCATCTGCACCACCAAGAAGGGAGCCATCCCG	10:A>G	10
1074360|F|0-58:T>C-58:T>C	TGCAGCATGGCGTTGCTCCACGCGAAGCCATCGGCCTCATCGCCGATTTCCCCTACCATCTTCTCCGAC	58:T>C	58
7173155|F|0-11:G>C-11:G>C	TGCAGGCGGCCGGAGACCTCTAGGAGCAGCTCCG	11:G>C	11
2245994|F|0-20:T>C-20:T>C	TGCAGCTTCCAACCCCGTCTTCCTCGACCACTCGTTCTTCCCACTCTCCACGGAGATACCCCACCAACC	20:T>C	20
1091228|F|0-49:G>A-49:G>A	TGCAGCGCCGCTCTTCTGGACGGTGAAGGAGACGGGTGCTGGCGGCGACGTGCTCGGGTCGGACCCGTT	49:G>A	49
1005010|F|0-31:C>G-31:C>G	TGCAGCAGAGGATATGAAGAGAAGGTGAGGTCTAGGGGTGGCGGATCCCG	31:C>G	31
989967|F|0-40:A>G-40:A>G	TGCAGCGTTGTGCGCCGCCTATGAAGCACAGGTACACTACACAAACCTGCTTGCCGCGATGCACCAGCG	40:A>G	40
1264895|F|0-24:C>T-24:C>T	TGCAGGAGTGCCAGGGCTTGGTGGCGGCCATGGAGCAGGCCGGCCGTTGGCTCGCCG	24:C>T	24
1139869|F|0-38:T>G-38:T>G	TGCAGCCGCGCGCCGCCGCCGCCGCCACCTCCGCCGTGTCGCTTCTTCTGGATCTTGCCGCCG	38:T>G	38
1714587|F|0-29:A>C-29:A>C	TGCAGAACAAGGTGTGCCTGGACCACTTCATCGGCCTCAGCTCCGGCATGGGCCTCGTGCGCGTCCCCG	29:A>C	29
1138905|F|0-20:G>A-20:G>A	TGCAGCGCGGCCTTTGCGGCGATGGCGTGGTGCGCGTAGGAGAAGAGTGCGAACCCCATGGGCTGGTCG	20:G>A	20
12469760|F|0-39:G>A-39:G>A	TGCAGATCGTGCCGTACGGCCGGCTGGAGGAGATCGCCAGGACCGACTTCGGGGACCCG	39:G>A	39
5971371|F|0-17:T>G-17:T>G	TGCAGTTCCTCAGCTTGTCCAACAACAGCTTCACCGGCCAGGTGCCGCCG	17:T>G	17
6044206|F|0-37:C>G-37:C>G	TGCAGGTGTCCACGTCGCTCCGGGACGCGGACTTCTCCTACAACAACTTCTCCG	37:C>G	37
1139120|F|0-17:C>A-17:C>A	TGCAGCACGCCGAGGCACACCGAGCACGTCGCCGCCTCCTCCCCACCGCCCGTCACGTTGTGCTTCACG	17:C>A	17
5969884|F|0-20:C>T-20:C>T	TGCAGCTGCCGGCGTCGTGGCGAGGTCCATGCGCCACGACCG	20:C>T	20
1240720|F|0-16:T>C-16:T>C	TGCAGAGCCTCGTGTCTCGGGAGGCGGACCCGCTGGACTCGCAGGTGGTGTCCGTCGCCATGGTCAACG	16:T>C	16
1218673|F|0-33:T>C-33:T>C	TGCAGGTACACCGCCGCCATCAGCTCCTCCGTGTTCCTGCCGATCGGGTGCACATGGAGCTTATTCTGC	33:T>C	33
999182|F|0-60:C>T-60:C>T	TGCAGGTCCTGGACCTGATCTTCAGGTAGCAGGCGCATGGCAGCAGCATCGTGGCGGTGCCGCTCAGGA	60:C>T	60
987192|F|0-18:T>A-18:T>A	TGCAGCATCTGCATGTCTTGCTAGCTACACACTCGCATGCATACCACGTCCTCCAGCTAGTACAGCACA	18:T>A	18
5581936|F|0-13:T>C-13:T>C	TGCAGCAGGCCGGTGTCCTTGGCCAGCACGTTCCG	13:T>C	13
1129732|F|0-8:A>C-8:A>C	TGCAGGATAGGAACAGGCCCGCAGAACGACTGGTACCTGTTCAGCCACAAGGACAAGAAGTACCCCACG	8:A>C	8
