# Supplementary material for: Efficient anchoring of alien chromosome segments introgressed into bread wheat by new Leymus racemosus genome-based markers
Source: BMC Genet. 2018 Mar 27;19:18. doi: 10.1186/s12863-018-0603-1 (PMC5872505; doi:10.1186/s12863-018-0603-1)
Supplement: Supplementary file 7 — Table S7. Detailed information of Lr#K-specific markers. (XLSX 46 kb) [file 12863_2018_603_MOESM7_ESM.xlsx]

## Sheet: Sheet1
Table S7 Detailed information of Lr#K-specific markers
PCR-based markers
ID	Sequence	Tm (0C)	Expected amplicon size (bp)
Lr_M1_F36	TGAAGGTTGTACTCCTCCGTG	58
Lr_M1_R36	GAGATCCAGCGTCACTCTCC	60	438
Lr_M1_F44	CAGACGCAGTTTCTTGTGGA	55
Lr_M1_R44	GAGAGTTACAGTCGCCCAGC	60	913
Lr_M2_F12	CTGGCTTGAAGAGCATAGCC	57
Lr_M2_R12	TGTAACTGTATGGCCGAGCA	55	449
Lr_M2_F24	GTGGACATCAGCTCGGAGA	57
Lr_M2_R24	CAAAATTGGGGTCAGTCGAT	53	370
Lr_M2_F47	TCATGTTCTGCTGATTTCGC	53
Lr_M2_R47	AAAGAACCCTTGAATGGCCT	53	344
Lr_M2_F61	CGTGTTCAACATGATGCTCC	55
Lr_M2_R61	CTGCTTCACCTCCTTCTTGG	57	334
Lr_M2_F62	CTCAAAGCTTCCAGTCGAGG	57
Lr_M2_R62	ATCCAAAAACAAGCTAGGCG	53	949
DArTseq markers
Allele ID	Trimmed sequence	SNP	SNP position
3020399|F|0-20:G>C-20:G>C	TGCAGCTGCTCTATCCCCTTGCCGTGCCACAGTATCCG	20:G>C	20
4261140|F|0-17:C>G-17:C>G	TGCAGGTCCTTCTCCTCCAGGAAGAGCGAGAAGCCG	17:C>G	17
4261134|F|0-20:T>C-20:T>C	TGCAGGATCATCGAGAACGATCTGTTCAAGCACGACTGGAGGAGCCG	20:T>C	20
3942423|F|0-18:G>A-18:G>A	TGCAGGTATTCAAGCCAGGTGGCATAAGTTGACCG	18:G>A	18
4008040|F|0-6:C>G-6:C>G	TGCAGGCCGTCTACTCCAGCATGCGCGGCCTCGTCCG	6:C>G	6
3945602|F|0-21:C>A-21:C>A	TGCAGTCCGTGGAGCCCGCGTCTTATCCG	21:C>A	21
3947266|F|0-5:C>T-5:C>T	TGCAGCTCGTAGTAGTCGCGCACCGTCCG	5:C>T	5
5580347|F|0-26:G>A-26:G>A	TGCAGCTTGGTGACGGAGACGATCCAGAAGGTGTCGCCG	26:G>A	26
5580347|F|0-5:C>T-5:C>T	TGCAGCTTGGTGACGGAGACGATCCAGAAGGTGTCGCCG	5:C>T	5
4261931|F|0-28:G>C-28:G>C	TGCAGCTGCACCGCCGCGGCCACAACCTGCCGTGGAAGCTCCG	28:G>C	28
4262423|F|0-32:T>C-32:T>C	TGCAGGCGGCGACGACGACCTGGCAGAGGCTCTTGAGCGGCGAGCCG	32:T>C	32
4262423|F|0-11:A>G-11:A>G	TGCAGGCGGCGACGACGACCTGGCAGAGGCTCTTGAGCGGCGAGCCG	11:A>G	11
4538596|F|0-31:G>T-31:G>T	TGCAGTGGGTGGACGTCTCGTCGAACGCCTTGACCG	31:G>T	31
3950881|F|0-5:G>A-5:G>A	TGCAGGAAGATCCACATGCTGCCGCTCGTGTCCG	5:G>A	5
3950881|F|0-20:G>C-20:G>C	TGCAGGAAGATCCACATGCTGCCGCTCGTGTCCG	20:G>C	20
1128975|F|0-18:A>T-18:A>T	TGCAGCCGCCGTCCAAGCAGCCCCGCCTCTCCTCCGCCGACTCGAACGCCG	18:A>T	18
4261923|F|0-30:G>C-30:G>C	TGCAGATTCTCAGCCTGCTGCCGCTCAAGTGCGCCATCCGCACCG	30:G>C	30
1020061|F|0-13:A>T-13:A>T	TGCAGGGACATGCAGGTCTCCGAATCGGGCGGGACGCCGTAGCGCGACAGCCG	13:A>T	13
1203541|F|0-23:A>G-23:A>G	TGCAGCTGCGACGGCTCGCCGTCACCGCTCGAGGAGAAGCTCCTCAACGCCG	23:A>G	23
2249018|F|0-5:C>G-5:C>G	TGCAGCAGCTTGGTGGTGTCGATGGCGCCCAGCTTCTCGATGTAGATTGGCCG	5:C>G	5
5582091|F|0-28:C>T-28:C>T	TGCAGTTGGTCTGCTGGTCGGCGAAGAACGGCCAGCTGATCACCG	28:C>T	28
5358506|F|0-10:G>A-10:G>A	TGCAGTACTAGCTAGGTAGATGCTCACAGCTCCG	10:G>A	10
5580153|F|0-8:C>T-8:C>T	TGCAGCACCGTCTTCAGCCCCCCGCAGCAGTCCG	8:C>T	8
3951984|F|0-20:G>C-20:G>C	TGCAGCGCCATCTGGAAGCGGCCGTAGTACTTGAAGTCGTAGCCG	20:G>C	20
3950370|F|0-17:G>C-17:G>C	TGCAGGCTGAGGTGGATGCACTACCTGACGCCG	17:G>C	17
4999098|F|0-37:G>C-37:G>C	TGCAGGAGGAGCTCGCGCAGGTCGCCATGGCCGAGGCGTCCG	37:G>C	37
4008942|F|0-20:G>A-20:G>A	TGCAGGCGTCCTTCCTGGAGGTGTTCGTCCGCGGCCG	20:G>A	20
1015658|F|0-23:C>T-23:C>T	TGCAGCAGCAAAGAGGGAGATTCCTCCTCTGTCCAGACTGTCCACACTCTCCG	23:C>T	23
5367296|F|0-7:C>T-7:C>T	TGCAGGCCAAGGCGACATGATTTCTCCG	7:C>T	7
4261945|F|0-23:C>G-23:C>G	TGCAGGTAGGCTAGGTCCTTGCCCAGGCACACCCTCGGCCCG	23:C>G	23
3027653|F|0-25:G>A-25:G>A	TGCAGCTCTCCAACCTCTCCTCGGGGCCCCTGTTCCTCTCCG	25:G>A	25
4262129|F|0-37:G>A-37:G>A	TGCAGCTCCCCTACGGCATCGACTTCCCGCAGTCGCGGCCCACCG	37:G>A	37
3943404|F|0-20:A>G-20:A>G	TGCAGCTGGGAAGGCGTGACATGCAGCCACCG	20:A>G	20
3022223|F|0-14:C>T-14:C>T	TGCAGAGGCAACATCCACTATCATGAGAAGGTTTCCG	14:C>T	14
3958991|F|0-20:C>A-20:C>A	TGCAGAAGTCCAAGAATCTACAGAACGACTCGTTCACCGTCCG	20:C>A	20
3024535|F|0-8:G>C-8:G>C	TGCAGGGAGACAAAAACCACCATCTACGTGGTCTCCCTGGCCG	8:G>C	8
4261748|F|0-29:G>A-29:G>A	TGCAGCTGCTGGAGCGCCACGACGGCCACGGCGACCG	29:G>A	29
4262954|F|0-10:G>A-10:G>A	TGCAGCGGCGGCAGCGCGAGCTTGGAGGCGACCCG	10:G>A	10
4733892|F|0-27:G>C-27:G>C	TGCAGGATGACTGGAACTGAACATTTTGATATATGGATACTCCG	27:G>C	27
4262678|F|0-14:A>G-14:A>G	TGCAGGCGGCGGTGACGTCGGACAGGGCGGAGAGCCTCCTCCG	14:A>G	14
4539631|F|0-11:T>G-11:T>G	TGCAGGTCGTTTGCTCGGCGTGAGGTCCG	11:T>G	11
4008231|F|0-11:C>T-11:C>T	TGCAGCTGCCCCGCTCCCACGTCCTGGACGCCG	11:C>T	11
1030325|F|0-26:C>T-26:C>T	TGCAGGCGAGCAGGTACTCCAGGTCGCGCTCCTGCATTATGGTGTGGCAGATGCCGAGCTCCTGGAGGC	26:C>T	26
1034916|F|0-52:G>A-52:G>A	TGCAGTGGGTCGGCCTGGTGCTCATCATCGGGGCATTGGTGTGCAGCCTCACGATAAAGCCCTTGTCCC	52:G>A	52
3533462|F|0-5:G>A-5:G>A	TGCAGGCTGTGTGCAAGTCCACGTGGGACCCATACCGTACTGTCCG	5:G>A	5
10991680|F|0-7:G>C-7:G>C	TGCAGACGGGCCGGTGGTCGGAGAACCG	7:G>C	7
3023581|F|0-20:C>T-20:C>T	TGCAGCGCTTGAATTGGAAACGCGATATGATATTGTCCG	20:C>T	20
1050018|F|0-16:C>G-16:C>G	TGCAGGAGAAGAGGGGCTTCTTGTTCTGCAAGGAGGACAGGGCGATCCTGTGCCG	16:C>G	16
1104277|F|0-21:T>C-21:T>C	TGCAGCACAAAGTTGCTCTCGTGGAGGCTCACCGCCGTGAACCCATCGTCCG	21:T>C	21
4406799|F|0-5:G>A-5:G>A	TGCAGGTGGCTCTCGGAGGGGGAGCCGACGTAGTATGGCTGCCG	5:G>A	5
4261345|F|0-10:C>T-10:C>T	TGCAGCACCTCGATCTCTCTGAAAACTTGCTGTCCG	10:C>T	10
4396789|F|0-15:C>A-15:C>A	TGCAGGCTGCGGTGGCTCAACTACCTCAGGCCG	15:C>A	15
5580382|F|0-25:G>T-25:G>T	TGCAGGAGGGCGGGCTGCTGGGAGCGGAGACCCG	25:G>T	25
3941727|F|0-14:T>C-14:T>C	TGCAGATCAGATCATATTCACGTACAGGCCG	14:T>C	14
983392|F|0-53:C>T-53:C>T	TGCAGCTTTTGCTTTCGGTACATAAATGATTTTGTCTTCAAAATGAAAGCCTACAGCCATGTGGACCGA	53:C>T	53
1093065|F|0-55:G>T-55:G>T	TGCAGCGCAGCCTGACGCTGTCGGACGAGCAGGTGGAGGCGTCGCGGATGACGCTGCACCG	55:G>T	55
4262855|F|0-15:C>T-15:C>T	TGCAGAGGGGAACATCGGGGAGGGCGTCGCGGCGGAGGGGCCG	15:C>T	15
2243750|F|0-64:C>G-64:C>G	TGCAGTGCTCCTGCACCTCCTCGATGTCGTACTGCGTCAGCATCGACGACGCGTTCCCCATCGCCGAGA	64:C>G	64
3961159|F|0-13:T>C-13:T>C	TGCAGCACCTCTATCTCTCTGACAACTCGCTGTCCG	13:T>C	13
1040206|F|0-18:C>T-18:C>T	TGCAGCCGATGACGTAGACGACGAGGAGCGCGACGGTGGCGGCGACGAGCGCCACGTTGGCCCG	18:C>T	18
4004007|F|0-13:C>T-13:C>T	TGCAGTGGCGCTGCGGAGGATGAATCCTTGACAGCCG	13:C>T	13
3941566|F|0-11:A>T-11:A>T	TGCAGTCTTCCATCTCCAGGTCGTCTTCCTCCCG	11:A>T	11
1023796|F|0-34:G>T-34:G>T	TGCAGGGGCTCGGGCTGCTGTCGCTCTCCTCGCGGCTATACCTCATCAGGCCG	34:G>T	34
986239|F|0-25:T>G-25:T>G	TGCAGGGCCAGGTCCTGGTGCTCCTTCTTGCACACCTGGTCGGCGCCGATGTTGCCGTACCG	25:T>G	25
3947352|F|0-5:T>C-5:T>C	TGCAGTGATGCGCATGCGTTGGCCGCCG	5:T>C	5
3953613|F|0-34:G>C-34:G>C	TGCAGCTAGGCGGGCCGAGCTGGGCGGTGCCGCTGGGCCG	34:G>C	34
3033898|F|0-8:A>G-8:A>G	TGCAGAGCAAGGCCGAACTCCTCGTCCATGTCCATCCCG	8:A>G	8
3033898|F|0-5:A>C-5:A>C	TGCAGAGCAAGGCCGAACTCCTCGTCCATGTCCATCCCG	5:A>C	5
5324496|F|0-19:G>A-19:G>A	TGCAGTGACGTTTGAGTTCGACGGCGAGAGTTCCG	19:G>A	19
1087807|F|0-33:C>G-33:C>G	TGCAGACTAAATAGGACGATGCTGGACAAAGCACGTGAATCTAGGCATCTAACCG	33:C>G	33
1078294|F|0-41:C>T-41:C>T	TGCAGAGCGTGACGCTGATCCCGTCGGTTTGATTTTGCTGGCCCTCGTTCAGATTGTAAGAGCCGAGAT	41:C>T	41
3028057|F|0-16:T>G-16:T>G	TGCAGACTGTGTGCAATTCCACGTGGGCCCCGTACCGTACTGTCCG	16:T>G	16
3024066|F|0-10:C>T-10:C>T	TGCAGGCACCCGTCACAATTCCTCACCAAACCGCACAATTAGCCG	10:C>T	10
4001967|F|0-30:A>T-30:A>T	TGCAGCCAGGCGGGCACCGATTTCCTGGCAATTGTTTACTCCG	30:A>T	30
989034|F|0-13:C>G-13:C>G	TGCAGATGTCGTCCTCACCGCGTGGCGGGGGGATCAAGCGCAGGTTCGGCACCG	13:C>G	13
1088740|F|0-50:G>C-50:G>C	TGCAGCATCCTGGCCCGCTCCTCGCACATGCTGACGAGCCGCTCCTCGGCGCGCTCCATGGTCTCCCGA	50:G>C	50
4993711|F|0-20:C>T-20:C>T	TGCAGGTCGTTGGCTCGGCGCGACGTCCG	20:C>T	20
3022093|F|0-29:G>A-29:G>A	TGCAGTTGTTTGCACTTGAGCGTGTGCTTGGGTACCG	29:G>A	29
3956147|F|0-26:G>T-26:G>T	TGCAGCTTGGAGACGACGGATCTAGGGCGGAGGTTTGCTCCG	26:G>T	26
4262323|F|0-15:C>T-15:C>T	TGCAGTGCGCGGCCGCTCATTCCGCCGACCGCCGCCGTGCCG	15:C>T	15
1027759|F|0-25:G>A-25:G>A	TGCAGGAGCCATGACGGAAGTCGTGGTGCGGGGTGATCCTGAGGCGGCCGCCG	25:G>A	25
1089043|F|0-25:C>G-25:C>G	TGCAGGACGTGCGCGCCCAGGCCGACTACGACGGCTGGTACCACAACCAGTTCCTCGTCGTCAACGACT	25:C>G	25
1018650|F|0-18:G>A-18:G>A	TGCAGGTACCTTCACATCGCTGTTCTCCCAGCTGGAGGAGACGCTGAAGACGGAGTTCGTCAGCAAGGA	18:G>A	18
3021733|F|0-7:G>C-7:G>C	TGCAGCAGCTGTCGATTTTAAACTGCCGTAGCTAAGCCG	7:G>C	7
1697137|F|0-35:C>G-35:C>G	TGCAGGCCCCTCCAGCTCTCCTTGTAGTTCCAGTACGTGTTGAGGCAGTGCCCGAGCGCGTCGATCATC	35:C>G	35
5324000|F|0-11:G>A-11:G>A	TGCAGATCGTCGTGGGAAAGAAGCAGCAGCGTGCCG	11:G>A	11
3022796|F|0-5:A>T-5:A>T	TGCAGAGAGGATTCTGACCACCAACCCAGAGCAGGTCCG	5:A>T	5
1016792|F|0-11:G>C-11:G>C	TGCAGCTCCGTGGCCTTCTGCTTGGCGGTGAGCGCCTCCTTGCACGCCGTGCTGTACATGTCCATGGTC	11:G>C	11
3024247|F|0-11:A>G-11:A>G	TGCAGGTGGTCAAGCATGCTGCCCATTCGCGACAGCCCG	11:A>G	11
12470823|F|0-13:C>T-13:C>T	TGCAGGTGTACCACCCCAACATCGGCCCG	13:C>T	13
3024405|F|0-17:T>A-17:T>A	TGCAGATCGCCACCACCTCCTCCGCAACCAAGAGAAAGCGCCG	17:T>A	17
7161899|F|0-5:G>A-5:G>A	TGCAGGCAGCACTTCTTGCTGCTGTATCCCG	5:G>A	5
3029037|F|0-8:C>T-8:C>T	TGCAGGTGCGATGCATGAGTGCCGTGCGTCCTCCATCGACTACCG	8:C>T	8
1021754|F|0-27:G>A-27:G>A	TGCAGCCGAGCATGAACACCAGCACCAGGCACATACTCAAGTACCTCACCG	27:G>A	27
4396021|F|0-27:C>T-27:C>T	TGCAGCTTGAGCGGTGTTGTAGATTTACCTGGAGGTGGCATTATTCCG	27:C>T	27
1089981|F|0-42:G>C-42:G>C	TGCAGGCTTGACGATTACAACGCGTTCCGTCAGTCGGAGGAAGGGCGCAACTCCG	42:G>C	42
1077736|F|0-31:G>A-31:G>A	TGCAGGAGATGGAAGACAAGTGGCAGAGGGTGTGGAATGCAGCAGGTCTGGACTTGGACCG	31:G>A	31
3958841|F|0-14:G>A-14:G>A	TGCAGCTGGATGGCGCCGTCGTCTCCCCGCGAGATGAGCGCCG	14:G>A	14
1025984|F|0-18:G>C-18:G>C	TGCAGCTTGGATGAATGGGTTAGAGATCTGTTCAATGGAGGTTGACACCG	18:G>C	18
1074522|F|0-13:G>C-13:G>C	TGCAGATCCAAAAGAAAGCCATGCTGAAAACCCCCATCTTTCCTCCCCCG	13:G>C	13
1025077|F|0-29:G>A-29:G>A	TGCAGCATGCGGATGGCCGTGTTGTAGGCGCGGACAATGCCGTAGCATCGCGCGGCGAGGTAGGCCGAG	29:G>A	29
1017881|F|0-22:T>C-22:T>C	TGCAGCCGCTCACCACCAGCCTTTGGCTCGCCAGCCTCGCCTTCTTCTGCTTCACCG	22:T>C	22
3027778|F|0-9:C>T-9:C>T	TGCAGCCGCCGCACGATCTCGTACTTGTGCTCCGGGAACACGCCG	9:C>T	9
1054438|F|0-10:C>G-10:C>G	TGCAGGTCTCCCTCACGTTCGCGTCCTATTAATGTACATCACTACGACGACCG	10:C>G	10
2289085|F|0-29:C>A-29:C>A	TGCAGTGCTCCGTGTGTCCCCGCCTGCGCCTGCGCCTTCGACGCGGCATGCAAAGCCTGCGGACTTGTC	29:C>A	29
3025733|F|0-5:C>A-5:C>A	TGCAGCCGCGAGCTGGGGATGCTGACCATGACCTCCGCTCCG	5:C>A	5
1265360|F|0-37:G>A-37:G>A	TGCAGGCAGTCTGCTCCAAGCCTCCAACCACCGTGAAGCTGAGGAATCAGCCG	37:G>A	37
6048085|F|0-16:G>C-16:G>C	TGCAGAGATCGTCGAGGAGCTCCTGCGGCGGCAGCTGCCCCCGCGATGAGGACCG	16:G>C	16
3031666|F|0-50:C>T-50:C>T	TGCAGCGTCCGCGGCATCGGCGGCATGTCGACGTGCACGACGCCCTCCAGCGCCTGCACGGCCTGCGCC	50:C>T	50
3021470|F|0-24:G>C-24:G>C	TGCAGTGCTATCCAGTGTGCTGGAGCTGGAGCTGGACCG	24:G>C	24
4733704|F|0-10:G>A-10:G>A	TGCAGGCGTGGTGCATCGAGCGGCGAGGCCCCGTGTTTCTGGCCATGACTAATCCG	10:G>A	10
1297527|F|0-10:T>C-10:T>C	TGCAGTTCGATGAGGCAGAGAAGCTGTGCCGCAAAGCCCTTGAGATCCACCG	10:T>C	10
1129002|F|0-5:T>C-5:T>C	TGCAGTTGTGATCATGCTTCTAGTACTGACAGCCACGGAGGCTGAAGGCATCCG	5:T>C	5
1130281|F|0-48:G>C-48:G>C	TGCAGGCCCTGCATCCTGCACATGCTGGAGCACGTGAGCGCCTCGAGCGCCG	48:G>C	48
3027484|F|0-28:T>C-28:T>C	TGCAGGCCGAGCTTGCGGGCCAGCTCCGTCTTCCTCTCCG	28:T>C	28
4993378|F|0-16:T>C-16:T>C	TGCAGCTTCCGCGGCTTCACGTCCACTCGCATGCCG	16:T>C	16
1014038|F|0-38:A>G-38:A>G	TGCAGCTACCTAGAGTCAACTCTTAATTTGTACTTAGCATAGGATCAAGTACGTTTCCG	38:A>G	38
3949909|F|0-44:G>C-44:G>C	TGCAGCCACTGCGGCGTGCAGAAGACCCCGCAGTGGCGCGCGGGGCCG	44:G>C	44
1053962|F|0-6:C>T-6:C>T	TGCAGGCACTTTCACATCATTGTTCTCCCAGCTGGAGGAGACGCTGAAGACGGAGTTCGTCAGCAAGGA	6:C>T	6
3947066|F|0-35:G>A-35:G>A	TGCAGGTTCCTCTCGAACTCCCTCAGGTAGTCCAGGAGCAAAACGATCACGAAGAGGATGAACCCACCG	35:G>A	35
5369652|F|0-23:G>A-23:G>A	TGCAGGTGTACCATCCGAACATCGGGCCG	23:G>A	23
1039167|F|0-49:G>C-49:G>C	TGCAGAGCTCGCGGTCGCAGTTGCCGTTCTGCCACAGCGCGCACATCTTGGTCTTGTACGCCG	49:G>C	49
4003113|F|0-22:C>A-22:C>A	TGCAGTGGCGCTGTGGAGGATGCATCCTCAGCAGCCG	22:C>A	22
1019857|F|0-56:C>A-56:C>A	TGCAGCACGCTGAGGTTGTTGTTGGCCTTCACCGCGTACCCCACGATTGAGCGGAGCCCCTGGAGCGCC	56:C>A	56
3024535|F|0-39:A>G-39:A>G	TGCAGGGAGACAAAAACCACCATCTACGTGGTCTCCCTGACCG	39:A>G	39
2246456|F|0-20:C>T-20:C>T	TGCAGCTGCCCGTCCACCAGCTTGAACCTGCCTGCCATCCCGTCGAACGTCGTGTTGAGAATCGCCCTA	20:C>T	20
1864938|F|0-12:G>C-12:G>C	TGCAGGACAACGGCGTCTTCTTCGACCACTTCAAGAACTCCATCAAGCGCATGGGCCAGATCGGCGTCC	12:G>C	12
1078072|F|0-29:C>T-29:C>T	TGCAGCAGGTGAAGCTCGCCGTGGTGCACCTGTACCGACGGTACGTCTTCCGCCACTCGCCG	29:C>T	29
3033998|F|0-9:C>T-9:C>T	TGCAGCACCCGTCGATTTTAAACTGCCGTAGCTAAGCCG	9:C>T	9
1147583|F|0-5:G>A-5:G>A	TGCAGGTCCTTGGGGTCCTTCCCGTCGACGGTGCAGCCGACGCTGACGCAGGTGCCGAGGATCTCCTTG	5:G>A	5
987593|F|0-25:C>T-25:C>T	TGCAGCCCTACCTCCACGAGTCTCGCCATCTTCACGCGATGAAGCGGGCAAGAGGTTCCG	25:C>T	25
1216598|F|0-6:G>T-6:G>T	TGCAGAGCTGAGGAGGATGTATATCTCTGCACCCTCTTGAAAGATGATGACTCCG	6:G>T	6
4262352|F|0-10:G>A-10:G>A	TGCAGGTGAAGTGCAGCGGCCACGGCTCTTGCTCGTCCAGCCCG	10:G>A	10
3949795|F|0-13:C>T-13:C>T	TGCAGCCTGGTGGCAACCCGCTGCTGCCTCAGGTCCG	13:C>T	13
5580252|F|0-5:T>C-5:T>C	TGCAGTGGCGGCGGGTGGCTCCTCCGCCG	5:T>C	5
5971335|F|0-7:T>C-7:T>C	TGCAGCATCTTAACCTCTCCCACAACTCACTGTCCG	7:T>C	7
3026285|F|0-23:C>T-23:C>T	TGCAGCTCATGCCGCCATCGTGCCACGCAGCGCCGCGCTCACCGCCG	23:C>T	23
3935637|F|0-19:C>T-19:C>T	TGCAGCCGCGAGTTGGGGACGGTGACCATGACCTCCGCTCCG	19:C>T	19
5580890|F|0-8:A>G-8:A>G	TGCAGGCCATGGCACGACGCGGCGTCGCGGCTCCCG	8:A>G	8
3948877|F|0-35:G>C-35:G>C	TGCAGGCCGTGGTACTGGTACAGCGAGTAGTCGAAGCCG	35:G>C	35
3961232|F|0-28:G>C-28:G>C	TGCAGTGCCACCCCGAGTCCGCCAGAAGGTCATCAGTCTGCCG	28:G>C	28
1166579|F|0-15:G>C-15:G>C	TGCAGGAACTGCCTGGCTGCTTCCAAGAAACTGGGTAGCAAGAAGCCCG	15:G>C	15
3026489|F|0-22:A>C-22:A>C	TGCAGAAGAACCCAGCACCGCCAGCGATCAGAGACCCG	22:A>C	22
4004181|F|0-11:C>T-11:C>T	TGCAGGATGACCGACGCCACGGCGTGCTTCGCCGCCCG	11:C>T	11
1123949|F|0-40:T>C-40:T>C	TGCAGCTGTTCGGTGAGTTGCCGCACTGGGAAGATTGCACTGCTGGCGTCCGATGCCCCG	40:T>C	40
1079033|F|0-35:C>T-35:C>T	TGCAGGCGGCGGGACGGCGCGCGCTTGCCGAGGAGCTTCTTCTTGAGCTTGGTGTTCCAGTAGTTCTTG	35:C>T	35
7346080|F|0-30:C>T-30:C>T	TGCAGCGTGCATCCTCGTCCTCCTAGCACTCGCCG	30:C>T	30
2253216|F|0-43:C>A-43:C>A	TGCAGCCCGCACCTGGTCGCCCTCCACGCCGCCTTCGACGACGCCGACGCCGTCCACCTCGTCGTCGAC	43:C>A	43
3025819|F|0-14:G>A-14:G>A	TGCAGGAGGCTCCTGCGTATCTCGCCATGCATCCCGCCG	14:G>A	14
1124238|F|0-21:G>C-21:G>C	TGCAGGTCCAGGTGAACGGGGGGACGAGGCGTGGTGGCGGCATCTTCGGCACGCCG	21:G>C	21
1094658|F|0-44:C>T-44:C>T	TGCAGCAGTCGCTCAACTTCAGCAGCAGCCACGTGGCCCGCTACCTCACCG	44:C>T	44
1094658|F|0-35:G>A-35:G>A	TGCAGCAGTCGCTCAACTTCAGCAGCAGCCACGTGGCCCGCTACCTCACCG	35:G>A	35
1094658|F|0-34:G>C-34:G>C	TGCAGCAGTCGCTCAACTTCAGCAGCAGCCACGTGGCCCGCTACCTCACCG	34:G>C	34
3950343|F|0-11:G>C-11:G>C	TGCAGGAGATCGCGCAGAACAGGGCCACGACGCCG	11:G>C	11
3028118|F|0-27:C>T-27:C>T	TGCAGGGCGCCATCGTTGGGGAGCCTCCACGTGACGTGCCG	27:C>T	27
5581358|F|0-17:G>A-17:G>A	TGCAGCTGAGGCGGCAAGAGGCGGGCGGATCCG	17:G>A	17
1100797|F|0-10:A>G-10:A>G	TGCAGCAGTCACTCAACTTCAGCAGCAGCCATGTCGCCCGCAACCTCACCG	10:A>G	10
990582|F|0-11:G>C-11:G>C	TGCAGCCAGCCGACGCTGGTCGGCTACTCCCTCTGCGAGCACCACCTGGGCAAGGGCCG	11:G>C	11
1020908|F|0-17:T>C-17:T>C	TGCAGCTCAGAGCAGTATGAGGCCATGGCGATCTCGGCGCCCTTGAAACCATAGTCCAAGCTCGGGTTG	17:T>C	17
3021692|F|0-20:G>C-20:G>C	TGCAGGTAACCCAATCCCCTGTACTACGTCGTTTTGACCG	20:G>C	20
7173145|F|0-6:T>A-6:T>A	TGCAGGTGAGCGGCGGCGGCGGGGCTGAATCCG	6:T>A	6
3024183|F|0-14:G>T-14:G>T	TGCAGGGGCCATTCGCCATCCGCATCACCAGCGATACCG	14:G>T	14
1036567|F|0-34:G>C-34:G>C	TGCAGTAGAACCAGAGGGCGAGCTTGACGGCGGTGGCCGAGAGCATGATGGAGTAGAGCCATATCAGCT	34:G>C	34
983384|F|0-21:C>T-21:C>T	TGCAGGTGCTTCCCTGGTTGGCGGCAGTGCTGCTGTGCCCCTGTTCATCCACAACGGTGCTAGCCGAGA	21:C>T	21
1030407|F|0-17:C>T-17:C>T	TGCAGGAGAAGAGGGGGCTCCTGTTCTGCAAGGAGGACAGGGCGATCCTGTGCCG	17:C>T	17
1102584|F|0-5:T>G-5:T>G	TGCAGTTCCAGGTGAACGGGGCGACGAGGCGCGTGGGTGGGGTCTTCGGGACGCCG	5:T>G	5
1077792|F|0-52:C>A-52:C>A	TGCAGCTTGAACAGGGAGAAGGACAGGCAGAGATCCTTGGTGTGCGGATAAGCCGCGAGGAGCGAGTCT	52:C>A	52
3026178|F|0-13:A>C-13:A>C	TGCAGCCGCTTGCATGGAGCTGCGCCGTTGCCCCACCG	13:A>C	13
3939921|F|0-6:C>A-6:C>A	TGCAGGCCCCGAACGACAACACGACGGTGGTGCCCATGGACCCCG	6:C>A	6
1002775|F|0-19:T>C-19:T>C	TGCAGCAGACGCTCAACTTTAGCAGCAGCCATGTCGCCCGCTACCTCACCG	19:T>C	19
1219246|F|0-44:C>G-44:C>G	TGCAGCTACGCGGTGCTGATGGAGTCGTCAAACTTCACCTTCTTCCCCAGCTACGCCACCTCGCCGAGA	44:C>G	44
7491866|F|0-20:T>C-20:T>C	TGCAGCGGCGACATGGGCGGTGGCGGCGCAGCCG	20:T>C	20
5346003|F|0-6:G>C-6:G>C	TGCAGCGCTCGGGTAGATTCGCGGCAAAATCCGATCCG	6:G>C	6
3025379|F|0-14:A>G-14:A>G	TGCAGCCCCAGCTCACGCGCCAGCTCCGCCTTCTCCCG	14:A>G	14
1122121|F|0-19:G>C-19:G>C	TGCAGGAGTTCATGGGGCGGAACCTGCTGGCGATGAACGTGATGTGGAAGTACCG	19:G>C	19
1036452|F|0-16:C>A-16:C>A	TGCAGCTTGAACAGGGCGAAGGACAGGCAGAGATCCTTGGTGTGCGGATAGGACGCGAGGAGCGAGTCT	16:C>A	16
3935286|F|0-7:G>A-7:G>A	TGCAGGCGCTGCGGATGGACGGAGGGGAAGCCG	7:G>A	7
1024410|F|0-37:T>A-37:T>A	TGCAGCGCCTTCACCAGCCGCTCGCCCTTCTCGGCCGTGAACGCCTTCCG	37:T>A	37
3024377|F|0-18:T>C-18:T>C	TGCAGCTGCTAATCGACATCGATCCGTGCTCCCTCACCTGCAACCCG	18:T>C	18
4993742|F|0-6:A>T-6:A>T	TGCAGGAGCTTGAAGTAGGAGTTGTCGAATCCCACCG	6:A>T	6
1696801|F|0-8:G>C-8:G>C	TGCAGCGAGAGGTCGAAGTCGGAGAGCATGATGTGGCCGTCGTCGCGCACCAGCACGTTCTCCG	8:G>C	8
995663|F|0-7:T>C-7:T>C	TGCAGGGTCTCGTACTTGGAGGCCACCTCCCTGAGCATCTCGCCCAGCCGCCG	7:T>C	7
977494|F|0-22:G>A-22:G>A	TGCAGCTACGGGGACGAAGAGGGGAAGCTCAATCTTGGGTACGATGCCATGGCGATGGCGAGCACCGAG	22:G>A	22
1023983|F|0-28:G>C-28:G>C	TGCAGGGATCATCAGGCGCGTGCCTGGGGACGCCGTGGCGGAGGAGGTGAACCCG	28:G>C	28
3959952|F|0-41:C>T-41:C>T	TGCAGCATCGAGCGCTGGCTCTCCGACGGCCACGCCACCTGCCCCGTCACGCAGCAAAAGCTCGCCGAG	41:C>T	41
1090925|F|0-39:T>C-39:T>C	TGCAGGCAGTGTGCGTCCGTGGCAGAGTATGGCGCCCGTTAGGGCTGTGCGACGGCGCCG	39:T>C	39
1089646|F|0-36:C>T-36:C>T	TGCAGGCGGCCCCGCGCCTCAGCCTCCACCTGACCCCGTCCGAACACCGTGGCCG	36:C>T	36
1119094|F|0-46:A>C-46:A>C	TGCAGACAACCAGGAGGATTATTTGGCTAATAAGCTGGCAAGTAAAAGCACCTCCACCATCGGCCGAGA	46:A>C	46
3949562|F|0-11:T>C-11:T>C	TGCAGCAACCATGCGGTGCTTTGCGCCGCGGGCGCCG	11:T>C	11
4439746|F|0-13:C>G-13:C>G	TGCAGGCGCTGCGCATGGACGGAGGGGAAGCCG	13:C>G	13
3027606|F|0-12:C>G-12:C>G	TGCAGTGGAGAACAAGCCGACGATGGCCACACGCTGTCCG	12:C>G	12
989259|F|0-5:G>C-5:G>C	TGCAGGTGCACAGTTGCGCTCTGAGAAAGGCTGCCGCCGTCGTGCATGTAGACCG	5:G>C	5
3031779|F|0-13:T>C-13:T>C	TGCAGCCCAGCAGTGGCGGAACGGCCGAGTTTTCCCACGCGCCG	13:T>C	13
3022016|F|0-5:C>A-5:C>A	TGCAGCTGCTCGACTTGTCCAGCAACCATTTCACTAGTACAATTCCG	5:C>A	5
3029128|F|0-14:T>C-14:T>C	TGCAGCGCGATGCTTCCCGAGGGGTACCTGGACTCCGTCGCCG	14:T>C	14
5367451|F|0-7:G>C-7:G>C	TGCAGGTGGAGGAGATCGGGCAGTCGGCCGCCG	7:G>C	7
1695025|F|0-16:T>C-16:T>C	TGCAGCTGCGACGGCTTGCTGTAGCCGCTCGAGGGGAAGCTCCTCAGCGCCG	16:T>C	16
1025984|F|0-27:T>C-27:T>C	TGCAGCTTGGATGAATGGGTTAGAGATTTGTTCAATGGAGGTTGACACCG	27:T>C	27
1301591|F|0-32:C>T-32:C>T	TGCAGCTCCATCCGCGTCAGGGCGCCCAAGGACGCGACCTGAGGCGGTATCGCGCCG	32:C>T	32
978496|F|0-28:G>A-28:G>A	TGCAGCACACCGAGTCGGGGGAGGTGACGGTGGAGATGGAATGGATGGCTCTAAACATTTAGAGAATCC	28:G>A	28
1026226|F|0-16:C>T-16:C>T	TGCAGGTCGCGGGCCTCTCCCTCTTCCTCTACGGCTTCTTCCCCGTCAAGCCCACGCTCCCG	16:C>T	16
3934315|F|0-21:G>A-21:G>A	TGCAGGCGGCGGTGGCGTCGGGCAGGGCGGAGGGCCTCCTCCG	21:G>A	21
4261617|F|0-20:G>C-20:G>C	TGCAGATGGTGAGGCGGCAGGTGGCCATCATGCGGACGGCGCCG	20:G>C	20
1127412|F|0-7:G>A-7:G>A	TGCAGTCGACCCCTCGCACGGTGGTGCTGGACACTAAGACGGGAAGCAACCTCCTTCAGTGGCCGAGAT	7:G>A	7
1217164|F|0-39:C>T-39:C>T	TGCAGCAAGCTGACTGAAGCAACACAAAAAGACAGATGGCTGGCTGCTATGAACGATTCCG	39:C>T	39
1206525|F|0-29:C>T-29:C>T	TGCAGGACCTGGTGGTGGCCATGCTGGAGCTGTGGAGCCTGATGGACACGCCGCCG	29:C>T	29
1219571|F|0-60:A>T-60:A>T	TGCAGCTACGCGGTGCTGATGGAGTCGTCAAACTTCACCTTCTTCACCAGCTACGTCACCACGCCGAGA	60:A>T	60
1103635|F|0-44:G>C-44:G>C	TGCAGCAGCAGCACGTTGTGCATCTGTGCGAAGAGGTTGAGCCCGATGAGGCAGCCGTTGCCGTCGTAC	44:G>C	44
7170814|F|0-9:C>T-9:C>T	TGCAGGCCGCGTCGCGGCGGAAGCACACGAGCACGGGGCTCGCGCCG	9:C>T	9
5366925|F|0-18:T>G-18:T>G	TGCAGCAGGTTGAGCCTGTTCTCACCCG	18:T>G	18
1085603|F|0-22:T>C-22:T>C	TGCAGCAGTCACTCAACTTCAGTAGCAGCCACGTCGCCCGCTACCTCACCG	22:T>C	22
1090805|F|0-56:G>C-56:G>C	TGCAGGCACTCTCTGGCCAGGTGCGCCATGATCTGCATTTCCTCGGGCGGGAACGCGCCCTTCAGCGCC	56:G>C	56
2307281|F|0-34:G>A-34:G>A	TGCAGCCTCGCATGCGCCGCGTCGATGCCGCGTAGGCGGTCGACCCACCGCAGCGCCG	34:G>A	34
1708451|F|0-28:C>A-28:C>A	TGCAGGTGCCGCAGTGGCGGCGCGCTGGCCTTGCCGAGGTGGCCCAGCTCCG	28:C>A	28
3064780|F|0-21:G>A-21:G>A	TGCAGCTTGTTGACGAGGGACGTCAGGTCCTCCATCGCCGCCG	21:G>A	21
1357114|F|0-26:G>A-26:G>A	TGCAGGGCTGGGGAAGGTGGAGGGCGGGAAGGAGGAGGAGCGGGAGGCGTACCTGCGGCTCGCCGTGAC	26:G>A	26
1107786|F|0-21:G>A-21:G>A	TGCAGAAGAAGGTGCCGCTCAGGGCCGTCGTGTGCCCGCGCCTCGCACCCG	21:G>A	21
3032694|F|0-16:G>C-16:G>C	TGCAGGTCTTCCAGGAGAGGGCACTCGGACCTCAGCTCGTCCG	16:G>C	16
978702|F|0-31:C>G-31:C>G	TGCAGGCGTTCGGCGAGCACGTACACGTGTCCGTGCACAGCTGGGCGACGGACGTGAAGAAGAAGGCGA	31:C>G	31
990161|F|0-56:G>C-56:G>C	TGCAGACTATTCGTCGCGACCAGTCCAATGCATTCCATTCTGACCCATTTGCATAAGGAGCTGGCTGCC	56:G>C	56
2276752|F|0-36:G>C-36:G>C	TGCAGTCCCTGGCTCGATCTGGAAGCATCAGTGGGCGTGGTGAGTGCCTGCACCG	36:G>C	36
3942360|F|0-12:G>A-12:G>A	TGCAGGGGCGCCGCAGCGTACGCATGACCG	12:G>A	12
1001585|F|0-50:G>A-50:G>A	TGCAGCCACCACGTCGCTCACTTCCCTGCCACCGCCTCCCCCATTGGCTTGTAGCGCTTTGCAAATGCG	50:G>A	50
1019556|F|0-17:C>T-17:C>T	TGCAGGTAGTGCAGGTTCGTCAGGCCATCCTCCGTCACCTTGTCGTGGCCG	17:C>T	17
1127120|F|0-46:G>A-46:G>A	TGCAGGTGCTTCCCTGGTTGGTGGCAGTGCTGCTGTGCCCCTGTTCGTCCACGACGGCGCTAGCCGAGA	46:G>A	46
1127120|F|0-66:A>G-66:A>G	TGCAGGTGCTTCCCTGGTTGGTGGCAGTGCTGCTGTGCCCCTGTTCGTCCACGACGGCGCTAGCCGAGA	66:A>G	66
1088337|F|0-68:T>C-68:T>C	TGCAGCAGCAGCACGTTGTGCATCTGCGCGAAGAGGTTGAGCCCGATGAGGCAGCCGTTGCCGTCGTAT	68:T>C	68
3950171|F|0-43:A>G-43:A>G	TGCAGTATGAGCCAGAGCGAGATGAGCAGCGCGACGAGCACGAACCCG	43:A>G	43
5581424|F|0-30:C>G-30:C>G	TGCAGCTCCCCCTCGTCGATGCTGCCGCTGCCGTCGCGATCGACGGCCCG	30:C>G	30
4542887|F|0-5:C>G-5:C>G	TGCAGCTACTGCGGATGGACGGCGGGGAGGCCG	5:C>G	5
1219825|F|0-45:A>T-45:A>T	TGCAGAAGGCCGTGCGATTAAGAGCTTACGGTGAGCGATCCTCTCATGCCG	45:A>T	45
2276045|F|0-29:C>T-29:C>T	TGCAGGCGCGTCAGTTCCGCCTCGAGCTCCGCTTCCATCTGATCCATCGCAGCGACAGCATCTCCAACG	29:C>T	29
2276045|F|0-61:C>G-61:C>G	TGCAGGCGCGTCAGTTCCGCCTCGAGCTCCGCTTCCATCTGATCCATCGCAGCGACAGCATCTCCAACG	61:C>G	61
7491893|F|0-17:T>G-17:T>G	TGCAGGCTCGGGTTGCATGCAGCCACTCATCGCCG	17:T>G	17
7491893|F|0-9:G>A-9:G>A	TGCAGGCTCGGGTTGCATGCAGCCACTCATCGCCG	9:G>A	9
3025877|F|0-34:C>T-34:C>T	TGCAGCATGGCATTGCTCCACGGGAACGCGTTGCCGCCG	34:C>T	34
2253440|F|0-8:G>T-8:G>T	TGCAGGCCGCTCGGCGAGACCGTCGCCGTCAAGGTGCTCGACTTCGAGCGCACCAACAGCAACCTGGTA	8:G>T	8
1243336|F|0-10:G>C-10:G>C	TGCAGCGCGCGTCCGAGGCCTACAACCCGCAGATGGAGGCCATGCTGAACGAGCTCAACGCCG	10:G>C	10
1000447|F|0-17:C>G-17:C>G	TGCAGCGCCGTCCCGCACAGCATCCCCGCCCAGATGCCCTGGGGGCCGAGCCG	17:C>G	17
5331976|F|0-18:G>A-18:G>A	TGCAGCGGAGAGGAGGCGGTGGAGAGGGGACGCGGGAGAGGCGGCCG	18:G>A	18
995884|F|0-31:C>G-31:C>G	TGCAGCGCGTGGGGCGGGAGTTCTTCGCGCTCCCGCAGGAGGAGAAGCAGCGGTACGCCATGGACCCGA	31:C>G	31
1120327|F|0-36:T>G-36:T>G	TGCAGTACCCTGGCACGCAGCACGCGGTACCTCCTCTCTGACACGCCCCGCAGGATGACCTTCAGCTCC	36:T>G	36
1029980|F|0-20:A>G-20:A>G	TGCAGCTGGTTTATCTCGGCACCCGCATCATAAACAAGAACTGGATCAATCCCTTCGGGAGGCACTGCT	20:A>G	20
3939674|F|0-25:T>C-25:T>C	TGCAGCAGGTTGAGCCTGGTCTCGCTGGGGATCTGCCTGGCCCCG	25:T>C	25
1097886|F|0-16:C>T-16:C>T	TGCAGCTGGCACGGACCGCCGCGAGGCCAGCGAGGCGCGCGCTGGTGGTGGAGGCCCGCGGGGGCAGGG	16:C>T	16
1102348|F|0-11:G>T-11:G>T	TGCAGCAGTGGGGGTACGAGCGCGTGCATGACCACAACTTCCGCCTGTGTTTCCG	11:G>T	11
4733846|F|0-14:C>T-14:C>T	TGCAGCCCGCTGACCTGGTCGTCCTGAAACAGCAGGATCACGCCGCCG	14:C>T	14
1091131|F|0-25:C>T-25:C>T	TGCAGCACGCGGCGCAACGAGCAAACTGAAATGCGGCTGACGCGCGCGGGCTAAAGAGTAAGGAACCGA	25:C>T	25
1265772|F|0-15:C>T-15:C>T	TGCAGGCAGTGTGCGCCCGTGGCAGAGTATGGCTCCCGTTCGGGCTGAGCGGCGGCGCCG	15:C>T	15
1059990|F|0-38:G>A-38:G>A	TGCAGCGCTTGCCTAAACATCCCAGAGCCGCGGGGCACGCCTAGAGCTTCGGCGCATGCCACCATCTCC	38:G>A	38
2371266|F|0-52:C>T-52:C>T	TGCAGATCGACCACGTCGACATCTCGGAGCTGCCGCTGCTCAACACCGACCTCGAGGCCGACGGCGGGT	52:C>T	52
999423|F|0-6:T>G-6:T>G	TGCAGCTGGGGAGTGGTGGGAGGCAGCGAAGGCGACCATCGCGGCGTACACAGGACTGCCGCCG	6:T>G	6
3033345|F|0-32:G>A-32:G>A	TGCAGCATGCCGGTGGGCAACTTGCAAGACATGTTCCG	32:G>A	32
987437|F|0-41:C>G-41:C>G	TGCAGGTCCAGGGCCCTGGTTCTACTTATCGTCGTCGCCACCAACACAGCCACCTTCCTCCTCTTCTCC	41:C>G	41
4008234|F|0-23:T>A-23:T>A	TGCAGACGACTTAATCAGACGGCTGAAAGTGGACCG	23:T>A	23
1090466|F|0-8:G>C-8:G>C	TGCAGCCAGGTGGAGTTGCGGGGGTTGAGGTGGACGTCCAGCGGCCCGACCTCCAGGAAGTTGCCGATC	8:G>C	8
5331969|F|0-25:G>A-25:G>A	TGCAGCGCGCGGCCTGGCTCGGCGGGCCTCCG	25:G>A	25
4260811|F|0-12:G>T-12:G>T	TGCAGACGCGTCGCGGTTTCCCCGAGAAGCTGGCTGGCGCCG	12:G>T	12
1229029|F|0-17:C>T-17:C>T	TGCAGGTAGTGCAGGTTCGTCAGGCCATCCTCCGTCACCTTGTCGTGGCCGGCGAGCTCTCTCCGAGAT	17:C>T	17
1087782|F|0-42:C>T-42:C>T	TGCAGAAACTCTTATGCGTCTCAGTTTTCCTGCTGATATGCACATCCAAGGCGATCAACCCG	42:C>T	42
1087782|F|0-21:C>T-21:C>T	TGCAGAAACTCTTATGCGTCTCAGTTTTCCTGCTGATATGCACATCCAAGGCGATCAACCCG	21:C>T	21
3027368|F|0-10:A>G-10:A>G	TGCAGCGCCAACCCCACGCCCGCCTCCATTGCTCGCCG	10:A>G	10
1117315|F|0-23:G>C-23:G>C	TGCAGCGGCGCGGAGGAGAAGGAGGAGGATGTGTGGAACGCGGAGGAGTAGTTCTGCGGCACGGAGCCC	23:G>C	23
7491444|F|0-24:C>G-24:C>G	TGCAGTTCTGGAGGAGGACTTTGCCGTCGCAGCAGCCTTCTATGGCCCACCCCG	24:C>G	24
1102948|F|0-5:C>G-5:C>G	TGCAGCGGCGATTTCTGGCGGTCACCTCGTCCTCTCCACCCCTACCTCCACCCG	5:C>G	5
5582661|F|0-5:G>C-5:G>C	TGCAGGTCCTCCAGGAGGTGGAAGATGCGCTTGCCG	5:G>C	5
1065861|F|0-66:G>A-66:G>A	TGCAGGTTCAGATCATCAAACTTGGCGACTGTGTGTTCAAGGATGTACGCCCCTGTCGTACGGCACGCA	66:G>A	66
1025585|F|0-5:C>T-5:C>T	TGCAGCAGCGACGACGACGCCATCGTCGGCATGCTGACCTGCGTCTGGAGGAACGGCTGCTGGAGCTGG	5:C>T	5
7168665|F|0-17:G>A-17:G>A	TGCAGCATCACCACACCGAAGCAGTACACGTCGCGGCCTGTGGCCGCCTCCGTCGTTGTGGCTTCTTCC	17:G>A	17
12775319|F|0-14:C>G-14:C>G	TGCAGCAGCTCGCCCAGCGTCACCACCG	14:C>G	14
1133018|F|0-13:C>T-13:C>T	TGCAGGTCAGGCTCGTGGGGATGGTGAGCGGCAAGGCGGAGCGGAACACGGACGTCTCCTTCACGCTCG	13:C>T	13
1090895|F|0-29:C>T-29:C>T	TGCAGCAGCGCCGCCCCGACGTTCTCCTGCTTGTCCCAGACGTGCCAACTGTTAGTTGCCG	29:C>T	29
4733638|F|0-23:T>C-23:T>C	TGCAGCCCGCTGACCTGGTCGTCTTGGAACAGCAGGATCACGCCGCCG	23:T>C	23
2245851|F|0-26:T>C-26:T>C	TGCAGCGACTCCCCGATGGCGTGCGCTTCCCGCAGCCGCATGTCCTCCGAGAGCACGATGTCGACCTGG	26:T>C	26
1005048|F|0-25:A>G-25:A>G	TGCAGCAAGCGTATGGCCGTGTTGTAGGCGCGGACAATGCCGTGGCAGCGCGCGGCGAGGTAGGCCGAG	25:A>G	25
991901|F|0-6:C>T-6:C>T	TGCAGACGAGACCCTCCGCTTCTGGAACGTGTTTGGCACTCCTGAGGTAGCCAAGCCTGCACCCAAGGC	6:C>T	6
1092011|F|0-10:T>C-10:T>C	TGCAGGTGGGTTCCATCAGACGGCCGCAGTTGACCTTCCAGGCCCCGCCTCCGCGGCCCGCCG	10:T>C	10
4909592|F|0-16:G>C-16:G>C	TGCAGTGTCTGGAGACGTTGGACATCCG	16:G>C	16
3533992|F|0-29:C>T-29:C>T	TGCAGCGGCAGTGTCCAACACCGCAATGCCGCCGCCG	29:C>T	29
1004951|F|0-8:C>G-8:C>G	TGCAGCCACACGGGGCTCTTCTTCAGCTCCTGGCACGCCGCGGCGCCGCCG	8:C>G	8
3960177|F|0-19:G>A-19:G>A	TGCAGAACCTGACGCTGGCGTGATGCGAGGCGTGGGTTACCCTCCG	19:G>A	19
4536078|F|0-14:T>G-14:T>G	TGCAGGTGGTCGAGTAGGAGGTCGTCGCCG	14:T>G	14
1090283|F|0-31:G>C-31:G>C	TGCAGCCGCTCACCACCAGCCTCTGGCTCACGAGCCTCGGCTTCTTCTGCTTCACCG	31:G>C	31
3935201|F|0-19:G>C-19:G>C	TGCAGCGGCGAGGCGGCGCGGTGCGGTTCAGGATGCCGCGGCGCCG	19:G>C	19
3935577|F|0-29:G>A-29:G>A	TGCAGCTGCCCGTCCACCAGCTTGAACCTGCCTGCCATCCCGTCGAAAGTCGTGTTGAGCACCGCCCTG	29:G>A	29
1022310|F|0-5:G>C-5:G>C	TGCAGGGACACCTGCCGCTCCATCTGGATGTGCTTGTAGAAGTTGGCGATGAACTGCTCCGCGCGCCGA	5:G>C	5
1022104|F|0-16:C>T-16:C>T	TGCAGCAACCACCCAGCGGAAAGAAGAAAGCAGAGCCACCTATAATTCCGTCCGTCCATCGTACCGCCG	16:C>T	16
1713180|F|0-7:G>C-7:G>C	TGCAGCAGTGGCTGCTCGTGTTCTCCTCCTCCGAGGGCGGCGCGGGGGAGGCGGCCG	7:G>C	7
1062010|F|0-21:C>A-21:C>A	TGCAGCTTCTCGTATTACGCCCTGCCAGGCTTCATCTTCCAGAGCCTGACGTCCATCGCATGGGTGTGC	21:C>A	21
3027368|F|0-34:G>A-34:G>A	TGCAGCGCCAGCCCCACGCCCGCCTCCATTGCTCGCCG	34:G>A	34
2250796|F|0-34:T>C-34:T>C	TGCAGTACGTGATCACCGTCGGCATCGGCTCCCCTGTCGTGACCCAGACCATGATGGTCGACACCAGCG	34:T>C	34
3949863|F|0-7:T>C-7:T>C	TGCAGGGTTGGCGTCGCTGGGCGGGGGCGCGCTACCAGAAGGTCTTCGGCATACTTGACGGAATTATCG	7:T>C	7
1120131|F|0-26:A>G-26:A>G	TGCAGCAGCGCCAGATCGTCGCTGCCACTGGTGTACGACGCCTTCGCCTGCGTCGCCG	26:A>G	26
1079416|F|0-9:T>C-9:T>C	TGCAGCATCTTCCTCTCTTGGGATTGGGTGACTGCGACTATGTGGTCCAGCGTTGACATAAGTACTGCC	9:T>C	9
2276906|F|0-44:C>T-44:C>T	TGCAGCTTGTTCTCGATGGGTCGCAGGACGGGGTACAGGAACTGCTTGCTGGCCCTCCCGCGCTTCCCG	44:C>T	44
4991038|F|0-11:G>A-11:G>A	TGCAGGTCGAGGAGATCGGGTAGTCGGCCGCCG	11:G>A	11
3947666|F|0-13:A>G-13:A>G	TGCAGCGGGACCAAGAAGCTGGCGCCGCCCTCCTTGCCG	13:A>G	13
3948305|F|0-24:G>C-24:G>C	TGCAGCATGCCGCATCCTCTCCCGGCACGATGTCGCCCG	24:G>C	24
1120999|F|0-8:G>A-8:G>A	TGCAGCGCGAGCGCCGCCACGGTCACGGCCTCCTCGCGATCGTACGCGTCCCCCAACCTCCG	8:G>A	8
5371202|F|0-41:T>C-41:T>C	TGCAGCCCGCACCTGGTCGCCCTCCACGCCGCCTTCGACGATGCCGACGCCGTGCACCTCGTCGTCGAC	41:T>C	41
996571|F|0-7:G>A-7:G>A	TGCAGCTGGTGCCGACGCAGAAGATCGGCGCCATCCCGCAGCCGCTGGAGGAGCTCCTCCTCCACTCCT	7:G>A	7
12737240|F|0-16:G>A-16:G>A	TGCAGCCTCCGCGGCAGGAAGGACCCCGCGCCG	16:G>A	16
3028312|F|0-5:C>A-5:C>A	TGCAGCTCCATAGCCTCTCTACTCTGTCTCTTGGATCCAGTGTCCCCCG	5:C>A	5
1667137|F|0-22:G>C-22:G>C	TGCAGGCCGAGTCCGACTTCGTGTACGTCCTCGACGACGACATGATCCCCG	22:G>C	22
1395912|F|0-67:C>T-67:C>T	TGCAGGTCCTCGACGTCGTGCTGCGGGAAGTCGCCAGCCAGAGGTACCTCTCCGTAAGGCGGTCGTTCT	67:C>T	67
3028695|F|0-8:C>G-8:C>G	TGCAGCGACCCATACCTGCACACCGTCTTGCTCAGCCG	8:C>G	8
1012599|F|0-31:C>A-31:C>A	TGCAGAGCTGCGGATATCACGTTGGCGGCCACGGAATACCTGAAGGAGTTGTAGTCGCTGTAGGAGACC	31:C>A	31
1164840|F|0-24:T>G-24:T>G	TGCAGGTACAGCCCTAGCATGCGGTATAGTTGGGCGCCGTAGGCCTGCCCGCATAGCGTCTCCAGGGCG	24:T>G	24
1091955|F|0-49:C>G-49:C>G	TGCAGGCGCCGAAACTGTGAAGCGCCAGGCTGGTAGGAGTACATGGGGTCCCG	49:C>G	49
7339762|F|0-34:C>T-34:C>T	TGCAGGGTGTCGCGAACCGTGGCGCGTCGGTGCGCGTGGGCCG	34:C>T	34
1207720|F|0-39:A>G-39:A>G	TGCAGCTGCGGCGGGAGGTCCGTGGATCTGCCTCCCGTAACAGCCGACGCCG	39:A>G	39
1061949|F|0-14:G>T-14:G>T	TGCAGGCATCTGTAGTCCACCAGCGATGTTTCGGCGAGCTGATGCGCCAACCTCTGAACCTCCAGCTCG	14:G>T	14
3942195|F|0-10:G>A-10:G>A	TGCAGCGGCGGGGCGGAGCCGTGCGGTTCAGGATGCCGCGGCGCCG	10:G>A	10
993076|F|0-40:C>T-40:C>T	TGCAGCACAACTACTTCACCAACCCGTGGGCCATCGTCTCCGTCGTCGCCG	40:C>T	40
4993565|F|0-8:G>A-8:G>A	TGCAGAGCGGCGGGTTGCGCTCGGACGACGCCG	8:G>A	8
1016637|F|0-11:C>G-11:C>G	TGCAGCTTCTTCTTCACGCGACCAAACACCGTCTCCGCCTCCCTGACCATCCCGCACTTGCAGAACGCG	11:C>G	11
1022305|F|0-49:C>T-49:C>T	TGCAGGGCAGACCGCACAAGGGACCTCGCATACGCCTCTGCAATCAGGCCGTTGTGCTTGACAAGCGCC	49:C>T	49
1066008|F|0-32:G>A-32:G>A	TGCAGGAGTGTTGCCTGCTCGCGGCAAATGCTGAGTGGGGGAGAAGAAGTTTCTGCTGAATCAAATCCT	32:G>A	32
5580180|F|0-21:C>T-21:C>T	TGCAGGAGCGCCTCGCCGAGGCCCTGCCTCCG	21:C>T	21
2246709|F|0-22:G>C-22:G>C	TGCAGCGACCTGTGGTAGCTGAGGAAGCCCATGAACCAGAACTCGAAGCCGTCGTTGGTGAGCACCTCG	22:G>C	22
1089030|F|0-30:G>C-30:G>C	TGCAGCCTGAGCCTCCTCTGTTGGAATTAAGCACGATGGAGAGTCTATGTCCG	30:G>C	30
1000264|F|0-16:G>T-16:G>T	TGCAGGTGGGTAAGGTGGAGATCCGATAAAAATGGACCAAATTGCGAATGCCTGGCTCCCTGTATGCCT	16:G>T	16
7352538|F|0-12:T>G-12:T>G	TGCAGCAGATGTTCCAGGGACACCACCCCCG	12:T>G	12
12470469|F|0-10:G>A-10:G>A	TGCAGCGCGCGCAGAGGAAGCTGCGGGACAAGGAGCACGAGGTGTCCCG	10:G>A	10
1128424|F|0-58:G>C-58:G>C	TGCAGCGCGTGGGGCAGGAGTTCTTCGCACTGCCGCAGGAGGAGAAGCAGCGGTACGCGATGGACCCGA	58:G>C	58
5325553|F|0-32:G>C-32:G>C	TGCAGGAAGTCGTACGCATTGCTGCCCCAGCCGGCCGTCGGCGAGAAGAGCGGCGGCTGGTGCGCCATG	32:G>C	32
1089776|F|0-29:C>G-29:C>G	TGCAGGGTGCGGCGCCACACGATTTCGGTCTTCGTCGGGGACGAGAGCGGCATGATAAACAGGATCGCC	29:C>G	29
1228456|F|0-12:G>A-12:G>A	TGCAGGTGGTCGGACAGTGCAGCTGCTGCATACAGCGCCCGCAGTCCCCG	12:G>A	12
999581|F|0-52:G>A-52:G>A	TGCAGCCATCGCAAGGAGGTGCTTCAGTGACTGTCGGCGACGGAGGGTGGAAGAAGGGGATACCGAGAT	52:G>A	52
1219765|F|0-8:G>C-8:G>C	TGCAGCCAGGAGTGCAGGGAGCATCAGATCGCGAAGGACGAGCTCATGGAACAGAACTGCACCATCACA	8:G>C	8
1049247|F|0-16:T>G-16:T>G	TGCAGGCGTTGTCGTCTATGAGGGACGGCAGCGTGGTCCTGAGGTCCTTGGCGTTGGTGGTGGCGACGG	16:T>G	16
1022104|F|0-24:A>G-24:A>G	TGCAGCAACCACCCAGTGGAAAGAAGAAAGCAGAGCCACCTATAATTCCGTCCGTCCATCGTACCGCCG	24:A>G	24
2291887|F|0-20:A>G-20:A>G	TGCAGGGACTGGACGTAGTTAATGATCTCGTCGAGCATGCCGGCCTTGCCAGTGACCTTGTCGCACCCG	20:A>G	20
1215647|F|0-47:C>G-47:C>G	TGCAGCAGTATCTTGGCGCTCAGCTCGTTGGATGACATCTCCCTCATCGCCTTGAGCGTCGCCTCCCTC	47:C>G	47
6044660|F|0-51:G>A-51:G>A	TGCAGGGCGTGTACACGTTCGGGCAGCCCCGCGTGGGCGACGAGCGGCTCGGGGCCTTCATGGCGCCGC	51:G>A	51
1099910|F|0-23:T>G-23:T>G	TGCAGAAACTCTTATGCGTCTCATTTTTCCTGCTGATATACACATCCAAGGCGATCAACCCG	23:T>G	23
5411996|F|0-29:G>C-29:G>C	TGCAGCCCGCACCTGGTCGCGCTCCACGCGGCCTTCGACGACGCCGACGCCGTCCACCTCGTCGTCGAC	29:G>C	29
3533727|F|0-20:C>T-20:C>T	TGCAGATCGCCGCCACCTCCCCCGCGACCAGGAGAAAGTGCCG	20:C>T	20
1126720|F|0-34:G>C-34:G>C	TGCAGATCATCACGGCGCGGCCGCCCATGGGGCTGACGCACCACGTGGCGCGCGCGCTGGACCATGGCA	34:G>C	34
3534272|F|0-63:A>G-63:A>G	TGCAGCATCGAGCGCTGGCTTTCCGACGGCCACGCCACCTGCCCCGTCACGCAGCAAAAGCTCACGGAC	63:A>G	63
2243538|F|0-22:C>G-22:C>G	TGCAGTGCATCATCTGGTACACCCTCATGCTCTTCATGTTCGAGTACCGCGGCGCCCGCATGCTCATCA	22:C>G	22
1094267|F|0-17:G>C-17:G>C	TGCAGCTTCCTCTGGACGGCCGCCACGTCGCCAGCGCGCACGAGGCCGTGGATGTTCTCGGACTTGGGC	17:G>C	17
1249581|F|0-40:T>A-40:T>A	TGCAGAACAACAACATCAATGGCCGAATCCCGGCAGAGATTGGCAGGCTCACGAAGCTTAGGACGCTTG	40:T>A	40
980448|F|0-20:G>A-20:G>A	TGCAGGAACTTCTGCGTGGGGAAGGTGAGCGCGAGCGAGAACATCTGCGGGAGGATGCGGAGCGTGAAG	20:G>A	20
1398327|F|0-36:C>T-36:C>T	TGCAGTCTGCAACGTTGCGTATTTTCTCCACCATTTCCCTCTCTGAGCTGGAGCGATGAATCAAATCCA	36:C>T	36
1127759|F|0-26:C>T-26:C>T	TGCAGAAGAAACGGCAACCATTTCACCATTCCGATCCCTGGTTCCTCTCCGACTCCG	26:C>T	26
4993447|F|0-40:C>T-40:C>T	TGCAGGTCCCTGGCCGTCAGGATACGGCACGGCGACGGCGCCGCCG	40:C>T	40
5578049|F|0-8:G>A-8:G>A	TGCAGCACGCAGCGCGACGGCGTGGCCG	8:G>A	8
3029199|F|0-14:C>A-14:C>A	TGCAGATCGCCGCCCCCTCCTCCGCGACCAAGAGAAAGTGCCG	14:C>A	14
1125398|F|0-59:G>C-59:G>C	TGCAGCACCTGTCGGCCACCCCGACGTTCATGGCCGCCGTGCAGGCGCAGGCCGACATGGCGCCGAGAT	59:G>C	59
1041200|F|0-40:G>A-40:G>A	TGCAGAGTTGCAGGACGCAGTGAGTCAGTGAATGAGAGCAGCCACATGGAGAAGATAGAGAAGAAGAAT	40:G>A	40
2247404|F|0-59:C>G-59:C>G	TGCAGCTCCTGGACCTCCTCGAGCGTCTCCGTCCCAAGCCTTGCGCCGAGGCTCATGTACACGAGCAGC	59:C>G	59
1093813|F|0-65:C>A-65:C>A	TGCAGGGCGGCGTCGCGGCGGACGGGGAGATCCAGCACGGGGTCGTAGAGGACGGAGACGACGGACAGG	65:C>A	65
2252962|F|0-58:T>G-58:T>G	TGCAGGAAGCGGAGCGCGCGGGAGAGGTCCTTGCTCTCGACGGCGTCCTCGAACTCGCTCCACTCCCTG	58:T>G	58
5582608|F|0-44:G>C-44:G>C	TGCAGCCCGCACGTGGTCGCGCTCCACGCCGCCTTCGACGACGCGGACGCCGTCCACCTCGTCGTCGAC	44:G>C	44
3943475|F|0-23:C>T-23:C>T	TGCAGCCACACCTGTCGATGCCCCTGCCGAACTCGTCACTGGAGCTAGCAGTCGGGGGAATCGGTGGCA	23:C>T	23
5332424|F|0-6:G>C-6:G>C	TGCAGGGCCCCCTGCGGCTCGTCGGGCTGCCGCCCCGCCATGAACTCCCG	6:G>C	6
1129488|F|0-20:C>T-20:C>T	TGCAGCCCCACATCACTGAACGCCACTGTGAGGAAAAGCACGGCCGCGAAGAAGGAGTGCACGAAGTCC	20:C>T	20
2248021|F|0-26:T>G-26:T>G	TGCAGAGCTACTGCTTCGCCAAGATGTCCGAGGTGGGGTCCCGCCCCTGCATCATCGACGGCCAGACGG	26:T>G	26
3027091|F|0-31:T>C-31:T>C	TGCAGCCGCAGGGACCCGCAAGCCGCTGCCGTCACCACCG	31:T>C	31
7909456|F|0-6:G>A-6:G>A	TGCAGCGCACAGCGCCACGGCGTGGCCG	6:G>A	6
5582674|F|0-19:C>G-19:C>G	TGCAGGTGCGCGAGGTGGACGACCTCCCG	19:C>G	19
3952068|F|0-28:C>G-28:C>G	TGCAGCTCGGCGACGGCGAGCCTGTCAGCGGGCCCGTGCCCGCGACCG	28:C>G	28
1239681|F|0-14:G>A-14:G>A	TGCAGCGCCAGCTAGGGTTTTCCACCACGCGGCTTGCAAGCCAAGCAAACGTGCGCCG	14:G>A	14
3026632|F|0-6:A>C-6:A>C	TGCAGCAACACGCGCAGCCTCCGCACGGGCACGCTCCCG	6:A>C	6
1066193|F|0-53:A>T-53:A>T	TGCAGCCACCGCGACATGGTCTTCTCGGTGGGGTTGAGGGAGCTCGCCGCATCAGCACACTGCATGTCG	53:A>T	53
1057763|F|0-9:C>G-9:C>G	TGCAGGTGACCTCTCAATATATGGCTCACATCTGTCAGCTGAAGAATACAAAATGGTGCAGATAGACCG	9:C>G	9
1090948|F|0-12:T>G-12:T>G	TGCAGTGCTGCTTCCATTGGAGTGGTCCATGGTCCATGCATGCAGAAATGGCCG	12:T>G	12
3959083|F|0-35:T>G-35:T>G	TGCAGTCTCCGACTGGGTATTTCATAAGCCAAGACTGTCACGCGTATTGCGACTGGGTGTCGAACGATA	35:T>G	35
7868532|F|0-5:G>A-5:G>A	TGCAGGCGCAGGCCGCGACGGGGTACAAGCTGACCGCCTCCG	5:G>A	5
12770741|F|0-20:C>A-20:C>A	TGCAGGTCGCCGTCCCGGGCCGCTGAGACGAGGCGCTCGCCG	20:C>A	20
3952802|F|0-32:G>C-32:G>C	TGCAGCCGTTGGATGTGTCGGTGTCGGCGCCTGGAGGCCG	32:G>C	32
977583|F|0-58:G>T-58:G>T	TGCAGCCTCTTGTCCATGTACTCCCTCACCGCTCCGACGCCCTTGGCCACCACCTCCAGGGGCGGCACG	58:G>T	58
5366926|F|0-17:T>G-17:T>G	TGCAGCAGGTTGAGCCTTGTCTCCCCCG	17:T>G	17
1089510|F|0-16:C>A-16:C>A	TGCAGTGGCCAACGGGCTGCGGGGCCGCGCTGCTGCGCTCGGAGATGGGAGACTCCGTCGTGAAGGCGC	16:C>A	16
1082030|F|0-8:C>G-8:C>G	TGCAGCGCCGCGTAGGCCGCCCGCAGGCGCGGGTTCGGGAACGGCCAGCCCGCCG	8:C>G	8
1076331|F|0-12:C>T-12:C>T	TGCAGGTAGGACCTCTTGATGAACTCCAAGCAGTCAGCAATGGCCTGGTCGGCATGGAAGGAAGCCGAG	12:C>T	12
1107603|F|0-40:A>G-40:A>G	TGCAGTGGCGCCGCTCCTGGCCGAGGAATCCGACGAGGGAAGAGCAGTGCGGCGCCG	40:A>G	40
1208679|F|0-49:A>G-49:A>G	TGCAGCCTGGACAAGCTAAAGAAGCTGGAGGTGAACCAGAGCGGCAACAAGATTAAGAACGGACTCGTG	49:A>G	49
986959|F|0-47:A>T-47:A>T	TGCAGTCGTCGCGGAACCCCACGCCTCGGGGCTCCAGCTTCAACCACACCGACTTCTACTCCATGGTGG	47:A>T	47
1044629|F|0-9:T>C-9:T>C	TGCAGCACATTATAAATACCTGGCCAGACACACCAGCTGAATGCATCAGTTCTCCATCTTCCTCTTCCA	9:T>C	9
1119431|F|0-13:A>C-13:A>C	TGCAGCGCCTCATAGAGGCGCGCGCCACCGTGCCCGTCGCCGCCCAGCGCCTCTCCCTCGACCCGAGAT	13:A>C	13
1107276|F|0-22:T>G-22:T>G	TGCAGTGGCGCCGCTCCTGGCCTAGGAATCCGACGAGGGAGGAGCAGTGCGGCGCCG	22:T>G	22
1240703|F|0-8:C>A-8:C>A	TGCAGCAGCGCCTTGAGCTGGTCCTGCGCCAGGGCCTTGGTCGGGAACACGTAGAGCGCGCACGCCGCC	8:C>A	8
2261024|F|0-50:G>C-50:G>C	TGCAGCACGAGCCCGACAGCCACGGCGCCGAGGCTCACCAGCGCCACCTTGAGCGTCGACAGCGCGAGC	50:G>C	50
1107546|F|0-16:C>G-16:C>G	TGCAGAGGCTCCTGCTCTTCTTCGCGCTGCTCGGGACGTGTATGCTCATCGGCGACGGCGTGCTCACCC	16:C>G	16
1208549|F|0-7:G>A-7:G>A	TGCAGGCGCCGACCGCTACTGCTGCTTGCCATTGTGCGCCCGCTGCTGCTTGTCGCGTGCGCTGTTGCT	7:G>A	7
986377|F|0-18:A>G-18:A>G	TGCAGCCGTGGCAACAGGAGTGTCCAGCGGTCTGGTCATGCTTCTGCCCAAGATGATGCGTGCAGGCTG	18:A>G	18
1067012|F|0-58:C>T-58:C>T	TGCAGCAGCAGAAAGGCGGCAGTTGCAGCCAGGAGAGCGACTGAATGAATCTTGTAAACACTCAGCGGT	58:C>T	58
1108357|F|0-48:A>T-48:A>T	TGCAGGCAGCGGGACCACGGGCGCGCCAACTTCTTCCTGCTCCGCTGTAGACGTCCG	48:A>T	48
1120550|F|0-8:C>T-8:C>T	TGCAGTGGCGCCGCTCCTGGCCGAGGAATCCAACGAGGGAGGAGCAGTGCGGTGCCG	8:C>T	8
3947559|F|0-39:C>A-39:C>A	TGCAGAAGGCGAGGGACGAGATAGACGCCAACGTCGGCACGGGACGGCTTGTCGAGGAGTCCGACATGG	39:C>A	39
1096261|F|0-46:G>C-46:G>C	TGCAGCCGCCGCTCCCGGAGGGCTACTTCGGCAACGTCATCTTCACGGCCACGCCGCTCGCGGTGGCGG	46:G>C	46
4992759|F|0-11:G>A-11:G>A	TGCAGGAGGAGGAGGAGAGCAGCGGGGCCG	11:G>A	11
3951413|F|0-32:A>T-32:A>T	TGCAGAACCTGACGCTGGCGTGATGCGAGGCGAGGGTTCAACTCCG	32:A>T	32
1115902|F|0-48:A>G-48:A>G	TGCAGGGCCTGCCTGAGCAGGACGTGGACGGAGTCCGCGCTGGGGGGCACCACGGGCAGCGACTCCCCG	48:A>G	48
1156192|F|0-50:C>G-50:C>G	TGCAGGCACACCACCGTGGCGGCGCCGCCCATGAACCCGACGATGGCGGCCTGCGACAAAAAGTCCACC	50:C>G	50
3949669|F|0-16:C>G-16:C>G	TGCAGTGGCCGACGGGCTGCGGGGCCGCGGTGCTGTGCTCGGAGATGGGAGGCCCCGTTCTAAAGTCGC	16:C>G	16
3023339|F|0-25:T>G-25:T>G	TGCAGTCCACCTGATCCTGACCACGTCAGCTTTCCCCG	25:T>G	25
2280884|F|0-19:G>A-19:G>A	TGCAGCCAGCTCGAGGCCCGCCACACCGAGGCCTACGATCCGCCGTCGCTGCTGTGCGGCCTGCACAAG	19:G>A	19
1027556|F|0-52:C>T-52:C>T	TGCAGCACCGAGATGTTGTACGGCTCCTCGTGGACGGGCTTGACGAAGAGCACGCTGGTGGCGCGCGCG	52:C>T	52
12768766|F|0-7:T>C-7:T>C	TGCAGCGTATGGGCGTCGGGCTCGTGATCGGCATGGGGGCGATGGTGGTGGCGGGCGTCGTGGAGGTGG	7:T>C	7
1102451|F|0-65:A>G-65:A>G	TGCAGCCGTGGCAACAGGGGTGTCCAGCGGTCTGGTCATGCTTCTGCGCAAGATGATGCGTGCAGACTG	65:A>G	65
7169500|F|0-8:C>G-8:C>G	TGCAGCGGCACCAGGAAGCTGGCGCCGCCCTCCTTGCCG	8:C>G	8
4005687|F|0-23:G>T-23:G>T	TGCAGGTCGCCGTCCCGGGCAGCGGAGACGAGGCGCTCGCCG	23:G>T	23
1112647|F|0-15:C>T-15:C>T	TGCAGCTTCTTCATGCTGTGCTGCTGCTTCTTCTGCCATGAGGCCTGCGAGCACTGCCGCAAGCGCTTC	15:C>T	15
1092825|F|0-40:C>G-40:C>G	TGCAGGCCGAGGAGGAGCGGCGGAAGAGCGCAGCCGTGGCCGCTGAGAGCCCCAAGGCATCGTCGCCAA	40:C>G	40
5578021|F|0-10:C>A-10:C>A	TGCAGCCTCACCGGCCTCCGCGAACGAGCCAACCCCCTCCACGCCGCTCTTCTCCG	10:C>A	10
1093524|F|0-11:A>T-11:A>T	TGCAGCGATAAACGCCATGGCAGGTTGCTGTCCTCGGCAGAGTAAGGCACCCGAACCTCGTCGCGCTGA	11:A>T	11
2329536|F|0-10:G>A-10:G>A	TGCAGCGGCTGCGCCTCCGTCGCGCGGCCACGGGCTGCCTCGACCCAATCACCGAGGAGGAGGACTCCG	10:G>A	10
1254358|F|0-25:G>C-25:G>C	TGCAGTCCCTCCTCATCGGCCTGCTGGCCATGGCGCTCATCCTGGCCTACCGCAACAGCTTCGCGGCGC	25:G>C	25
1075064|F|0-20:T>C-20:T>C	TGCAGGTGTTTGACACTTCATAAGAGAGAACGTCTTCTTACGGTATGGTCTTGCCAGCTGCTGAGTCCG	20:T>C	20
1068445|F|0-35:T>G-35:T>G	TGCAGTGGCCGACGGGCTGCGGGGCCGTGCTGCTGTGCTCGGAGATGGGAGGCCCCGTTCTAAAGGCGC	35:T>G	35
1056169|F|0-23:A>G-23:A>G	TGCAGCTTGTCGGCGACGAAGACAAAGCGGAAGGTGAGAGACTCCCTGGCGTTGCTGCCCAGAAACGAG	23:A>G	23
3954941|F|0-30:T>C-30:T>C	TGCAGGAACTGCCTGGCTGATTCCAAGAAATTGCGTAGCAAGAAGTCCG	30:T>C	30
2298663|F|0-53:C>A-53:C>A	TGCAGAAGCTCATGATGCTCGCCATGCTCACCGCCTGGAGCCACCTCTCCCGCCGCGGCAGCCTCGAGT	53:C>A	53
2304943|F|0-40:C>G-40:C>G	TGCAGGGCACCTTCGCCCTCGTCCTCCGCGCCTACAACCCCAACAAGCGCACCGCCGTGTACCGCTCGC	40:C>G	40
2252020|F|0-15:T>G-15:T>G	TGCAGCTGACGCCCTTTAAGTAGCCATCAGCTCGAGCTCAACTCCACTAAACAAGCGAGGTGGGACTAA	15:T>G	15
1108586|F|0-27:T>C-27:T>C	TGCAGAGCATACCTGAACATCCCAGAGTCCCGAGGTATGCCTATACCTTCGGCGCATGCCACCATCGCC	27:T>C	27
2242864|F|0-5:T>C-5:T>C	TGCAGTTTTGCTGGGCAGGGGATTAACCTGGAACTTTCTCTGTCGATACCTGGATTGTAGTTTAGAACG	5:T>C	5
1228307|F|0-16:A>G-16:A>G	TGCAGGTGAACGCGCCACGCCTGCGCACGCTCCGCGTCACCGAGTGCTTCAGGCTGGAGTCCACCGCAG	16:A>G	16
6048770|F|0-15:G>C-15:G>C	TGCAGCGACTGCTGAGCCGCGGGGGACGGCGAGAGCGCCCTGCGTGCCCAGTGCCCGCTCTCCATGGGG	15:G>C	15
2261280|F|0-19:G>C-19:G>C	TGCAGCTCGACTCCGACGAGGGCGACGGGGAGGAGGAATGCGTGAGACCGCGGCGAGATCACCAGCTCG	19:G>C	19
3959326|F|0-36:A>G-36:A>G	TGCAGTACAGGCACGAGCGGGGTCTCTTCGAGCAGAAAGCCAGGCGCTGGACCCGCAGATACGCCTCGG	36:A>G	36
979236|F|0-56:C>G-56:C>G	TGCAGCACGGTGTAGACGGTCTGCATGATGGTCATGCCGAGGAGGAAGACGGCGGCCGCAAGGGAGAGG	56:C>G	56
994161|F|0-41:G>A-41:G>A	TGCAGGGCCCACGCGCCCGTGGCTCCCAAGGTGATGTTCGCGGATTGGCTCAACATGGACTACATCGGT	41:G>A	41
1397283|F|0-19:A>G-19:A>G	TGCAGTCTTACTTGATTGTACTTCCAGCAGAACTGCACAACTTCCACAGGCATGGCAAGACCGCTCCCT	19:A>G	19
1081801|F|0-50:G>A-50:G>A	TGCAGCGCCTTCATCTTCTCGTTGATCTTGCACCGCCGCCTCTTCTCGGAGAGGTTGTGCACCTCGGCG	50:G>A	50
1012902|F|0-6:G>A-6:G>A	TGCAGAGGGCGAGGGACGAGATAGACGCCAACGTCGGCACGGGACGGCTCGTCCAGGAGTCCGACATGG	6:G>A	6
2249708|F|0-39:C>T-39:C>T	TGCAGGCATTTCCGCAGCCCGCCGCTGCAACGTAGGCATCGCACATCGACGCCGACTGACACCGCGAGT	39:C>T	39
2249708|F|0-51:C>T-51:C>T	TGCAGGCATTTCCGCAGCCCGCCGCTGCAACGTAGGCATCGCACATCGACGCCGACTGACACCGCGAGT	51:C>T	51
1863340|F|0-47:G>A-47:G>A	TGCAGCTCAAAGAACCCGTGCTCGATCCCGGCGATCTTGAATGCCTCGGCAGCGGTCACCTTGCTGCCA	47:G>A	47
1202615|F|0-28:C>G-28:C>G	TGCAGCCGCCGTCGCCCACCGCGGCGCACAGCTCCATGATCTTGGCCGCCGCCTCGGCCGCGTCCCGAG	28:C>G	28
5579725|F|0-53:T>C-53:T>C	TGCAGGTCGGCCACTCCGCCGTCGTCCCCATCCTCGCCGAGGGACTCGATGATTTGGTGTGGGAGCAGC	53:T>C	53
1696060|F|0-23:T>A-23:T>A	TGCAGATGTCGAATTGGGTAGTGTCATGCAAGTTTAGCCTGGTGTAAACCTCCTACTGTCTTACCAGTA	23:T>A	23
2320730|F|0-13:G>C-13:G>C	TGCAGGTCGGCCAGTCCGCCGTCGTCCCCATCCTCGCCGAGGGACTCGATGATCTGGTGCGGGAGCAGC	13:G>C	13
2260392|F|0-24:T>C-24:T>C	TGCAGCAGCGCGTGGAGCCTGCGGTTGCACCGCTCGAGCTTGGCGCACTCCCGCCTGCTCTGCGGGATG	24:T>C	24
12776099|F|0-26:C>T-26:C>T	TGCAGCGCGTGCACGCCCGCGGCAGCCGCGAGGCGAGGGCTCCCCAACGGCGGATGGAAGCCGAGGTGA	26:C>T	26
1088899|F|0-23:T>C-23:T>C	TGCAGCAACCTTTTCTCTGGCGTTGGAGACTCTTTTCAGGATCTCTACCTCTGCTCTGGCGGGCCAGAG	23:T>C	23
2294505|F|0-32:G>T-32:G>T	TGCAGCTGCCCGTCTACCAGCTTGAACCTGCCGGCCATCCCGTCGAAAGTCGTGTTGAGCACCGCCCTT	32:G>T	32
3030021|F|0-34:A>C-34:A>C	TGCAGAGGGCGAGGGACGAGATAGACGCCAACGTAGGCACGGGACGGCTTGTCGAGGAGGCCGACATGG	34:A>C	34
2306025|F|0-22:C>G-22:C>G	TGCAGCGCGCGCAGAGCGTCACCGACGACCAGCTCGACGAGCTGCGCGGCTCCCTCGATCTGGGCTTCC	22:C>G	22
1057485|F|0-19:G>C-19:G>C	TGCAGGCGCAGAGCAAGGTGATGGTGCTCGCCTGGATCAGCCTCGCCGCGCTCGCCGCGCACGTCGCCA	19:G>C	19
5580164|F|0-8:G>A-8:G>A	TGCAGCACGTGCGGGGGCAGCTCGCCTATGGCCACCAGGTACTCCGCGGCGAGGCGGCCG	8:G>A	8
1113245|F|0-15:C>T-15:C>T	TGCAGCAATCACGCGCGTGCCGAAGAACGTCGTCGTCCATCCCTCACTTCAATGGCCTGAGGATCCTGC	15:C>T	15
1088528|F|0-61:T>A-61:T>A	TGCAGATTGCTGAACCCTTATCAGCACAGGCCATCACAAGTGGGTAGTGCCTGACGAGAAGTTTCCTCG	61:T>A	61
5357961|F|0-22:G>C-22:G>C	TGCAGCTCAAGGCGCTCCCGGGGCAGCGCCG	22:G>C	22
1217506|F|0-30:A>G-30:A>G	TGCAGCCAGGAGTGCAGGGAGCATCGGATCAAGAAAGACGAGCTCATGGAACAGAACTGCACCATCACA	30:A>G	30
7340665|F|0-15:A>G-15:A>G	TGCAGCAACCACCCAATGGAAAGAAGAAAGCAGAGTCACCTATAATTCCGTCCGTCCATCGTACCGCCG	15:A>G	15
1090519|F|0-8:T>G-8:T>G	TGCAGCACTGTGTAGATGGTCTGCATGATGGTCATGCCGAGGAGTAAGATGGCGGCGGCGAGGGAGAGG	8:T>G	8
12780407|F|0-49:T>G-49:T>G	TGCAGGTCCAGCCACGACAGCGCCGGCACGAAGTCGCTGATGTTGAACATCCCCGTGCCG	49:T>G	49
1092905|F|0-21:C>T-21:C>T	TGCAGGCTCGCTGTAACCATACGCGTCCTCCACAGCGTCATTCCCCCGAACACCCTGCGCGCCCTCGGC	21:C>T	21
5365797|F|0-28:G>C-28:G>C	TGCAGGGACGACGTGGCGGCGGACGGGCGGTGGTGGCCGAGGTGGTCGAACGACATCACGGCCG	28:G>C	28
3029705|F|0-36:A>T-36:A>T	TGCAGTACTTCCGGTGGCTCTTCGGCTCCTTCGAGAACCTCCTCCG	36:A>T	36
1094896|F|0-64:C>G-64:C>G	TGCAGAAGGCCAGGTGCTCCCCTGACGACGGCAACGGCGTCCATAATGGCGGAGGAGGAGGACGCAGCG	64:C>G	64
2291389|F|0-7:T>C-7:T>C	TGCAGTCTCCAATCGAAGCAGCAGCAGCTCCATTCCGAGCTGCAACCAGCAATCAAGCGGCTCCACTCC	7:T>C	7
984989|F|0-22:C>T-22:C>T	TGCAGAGGGACCCGCCGACCTCCTGTAGCGCAGGTGATCATCTGATCTCTAAGCAAGTTCATCATCTTC	22:C>T	22
1102872|F|0-21:A>G-21:A>G	TGCAGGGCCCACGCGCCCGTGATTCCCAAGGTGATGTTCGCAGATTGGCTCAACATGGACTACATCGGT	21:A>G	21
5368791|F|0-38:A>G-38:A>G	TGCAGTTGACGATGAGCACGTCGATGTCGGCTGGCTTGATGACGGCCGTCTTGGCGAACACGTCGTCGA	38:A>G	38
4260604|F|0-28:G>A-28:G>A	TGCAGCGGCCGAAGCTCGCCCGCGCCGCGGCGTGCCG	28:G>A	28
3935089|F|0-13:G>C-13:G>C	TGCAGCAGCACACGACCCCCTCTCCACTCTTCAGCGCTGCCG	13:G>C	13
1005220|F|0-66:G>A-66:G>A	TGCAGACGGCGGTCCTGCTCGCCGTCATCTGGAACACGGACTGGGAGGACGAGGCGGCGCAGGCGAGCG	66:G>A	66
5579583|F|0-25:G>C-25:G>C	TGCAGCCCTCGTCGCTGCCCGCGCCGTCGTCCTCCTCCGACTGGATGCCGCCCGCCACGGGGCCCATCA	25:G>C	25
11314432|F|0-20:A>G-20:A>G	TGCAGCGCGATGCTCCCGGAAGGGTACCTGGACTCCGTCGCCG	20:A>G	20
1101084|F|0-63:G>A-63:G>A	TGCAGGTGCCAATTGGTCTACCGAGAAGAGGATAATGGAATCGGAGAGAAGGCTCACGGAGACGATGCC	63:G>A	63
