# Supplementary material for: Efficient anchoring of alien chromosome segments introgressed into bread wheat by new Leymus racemosus genome-based markers
Source: BMC Genet. 2018 Mar 27;19:18. doi: 10.1186/s12863-018-0603-1 (PMC5872505; doi:10.1186/s12863-018-0603-1)
Supplement: Supplementary file 8 — Table S8. Detailed information of Lr#L-specific markers. (XLSX 52 kb) [file 12863_2018_603_MOESM8_ESM.xlsx]

## Sheet: Sheet1
Table S8 Detailed information of Lr#L-specific markers
PCR-based markers
ID	Sequence	Tm (0C)	Expected amplicon size (bp)
Lr333824-09f	TCTTACCATGTAAGGATCTCCAGTACTTATAA	67.4
Lr333824-09r	TAATAAAAATGGAATGAAAAGTATCGGGA	62	363
62m_s227229f	AAGGTCACTGCTGGATGCTGA	61.3
62m_s227229r	ACAAGCCTTACCTATCTTGTCAACG	64.2	305
72m_s158966f	TAATGAACGAGCTAATCTATTGTCGTCA	64.3
72m_s158966r	CGCAGTCGAGGTAGTAGAAGGTG	66.4	521
73m_s232255f	CACACTACATAGGAAGTTCCAGCTTTC	66.8
73m_s232255r	GAGAAACATCACTTTTCCAATAGCATT	62.2	244
Lr_M1_F63	CGTGTGGGTGTTCTACGATG	57
Lr_M1_R63	CGGTTCAAATCAAACACACG	53	866
Lr_M1_F72	GCCTGGTACAGCGTCGAT	57
Lr_M1_R72	GATCCAATCCAATCACCCAC	55	508
291_s31063f	CCTTTATGCAAACTCCCATCCACCTAT	66.8
291_s31063r	AGCCGAGTTTGACGAAATGTTGAATTC	65.3	499
294_s31063f	CTCCCATCCACCTATCCCAAATGTTAC	68.3
294_s31063r	TGAATTCATGTTATGTCCGGCTGAACT	65.3	467
DArTseq markers
Allele ID	Trimmed sequence	SNP	SNP position
3943684|F|0-19:G>T-19:G>T	TGCAGGTGTTCTGGTCCGTGGTGCAGCCG	19:G>T	19
1017897|F|0-26:A>T-26:A>T	TGCAGACGTGGAACAACGGGGCCAACAACACGAAGCTGATCGTGCAGGCCG	26:A>T	26
1673680|F|0-34:G>C-34:G>C	TGCAGTGCGTGTCGACGATCTTGGCGAGGTTGGAGGTCTCCTGCATGGCCCG	34:G>C	34
2259573|F|0-19:G>A-19:G>A	TGCAGCTGGATATGCATGGGTCGATCAGTACTGCGGCAGGCTGCACTCGGGGCCG	19:G>A	19
3032674|F|0-13:G>A-13:G>A	TGCAGGTGGAGGAGATGAAGGGCTTGGGCGCGAGGATCCG	13:G>A	13
3934581|F|0-5:C>G-5:C>G	TGCAGCTCCTGTATCTCGTCCAGCACCTCCG	5:C>G	5
1149760|F|0-16:T>C-16:T>C	TGCAGCACGCTCATGTTGTGGTGCTGGTGATCATCCGTCGTCCCCTCCG	16:T>C	16
3948160|F|0-17:C>T-17:C>T	TGCAGGTTGCCCTCGTCCTGTTAGCGGGGATCCG	17:C>T	17
4262144|F|0-19:C>G-19:C>G	TGCAGTACCTCCACGAGGACTCCCAGCTGAGGATCGTCCACCG	19:C>G	19
3021021|F|0-22:A>G-22:A>G	TGCAGTGGGCTATTTCACATGCACACTCCAACCGAACCG	22:A>G	22
3934645|F|0-32:C>G-32:C>G	TGCAGGCCCAGCTCGCGCGCCAGCTCCGCCTTCTCCCG	32:C>G	32
3949035|F|0-16:G>C-16:G>C	TGCAGCGCAGGAGTACGTCGAAAAACGACGGCCG	16:G>C	16
3944131|F|0-26:G>C-26:G>C	TGCAGCATGCGCTTGCACCGCGCGCAGCCGCCCG	26:G>C	26
1051309|F|0-24:C>G-24:C>G	TGCAGCGTGCTGCTCGCCCTCATCCTCGTCCTCGCCATCGTCTTCGTCGCGCTCTACTTCACCGTGTTC	24:C>G	24
3942685|F|0-32:G>C-32:G>C	TGCAGCTCCATGGCCTGCCGCACCGTCGCCGCGGCGTCCG	32:G>C	32
4993747|F|0-13:C>G-13:C>G	TGCAGAGGCCGCTCAACAGCTCGGGCAACCG	13:C>G	13
5358176|F|0-21:G>A-21:G>A	TGCAGGATCCTGGTGGACGGCGTGCCGATCCG	21:G>A	21
1070864|F|0-14:G>C-14:G>C	TGCAGCTTGGCGATGAGCTGGATCTCGTTCTTGAACTCCACAAGCCCCTGCCCG	14:G>C	14
4411023|F|0-12:A>T-12:A>T	TGCAGATGATGCAGCCCCCGCCGATGGGCTGCGGCGGGCCG	12:A>T	12
5411987|F|0-10:C>A-10:C>A	TGCAGCCCTCCCACGCCTCCCGCGGAATCACCG	10:C>A	10
3025328|F|0-5:G>A-5:G>A	TGCAGGGAGCCCTGCCCCACCGTGCTCGTCACCAGGTCCG	5:G>A	5
3020583|F|0-15:T>G-15:T>G	TGCAGTGCACCTGTCTAATTTGACTAATTGCCACCAGCATGGACCG	15:T>G	15
4395665|F|0-8:T>G-8:T>G	TGCAGTACTCGAGCGAGCAGACCTTCAAGGAGGCCG	8:T>G	8
1063814|F|0-26:C>G-26:C>G	TGCAGCAAGCTGGAGGCGCTCTTGCTCTCCTCCAACCTGCTGGATGACGTCATCCCGCCG	26:C>G	26
3960705|F|0-14:G>A-14:G>A	TGCAGGCGCTTCGGGGCGCCCACGGTGCTGCCG	14:G>A	14
1056584|F|0-7:C>T-7:C>T	TGCAGTACGACGTGGACTCCCTGGACCAGAACCTGGCCCAGAACCTGGCGGGCGAGATCATCGGCACCC	7:C>T	7
1057904|F|0-7:C>T-7:C>T	TGCAGCTCGGAGATGAGTGTCACCTCGTTCTTGAACTCCTGGCACCCCTGCCCG	7:C>T	7
4733703|F|0-17:G>A-17:G>A	TGCAGCTCTTCTACATCGACGGGGAGGCCGCGCTCGCCG	17:G>A	17
1215054|F|0-33:C>A-33:C>A	TGCAGGGCGGAGGCGTTCAAGCAGAGCACGGAGCGGCTGGTGAACGACCTGACCCG	33:C>A	33
4262876|F|0-18:C>A-18:C>A	TGCAGAAGCTGCGCCTGCCTGAGTGCGCCG	18:C>A	18
3935035|F|0-10:C>A-10:C>A	TGCAGCGCATCGGGATCGGGTTCCTCTCGGCCACCGTGGCCACCG	10:C>A	10
3949301|F|0-19:C>T-19:C>T	TGCAGACTGGGCTCAACTACGCGTGCGGCCCCG	19:C>T	19
1041253|F|0-10:C>T-10:C>T	TGCAGTTACACGGGCTCACACCACACACCAAATAAGCTGGCCAATTTATTGGACCG	10:C>T	10
1026916|F|0-26:C>T-26:C>T	TGCAGCACTGCGTGGAGACGGCGGCGCTGCTCGCGGAGCTCGGCGCAGGCCCTCCG	26:C>T	26
5008191|F|0-16:G>A-16:G>A	TGCAGTGGATCATGGCGAACCTGGTCCG	16:G>A	16
3956179|F|0-5:C>T-5:C>T	TGCAGCTCTACTACGCGCGGAGCCGCCCGCCTCCG	5:C>T	5
3937317|F|0-13:T>C-13:T>C	TGCAGGGCGCCGATGGCGGGCAGAACGGGGAGTTCTCGCCG	13:T>C	13
1024410|F|0-7:C>T-7:C>T	TGCAGCGCCTTCACCAGCCGCTCGCCCTTCTCGGCCGTGAAGGCCTTCCG	7:C>T	7
5358263|F|0-19:G>C-19:G>C	TGCAGGCGCTGCCCCGCGCGCTCGTCGCCG	19:G>C	19
1058456|F|0-16:C>G-16:C>G	TGCAGTTCGCGGTGCCCATGGTCCTCACCAACATGTCCTACTACGGCATCCCGCTGGTGTCCGTCATGT	16:C>G	16
996864|F|0-31:G>C-31:G>C	TGCAGATGCTGAAGCGCGGGATGCGGCTGGTGATCGCGTCGCTCGGCCCCGCCGACCG	31:G>C	31
7169487|F|0-16:G>A-16:G>A	TGCAGCGCTCCGAGACGGGGAAGATGATGGCCG	16:G>A	16
5332517|F|0-13:C>G-13:C>G	TGCAGGTCCACGACGGGCTGCTCTACACCG	13:C>G	13
4398109|F|0-18:G>C-18:G>C	TGCAGCAAGGAGCTGGAGGAGGTGCTGCTCCAGCACCCG	18:G>C	18
1014615|F|0-23:C>G-23:C>G	TGCAGGCAGTGCTGCGGCAGCGCCGAGAAGCCCTCCACGCCGAGGATGGCCATGTTGCGGTAGATGAGC	23:C>G	23
3956159|F|0-16:G>C-16:G>C	TGCAGGCCATCAAGTCGGCCCTCGGCTCCGCGCCG	16:G>C	16
4395976|F|0-16:G>C-16:G>C	TGCAGCGCAACGAGGTGTTCAACAGGGACAACATCCCG	16:G>C	16
3024691|F|0-23:A>T-23:A>T	TGCAGGAAAGAGAGTAGAAAGGCAGGATGAGCAAATTAGCCG	23:A>T	23
3938038|F|0-21:C>T-21:C>T	TGCAGTCTCCAGTCGCATCGTCGCTGGCCGTACCG	21:C>T	21
3024220|F|0-6:T>G-6:T>G	TGCAGATCTCAGGCCACCTCGGAGTCAAACCAATGGCCCG	6:T>G	6
4009297|F|0-7:G>A-7:G>A	TGCAGCGGCGAGGGCGCCGAGTTCGTCCACGCCGTGGCGCCCG	7:G>A	7
4397718|F|0-23:G>A-23:G>A	TGCAGCGTCTGGGTGCACACGCGGTGCGCGCGCTACGTCCG	23:G>A	23
989981|F|0-7:C>T-7:C>T	TGCAGCGCGTGGGCCGCGGGTTCTTCGCGCTGCCGCAGGAGGAGAAGCAGCGGTACGCCATGGACCCGA	7:C>T	7
6046579|F|0-35:C>T-35:C>T	TGCAGAATGGAGGAGGCCGCGGCGGGAAGCAGCAGCACGGCTTCCG	35:C>T	35
3951460|F|0-6:G>T-6:G>T	TGCAGCGAGGGGATACTGCTCACAGTCACAGGCAACGTCCG	6:G>T	6
1083118|F|0-44:C>A-44:C>A	TGCAGTGGGTGCGCGACAACCACTACGTCATCTACGACTACTGCCTCGACAGGAGCAACCG	44:C>A	44
3024526|F|0-22:C>T-22:C>T	TGCAGAAGCTGTGGCGCCTCGACCTGTCCAAGAACATGCTCACCG	22:C>T	22
3030387|F|0-14:T>C-14:T>C	TGCAGGATGCCCCATTGCGTGAACACGTCCCGCGTCTGGAAGCACCG	14:T>C	14
1050106|F|0-19:C>T-19:C>T	TGCAGCAGGTTTTTGGGTCCAACTTCACATAGTGCCCCCCATTGATTGAGCGAGCCG	19:C>T	19
5358288|F|0-6:C>T-6:C>T	TGCAGGCTCGACACGCTCAGGTTCCTGAACACTCCG	6:C>T	6
984906|F|0-26:C>G-26:C>G	TGCAGGCACGAGTTATCGTACACCCCCGAGAGGTCAAGGTCGTAGAGGTTGAACCG	26:C>G	26
3020659|F|0-23:C>G-23:C>G	TGCAGCTGGGTGCAGTGTCCATCCAACATCAGGTCTCCG	23:C>G	23
1020730|F|0-8:G>C-8:G>C	TGCAGCTTGCTGAGGACGGCGAGGGCGCTTGCGGCGGAAAGATCCATGGACGCGGGGGAGGCCTCGCCG	8:G>C	8
1066408|F|0-34:G>T-34:G>T	TGCAGGACACCACGCTCGGCTCCCTGCTCTCCTCGCTCATGCAGCACTGCGACCCGCCGCAGCGCCGAG	34:G>T	34
1010866|F|0-35:A>G-35:A>G	TGCAGCCTGAGCAGCACGTCCAGCAGGTCCTCATCATCGGTGCTGCATGCGCCATGACCG	35:A>G	35
4396424|F|0-23:G>C-23:G>C	TGCAGCGGGTCCAGCCCGCCGACGGCCACCATCGCCG	23:G>C	23
3959346|F|0-11:A>G-11:A>G	TGCAGGCGTGGAAGCATACATTCGGCGACAAGGTTCGGGAGTTCCG	11:A>G	11
3955080|F|0-35:C>T-35:C>T	TGCAGGAAGGCCTCGTCGGGCGAGCGAGCGACGGACTCGCCG	35:C>T	35
3028429|F|0-5:G>C-5:G>C	TGCAGGTGCTCCCTGGACAGAGTGAACGTGGCGAGGAGCTGGTCCG	5:G>C	5
3024255|F|0-35:A>G-35:A>G	TGCAGCTTAAAGAATCTATCGTGCGTGGACACCACATAGGAGCCG	35:A>G	35
1018027|F|0-47:A>G-47:A>G	TGCAGGTGCAAATGGCGAACGTGACGAGGCTGTGCGCCAGCAAGAGCATCGTGACGGTGAACGGGGAGT	47:A>G	47
1694959|F|0-47:C>T-47:C>T	TGCAGGAGGATTAGCCACAGGACGCACCACCAGAACCACGGCCACGTCGAGAATGACGAGTCCTGGCAT	47:C>T	47
1696543|F|0-10:C>T-10:C>T	TGCAGGAGAACATCGACTTCGTGTGCGGAGGGGGCATGGACTGTGGTCCGATACGGCCG	10:C>T	10
5369294|F|0-16:T>G-16:T>G	TGCAGAGGAGTGGAGGTAGGGGTGGCGCCGCCATGGCCGCGGGCCG	16:T>G	16
1034182|F|0-31:T>C-31:T>C	TGCAGGCCCCCGACCTGGTCCTGGCAGAGGATGGTGAGGAAGTCGCTGTCCGTGTGCGGCACCAGCCCG	31:T>C	31
3949283|F|0-7:G>T-7:G>T	TGCAGCCGCTTGGGGTCCAGGACATGGTTGCCGAGGGATGGGCTCCG	7:G>T	7
3023419|F|0-10:T>C-10:T>C	TGCAGAGGTGTATGGACTCCAGCTCGCTCGTCAACACCTACCCG	10:T>C	10
3022407|F|0-9:C>G-9:C>G	TGCAGGGTGCATGCTCACTGCTGAGCTGCTGCGATCATACTCCG	9:C>G	9
1020726|F|0-6:C>T-6:C>T	TGCAGGCCAAGGACCAGATCGGCACCTACTTCTACTTCCCCTCCCTCGCCTTCCACAAGGCCGCCGAGA	6:C>T	6
3025745|F|0-27:G>A-27:G>A	TGCAGAGCTCAGGCCACCTCGGAGTCAGGGCAATGGCCCG	27:G>A	27
3022418|F|0-22:A>G-22:A>G	TGCAGAAGCCTCTGGGTCAGCAATGCAGAGCCCTAGACCCG	22:A>G	22
4009228|F|0-35:G>C-35:G>C	TGCAGGGCTTCCGCGACAAGGGGATAACGCAGCAGGAGTTCCG	35:G>C	35
1694878|F|0-14:C>T-14:C>T	TGCAGCGAGTCGGACCGCAGGTTGAAGCCGTTGAGGTCGACGGACGCGACGGTCCG	14:C>T	14
1061236|F|0-5:G>T-5:G>T	TGCAGGAGGAGGCATGCCACGGTGGCGCCGAGCAGCTGGGCGACCCAGTAGAAGAGCCCG	5:G>T	5
5357877|F|0-24:G>C-24:G>C	TGCAGCGGCCCGCGCCCGTAGTACGCCTTCCCCG	24:G>C	24
12766245|F|0-12:A>C-12:A>C	TGCAGGTGGTGAAGATGCTGTCCAAGCCAATCCG	12:A>C	12
4262717|F|0-12:A>G-12:A>G	TGCAGATCGAGCACACCTTACATTAGCCGATCCGCCG	12:A>G	12
3951481|F|0-13:C>G-13:C>G	TGCAGGAGAGCCTCGTGGTTCTGAAAGAGTCGGCGGACCCG	13:C>G	13
4262646|F|0-6:C>T-6:C>T	TGCAGACGGCGGCGGCCTGGCGCTCGGAGTAGCTCCCCTTGGCGGTGATGCGGTCGAAGAGCTCCCCGC	6:C>T	6
3022463|F|0-12:G>A-12:G>A	TGCAGTCCAACTGATGGAAAGAGATGGGATGTGGGAGCCG	12:G>A	12
5582634|F|0-25:A>G-25:A>G	TGCAGAAGAAGTCGACGACGAGGACAGCCG	25:A>G	25
3939018|F|0-20:G>C-20:G>C	TGCAGGTGCGAGGGCATGTCGACCTATCCCCG	20:G>C	20
3023078|F|0-28:C>G-28:C>G	TGCAGGCCATCCCCTACGCCATGCTCCTCCTGCTCGTCCCG	28:C>G	28
1864156|F|0-6:G>C-6:G>C	TGCAGAGCAACGCGCTCGCCGTCCTCGAGGCCGTCGACATGCCCGCCGCCGACCAGATCATGGACGCCG	6:G>C	6
1397091|F|0-47:C>G-47:C>G	TGCAGACGGTGGTGGTGACCACCAAGTGGGAGACGTTCGACAACAGCCCCCCG	47:C>G	47
4411632|F|0-8:G>C-8:G>C	TGCAGCTCGACCACCCCGACCTCCAGTGAGGTCCG	8:G>C	8
3948536|F|0-16:G>A-16:G>A	TGCAGCGCTTCCCGCTGGATAAAAGAGGGCTCTTCTCCCGCGTCTCCG	16:G>A	16
1074393|F|0-46:T>C-46:T>C	TGCAGCAGCACGTCCACCATGTCCCTCGCCACGAACTGCTCCCCCTTGACACGCCG	46:T>C	46
3025559|F|0-14:G>C-14:G>C	TGCAGGTCCCATGGGGTCAGGTGGACGGTCTCAGGCTCCG	14:G>C	14
4261450|F|0-28:T>C-28:T>C	TGCAGCCTCGGGAGGTCGCAGAGCGCCATGGGGAGCTTGCCG	28:T>C	28
1016339|F|0-61:C>A-61:C>A	TGCAGCACACCATGTTCCGCGACACGCCCGCCCCCTTCCACTGCCAGTCCTGCGGCGACGCCGCCGTCA	61:C>A	61
1120100|F|0-51:A>G-51:A>G	TGCAGTCAAGATCATGAAAACGAAAGAAAGGAACACCATCATCACGAGTTCACGGCTCGACCG	51:A>G	51
3064760|F|0-32:A>C-32:A>C	TGCAGGCGGCCAAGAAGCTGCTCGAGGGCAACATGTCGAGAGCTCCG	32:A>C	32
5581342|F|0-18:C>T-18:C>T	TGCAGCGCCATCAGCTCCCTCGTCAGAGGAAACCG	18:C>T	18
3951931|F|0-19:G>A-19:G>A	TGCAGGATCCCAAGGGGCTGTGCGCCGAGAAGGGCGCGTCCGTGCCG	19:G>A	19
1077343|F|0-8:C>G-8:C>G	TGCAGATCCAGATCTACCTAGCGGATCAGCATGGCCAGGGCACGCGTACGCCACGCCG	8:C>G	8
2244421|F|0-59:G>A-59:G>A	TGCAGAGGCACCCCATCGAGCGCGTCGTCGTCGAAGTGCTCGGGCAGCTTGTCGAGGAGGAGCCCCAGG	59:G>A	59
3023719|F|0-11:C>G-11:C>G	TGCAGAAGCCTCTGGGTCAGCAGTGCAGAGCCCTAGGCCCG	11:C>G	11
3023370|F|0-23:G>A-23:G>A	TGCAGAGAGCATCACCGCCGAGAGATCAACAAGCCACCG	23:G>A	23
989280|F|0-28:C>T-28:C>T	TGCAGGGCCACATCAACTCCATGCTCCCCTTCGCCGCGGGCCTCCTCGGCGCCG	28:C>T	28
5363608|F|0-26:G>C-26:G>C	TGCAGCTCCGCGGCCGCGATCGGCGGGCCG	26:G>C	26
5582382|F|0-6:C>T-6:C>T	TGCAGGCGACGAAGCGGCTGAGTGACCG	6:C>T	6
12765953|F|0-14:G>C-14:G>C	TGCAGCCTCCTCCAGCCGCCATACTCCG	14:G>C	14
1010553|F|0-25:G>A-25:G>A	TGCAGTGCATCGCGCAGTTCCATGCGACCACGTCCCGCGTCGCCATTTCGTCGAACACCCG	25:G>A	25
4663867|F|0-20:G>A-20:G>A	TGCAGCTTGTCGATGGCCTGGAGGAGGAAGGGCCG	20:G>A	20
3027270|F|0-14:C>T-14:C>T	TGCAGCGGCCCTCCCTGGTGTAGATGTGGTCAAAAATCCCGTGCCG	14:C>T	14
3025079|F|0-25:G>A-25:G>A	TGCAGCTGGGGGCAGTGTCCATCCAGCATCAGGTCTCCG	25:G>A	25
2308539|F|0-21:A>T-21:A>T	TGCAGCCGCGCGGCGACTCATACATGCGCCGCTCCTCCGTCGACGCCATCATGGCCG	21:A>T	21
4537653|F|0-6:T>A-6:T>A	TGCAGATCCAAACAGAATGAGGTTTGTGCATTCCG	6:T>A	6
2251559|F|0-37:C>A-37:C>A	TGCAGAAGGGGATCAAGGGAGCCATCGAGTTCAGGGACGTGCACTTCAGCTACCCGACGCGGCCGAGAT	37:C>A	37
2265446|F|0-34:A>T-34:A>T	TGCAGGCGCCCGTTGGCGTTCCTGGCGCTCGAAGATGACGCGAGTGGGCCG	34:A>T	34
2265446|F|0-14:G>C-14:G>C	TGCAGGCGCCCGTTGGCGTTCCTGGCGCTCGAAGATGACGCGAGTGGGCCG	14:G>C	14
5357754|F|0-10:T>C-10:T>C	TGCAGCCTCCTCCACCCGCCGTACTCCG	10:T>C	10
3024386|F|0-37:G>A-37:G>A	TGCAGACAGTTTTGAACCGTGTGACAGATTTAGCAGGGAGCCG	37:G>A	37
3025829|F|0-20:C>G-20:C>G	TGCAGCGCCCACTCCACCACCAGCGCCCTCTCGCTGCCG	20:C>G	20
3935583|F|0-14:T>A-14:T>A	TGCAGTATGACAACTTGCAATCAGCCGTAGTATTTGATCCCGCCG	14:T>A	14
995872|F|0-36:T>C-36:T>C	TGCAGCGTAGGGGCTCTGGTGGGTGTAGCCGTACATTGGCGTTATTGCCTCTGCCTCTGGCTCCGAGAT	36:T>C	36
7908984|F|0-29:A>G-29:A>G	TGCAGGCCATCAAGTCGGCCCTCGGCTCCACGCCG	29:A>G	29
1087960|F|0-21:T>G-21:T>G	TGCAGCCTCCAGGAGGACGTGTTGTTGTTGCTTGGGCTGCCCTGGATCACGCCG	21:T>G	21
3020796|F|0-14:G>A-14:G>A	TGCAGTTCCAACCTGTTGTAAGTTCCTTGTCTCTTTCGGACCCG	14:G>A	14
1023936|F|0-14:G>T-14:G>T	TGCAGTGCCAGCGCGCCCTGGACCTTTTGGTCCTGCTCTTCCTTGGCGCGCCG	14:G>T	14
3028420|F|0-25:G>C-25:G>C	TGCAGTACTTCTACGAGCTGGACCTGAGCAACAACAAGCTGGCGCCG	25:G>C	25
3021976|F|0-24:A>G-24:A>G	TGCAGGAACCGCCCATGCTTGCCAAGAGTCAGCCATTCCG	24:A>G	24
4004701|F|0-13:G>A-13:G>A	TGCAGCGTGCTCAGCGCCTTGGACGCCG	13:G>A	13
3959998|F|0-16:C>G-16:C>G	TGCAGCACCAGAGCACCTAGGCCTCTCGCGCAGGCGGAGTCCG	16:C>G	16
3028645|F|0-21:G>A-21:G>A	TGCAGGCCATCCAAGAAGGGCGCTCACTGCTCCGACGACACCG	21:G>A	21
1101756|F|0-10:C>T-10:C>T	TGCAGAAGTTCTCAGCACCTTTATCAACCCAGCCAGGCAGTGCAAGTCAACTTCATCCG	10:C>T	10
1009527|F|0-52:C>T-52:C>T	TGCAGGCGTGGTGGAGCGAGGTGCGAAACGTGGGCCACGGCGACCTGCGCGACGCGCCGTGGTGGCCGA	52:C>T	52
6041720|F|0-17:G>A-17:G>A	TGCAGGCCCTGTTTCGCGGTCTCGTACGTCTGCCG	17:G>A	17
3026315|F|0-32:A>G-32:A>G	TGCAGAACATCCAGCACGCTCACGTTGCCCACACGCAGCGCCTGCCG	32:A>G	32
1076749|F|0-55:A>G-55:A>G	TGCAGCCAAGGCCATAGCCGAGTGGGGCCGTCCAGCCACCGACATCACCCACCTCATCGTCAGCACCAA	55:A>G	55
6041720|F|0-14:C>T-14:C>T	TGCAGGCCCTGTTTCGCAGTCTCGTACGTCTGCCG	14:C>T	14
1076749|F|0-17:C>T-17:C>T	TGCAGCCAAGGCCATAGCCGAGTGGGGCCGTCCAGCCACCGACATCACCCACCTCATCGTCAGCACCAA	17:C>T	17
3934797|F|0-12:G>T-12:G>T	TGCAGTCCATGGGCGACGCCGCCTCCGTCGACGGCCG	12:G>T	12
1219815|F|0-17:A>C-17:A>C	TGCAGACTCCCAATTCCATTCGCACCCAAACCCTAAACCTAAATGGCCCTCGCCGCGAGCTCGCCGAGA	17:A>C	17
4397315|F|0-11:G>A-11:G>A	TGCAGAAAGGCGCGAGCATGGGCGCCCCGCCG	11:G>A	11
1667729|F|0-43:C>T-43:C>T	TGCAGGCTGACCAGGGGTGGTCGAGGCGGGTGACGTTGGCGTGCATCGCCTTCTGCACGTCCG	43:C>T	43
1202084|F|0-50:A>G-50:A>G	TGCAGGAGCAAGCTCAGGCACTTGCTCGCCGCGGAGGGGGAGCCAGGGAGAGAGCCG	50:A>G	50
3027948|F|0-9:A>C-9:A>C	TGCAGTGATAGATGCAGCACGCTGCTGCCGATCGCCTGTTCACCCG	9:A>C	9
3935268|F|0-35:T>G-35:T>G	TGCAGAAGATGTTCGAGGACCAGCTCAAGGCCAGCTGCAACGGCGCGCCG	35:T>G	35
5363892|F|0-11:C>T-11:C>T	TGCAGGGATGGCCGAGGCGGACGCTCTCCG	11:C>T	11
3948833|F|0-24:A>G-24:A>G	TGCAGCGGAAGGGGAAGGCGGTGCAGCTGGTGGAGTTTCCG	24:A>G	24
976985|F|0-14:G>A-14:G>A	TGCAGTACCTCCACGCCGACCAGCACAAAGCAGCGAAAGAAACGATCAAGGCCACGTCGTCCG	14:G>A	14
3023402|F|0-6:T>A-6:T>A	TGCAGCTGCATATAGAAACCTCATAATTCGTGCGTCAGTCGCCG	6:T>A	6
991226|F|0-16:G>T-16:G>T	TGCAGACCGTTGATCAGTCTGAACTGGAGAAATGGTGGAAGAAAAACAAACGCATGTGTCCAGTTACCG	16:G>T	16
1095765|F|0-26:C>T-26:C>T	TGCAGATTGCCTGCGCAGCCCGTGGGCGGGACGACGGCGGGGAGGTGGTGGAACCG	26:C>T	26
1395408|F|0-62:C>T-62:C>T	TGCAGGCCGTTCATGGCGTACAGGGACGCCGAGATCCGCCGCTCCACCTTCATCCGCTCGAACTCCACC	62:C>T	62
1078525|F|0-15:T>C-15:T>C	TGCAGTTGTGTTTGTTGGGTTATGTTTGTTTATGTCAGCAAAACGCAAGCTGACGCGCCG	15:T>C	15
2248858|F|0-7:C>T-7:C>T	TGCAGAACAAGTAAACACAAGACTGTCAACTAAATCGACACTTCGTTTCAGAAAATAAAACAACCGAGA	7:C>T	7
1028029|F|0-8:G>C-8:G>C	TGCAGGGTGCTGCTGATGCTGCTGGCGGACGGGCTGCGCGGTCACCTGGCCGACCTCGCGGAGCTGACC	8:G>C	8
1077146|F|0-20:C>T-20:C>T	TGCAGAAACTTCACCTACCGCGCCTGGGTGAAGCTCATGCATCCCTTCATTCCGCACGACTTCGTCCGA	20:C>T	20
7165932|F|0-24:A>G-24:A>G	TGCAGGTAGGACACGAGCTTCCCCACCG	24:A>G	24
2275189|F|0-11:A>C-11:A>C	TGCAGAATTCGAGTGCTCGGATCGCACAGGAAGTAGACTGCATTTCCAGAGAGGACGCTTGGCTGCATC	11:A>C	11
3937795|F|0-11:C>T-11:C>T	TGCAGGTGGGCCCGCAGCTGACGTGGAGCACTGCCCG	11:C>T	11
3941619|F|0-19:G>C-19:G>C	TGCAGTGCGGGGCAGTGGCGGAGCTGCTGGAGCCG	19:G>C	19
1025047|F|0-16:C>G-16:C>G	TGCAGCGGGGTGAGGACCCTGAACGGCAAGGCGTCCACCTCGGCCGACCG	16:C>G	16
1076711|F|0-20:G>C-20:G>C	TGCAGCCCGATGATGTCGGCGCCCGTCTCCCGCAGCACCTCCTCCACGCTCCGCCGCCG	20:G>C	20
3021821|F|0-23:C>T-23:C>T	TGCAGAAACCTCTCCCCTGACCTCAGTAGTTGTGCCCG	23:C>T	23
3020461|F|0-10:G>C-10:G>C	TGCAGTCAGTGAGCCCCACCAATTCAATGGGCAATAATTCCG	10:G>C	10
3027348|F|0-23:C>G-23:C>G	TGCAGGAGCGCGATCATCAAACCCTGACAAGAATATGTCCCCG	23:C>G	23
1147583|F|0-47:G>A-47:G>A	TGCAGGTCCTTGGGGTCCTTCCCGTCGACGGTGCAGCCGACGCTGACGCAGGTGCCGAGGATCTCCTTG	47:G>A	47
3959413|F|0-21:A>C-21:A>C	TGCAGGGCGCCGACGGCGGGCAGAACGGGGAGTTCTCGCCG	21:A>C	21
1024766|F|0-13:G>A-13:G>A	TGCAGGTGATGGGGGAGTCCAAGAGGAAGGAGGAGTACATCTGCTTCCCG	13:G>A	13
3029544|F|0-5:A>G-5:A>G	TGCAGATGGGCTCGCAGCTGACGTGGAACACTGCCCG	5:A>G	5
3937511|F|0-7:G>C-7:G>C	TGCAGCTGATCAACATCTTGAATTTTTTCTCAGACTAAGAAGCGATCCG	7:G>C	7
3027230|F|0-30:C>T-30:C>T	TGCAGTAACTCACGCGCGCTCTCACCGTATCCTTCGCCG	30:C>T	30
3021800|F|0-8:G>A-8:G>A	TGCAGGAAGATGTACTGTTTTAGTACCAGATGGATCCG	8:G>A	8
3950639|F|0-7:T>G-7:T>G	TGCAGTCTTTCGACGCCAGCAGTAATCTCCTCACCG	7:T>G	7
3027230|F|0-27:T>C-27:T>C	TGCAGTAACTCACGCGCGCTCTCACCGTATCCTTCGCCG	27:T>C	27
5347618|F|0-6:G>A-6:G>A	TGCAGCGGCCTCCACTAGCAGCAGGACCAGCCG	6:G>A	6
3945401|F|0-32:G>A-32:G>A	TGCAGCCAACGAAGTGGTGCGCCGTCTTCGATGTCCAGAGCTCTTCCCCCAGCCTGCTCCCGCCACTCT	32:G>A	32
2255681|F|0-44:T>G-44:T>G	TGCAGGTGAACAGATTGAATGCAATTTCGAGAAGGCACGGTGGGTCGGTACCCG	44:T>G	44
3938163|F|0-19:C>T-19:C>T	TGCAGCAAATCTGGTGGTTCGAGGTGGTCGGGGAGATCGACTTTCGCTTACCG	19:C>T	19
1089221|F|0-29:A>G-29:A>G	TGCAGGCGTCGTGGCGAGAGCGCGCCGCCACCACCTGTACGTGTACCTCCGCCCGCTCTGAACGCCGAG	29:A>G	29
1194940|F|0-8:C>A-8:C>A	TGCAGAATCGATCGCCGTGAATTGACTTATAGCTGGGCACCGCTGCATGGTTGGCTCCGTTTCATGTTC	8:C>A	8
5580575|F|0-16:A>G-16:A>G	TGCAGTCTCCAGTCGCATCGTTGTCGGCCGTACCG	16:A>G	16
2253720|F|0-26:G>A-26:G>A	TGCAGCCGCTTGAAGTCCCGCATCAGGCGCTTTCTCGACGGCGTCGACATCTCCGCCGCCG	26:G>A	26
2251366|F|0-22:C>A-22:C>A	TGCAGTTCGAGGGAGGAAAAGACCAAGAAAACAGTGTTTCTTGTGCCTGTCGAACTCACTTCAGCAATA	22:C>A	22
3939304|F|0-18:A>T-18:A>T	TGCAGCGAATTATTAGCAAAGATTGCCCCG	18:A>T	18
1100323|F|0-16:T>C-16:T>C	TGCAGGCGAGCAACCTTCGGTACCTGAAACTGGTGATCAAGGAGGCACTCCG	16:T>C	16
1088615|F|0-13:A>G-13:A>G	TGCAGAGTGAGCAACACGGCGATCATGCTCTTCTTGTCGCCTTCGGCGCCGCCGTCTTCAAGCCTCCGA	13:A>G	13
2255595|F|0-5:C>G-5:C>G	TGCAGCTTCCAAGCCAATCTCGATCGGAAAACCACGCGCAGTGTACCAAGTGCTCCGTTTGACCCGAGA	5:C>G	5
1090899|F|0-16:C>G-16:C>G	TGCAGAGCGCGTAGAGCGCCGTGGCGGCGTCCTTCTTCCCGCGCGCGCCGCCG	16:C>G	16
5350028|F|0-16:C>T-16:C>T	TGCAGACGGAAATGAGCGAGCAAAAGCGGCAGGCTTGGGATCGAGAGGACGGTGTGGACCG	16:C>T	16
5350028|F|0-26:C>T-26:C>T	TGCAGACGGAAATGAGCGAGCAAAAGCGGCAGGCTTGGGATCGAGAGGACGGTGTGGACCG	26:C>T	26
1066073|F|0-46:G>A-46:G>A	TGCAGCTGGCTCTCAACTATGTCTTCTACTGGCCAATCAAGAACATGTGTGATAATTTCTCCG	46:G>A	46
4009294|F|0-36:C>T-36:C>T	TGCAGATGGTGCGCGGCTGCTCCTCGCCGACGTCGACCTCCTCCACGTACAGAGTATCCGCCTCCGAGA	36:C>T	36
1021317|F|0-28:C>T-28:C>T	TGCAGGCCATCAAGCACGACCTCTCCGACCCCTACGGCTTCCTCCGCTCCTGGAACGACACCG	28:C>T	28
1051713|F|0-7:A>G-7:A>G	TGCAGCTACCATATGCCCCACAGAGTGCATACACCTCACACTGCCTCCGCGGCTGTGACCAGAACAAGA	7:A>G	7
1092693|F|0-37:G>A-37:G>A	TGCAGGCGATGGCCCAGTTCATGGGGCAGGTGAGGGGGTGGAAGGCCAGGTTTGACCCG	37:G>A	37
977215|F|0-8:G>C-8:G>C	TGCAGGGTGAGGAAGGTTCGGCCCTTGAGGAGGGCCCTCAAGGGCCTCAAGGCCTGGATCACCG	8:G>C	8
5578227|F|0-6:A>C-6:A>C	TGCAGGAGGCGGCGGGCCTGTCCACGCCG	6:A>C	6
5363474|F|0-27:C>G-27:C>G	TGCAGCGCACCGCGGAGGAGATCGGGACCGCCGCCG	27:C>G	27
992816|F|0-8:C>T-8:C>T	TGCAGGCACTGCCGTATCTGAACGCCGTGGTGCTGGAGGCGCTGCGGCTGCATCCGCCG	8:C>T	8
3023342|F|0-31:C>A-31:C>A	TGCAGGTCAATTACATAAATGCTCATGCAACCTCAACCCCCGCCG	31:C>A	31
3064817|F|0-21:C>T-21:C>T	TGCAGATTTGCGGCCGTCCCCCGTCGCGCGCCATCCGTCCCGTCCG	21:C>T	21
3943161|F|0-15:A>G-15:A>G	TGCAGAGGAGTGGAGAGAGAGGTGGCGCCGCCATGGCCGCGGGCCG	15:A>G	15
4005629|F|0-35:C>T-35:C>T	TGCAGGTTCCGCCGCTTGTAGCCGACGAGGCGCCGCGACGGCCG	35:C>T	35
3020873|F|0-8:A>G-8:A>G	TGCAGACAAGTAGAGGAACATAAATCTTGAAGTGCACCCG	8:A>G	8
4408722|F|0-11:G>C-11:G>C	TGCAGGTAGGAGACCAGCTTCCCCGCCG	11:G>C	11
3945714|F|0-10:G>C-10:G>C	TGCAGCATCGGCAAGGCGACATTCGTGATCCTGGGCGAGAAGATCGACATCCAGTGCACTGACGAGGAC	10:G>C	10
3941055|F|0-5:T>C-5:T>C	TGCAGTCGCGGTCGATTCGCGCACGGAAAGGGGGCCACCG	5:T>C	5
2273793|F|0-25:T>C-25:T>C	TGCAGGGCGTCGAACTTGTATGCCTTGTTGATGCTGCATGGGACGTGCACCACCTTGTACTGCCCGAGA	25:T>C	25
991564|F|0-19:G>C-19:G>C	TGCAGGGGTACCGCGCGCTGAAGAAGGCGTTCGCGGCGCAGATGAAGCTGCCG	19:G>C	19
1023454|F|0-49:C>T-49:C>T	TGCAGTCCGTCGTCCTCGGGTCGCAGCTGAAGCACCTGCTGGGGAGCCTCGGCTCCTCCG	49:C>T	49
3024023|F|0-11:G>A-11:G>A	TGCAGCTTCCCGTATGTGTCCATGGCAAGCTAATTAAGCTGGCCG	11:G>A	11
3026515|F|0-36:G>C-36:G>C	TGCAGGCAGTGCATCTTGATCGGAGATTCATGGCCAGGGCGCCG	36:G>C	36
1105695|F|0-8:T>C-8:T>C	TGCAGAGATGAGACTCAGAAAAGTTACATTGAGGAAGCAGAGGAGGGAGCCCGCCAGCGACCCG	8:T>C	8
3029043|F|0-6:T>A-6:T>A	TGCAGGTAGTCGCCGACGTTCACCACCAGCGCCCCCGCCTCCGCCG	6:T>A	6
3029249|F|0-5:T>C-5:T>C	TGCAGTTGGGCGGGCCTACCTGGGACGTGGAGCTAGGCCG	5:T>C	5
1035361|F|0-57:G>C-57:G>C	TGCAGCCCACACCTTGGGGCCCTCCATGGCGAAGGCGAAAGGGAGGAGGATCACCAGGGACAGCATGGA	57:G>C	57
3937478|F|0-8:A>T-8:A>T	TGCAGATAAATCAGGTCACCTATGTCTTCCG	8:A>T	8
1102996|F|0-29:T>G-29:T>G	TGCAGATGGAGAGCACCAAGCACGTGGCCTCCTGGCACTTCGTCAGGGCCTCCG	29:T>G	29
3028377|F|0-12:A>C-12:A>C	TGCAGATCGGCGACCCGTTGTCCTCCTCATCACCACGACCACCACCG	12:A>C	12
3027485|F|0-36:A>G-36:A>G	TGCAGCCACTCCCACTGCGAAACGTGACGGACGCTCACCG	36:A>G	36
2251044|F|0-27:C>T-27:C>T	TGCAGGTACCCAGCGTACGACAGGCTTCTGCCCTGCCCGTCGAAGGACGACCCTCCGAGGATCGAGCAC	27:C>T	27
1062809|F|0-49:C>A-49:C>A	TGCAGGAGCTCCCGCAGCGTGAGCCCGCGCTTGTTCACCGCCATGCCCGCCCTCTCCGACGCCATGGTC	49:C>A	49
3026623|F|0-8:C>T-8:C>T	TGCAGCCACCAGGAAACGTGCTCCACGGGACGCTGCCG	8:C>T	8
3026623|F|0-28:G>A-28:G>A	TGCAGCCACCAGGAAACGTGCTCCACGGGACGCTGCCG	28:G>A	28
1395702|F|0-8:C>T-8:C>T	TGCAGAATCGAGCCTGCATCCACCTTCTCCCTTCGCTTCTGCAACATATCTCCACGCAAGCCCATAACC	8:C>T	8
1215299|F|0-32:C>T-32:C>T	TGCAGCTCATCATTTGTCTCTGATCCTTGTGCCTTGTTCCCTCTGCGGCTGGTCTTGGCCATTGGTGGA	32:C>T	32
4003330|F|0-14:C>G-14:C>G	TGCAGTGGGTCGACCCCGCCGACCACCACCATCGCCG	14:C>G	14
1101350|F|0-36:G>A-36:G>A	TGCAGAACGACGTGGACGTCGTGTTGACGTCGCACAGGCCGAACGCGCCGCACCG	36:G>A	36
3027209|F|0-35:G>C-35:G>C	TGCAGAGCAGCAGAGATTGAGGCATCCAAGCTGGGGTCCGAGCCCG	35:G>C	35
4988949|F|0-8:C>G-8:C>G	TGCAGCGGCAGCTCGTGGGGAAAGGAGGGCCG	8:C>G	8
4993908|F|0-28:C>A-28:C>A	TGCAGTGCGCCAAGAAGTTCTACCCCTCCGCCTCCG	28:C>A	28
1041245|F|0-5:T>C-5:T>C	TGCAGTTCTTCTTTCAGAACGATATGCGACTGAAAGTTTTCTTCAGAACGTTCTGATAGCGGCTCTGTA	5:T>C	5
3954191|F|0-9:C>T-9:C>T	TGCAGGGTGCTGGTCCAGAAGCCGCCTGGTGGGTTCAGCCCG	9:C>T	9
1695138|F|0-27:A>G-27:A>G	TGCAGAAGATGTTCGAGGACCAGCTCAAGGTCAGCGGCAACACCGCGCCG	27:A>G	27
1004996|F|0-22:C>T-22:C>T	TGCAGCAGCTCAAGAGAGTGGACGACTGGCTCAACCATGTCGTGCGGCAGGAGAGGATGCTTCCGAGAT	22:C>T	22
7164772|F|0-20:G>T-20:G>T	TGCAGACGCAACACGCCGCCGCGGCAGCGTCGCCG	20:G>T	20
1124141|F|0-5:T>C-5:T>C	TGCAGTTGTGGAGCGTGGCCATGGCTTCCCTGATGGTCGGCCGCGCGGTCGTGTCCG	5:T>C	5
4541798|F|0-17:T>C-17:T>C	TGCAGGCTGACCCCTTCTGTCTCGGCATTGGAGGGTAGGGGCAGTCCG	17:T>C	17
5410534|F|0-27:A>G-27:A>G	TGCAGTAACAGTGCTGGGCCAGAGATCAAGGCCGCGGCGGGGCACCG	27:A>G	27
5363774|F|0-8:G>C-8:G>C	TGCAGGCCGCCACGGCCGAGCCCCACGGCGCCG	8:G>C	8
1099230|F|0-47:A>G-47:A>G	TGCAGGTGTTCGTCGCCGCCTTCACCAAGAGGAAGCAAATCTGCCCTACCAATACTGGCAACGCCGAGA	47:A>G	47
1088557|F|0-34:C>G-34:C>G	TGCAGGGTGGGAGAGGTTACGCGAAATCCATCTCCTTCACCAACATAAACTTCACCAACGTGGACCATC	34:C>G	34
3939903|F|0-34:C>A-34:C>A	TGCAGTCGAAGGCGGCGTCCAGGGTTCTCGGAGCCATCAGGCCG	34:C>A	34
5357376|F|0-10:G>C-10:G>C	TGCAGAGGATGCAAATAGCATGGACAGCGGACCG	10:G>C	10
1090822|F|0-17:C>T-17:C>T	TGCAGGCGATGGCGCGACGTCGTCTCCCACCCCGACCACCGCAAGAAACTGCCCCG	17:C>T	17
998108|F|0-39:C>T-39:C>T	TGCAGTCCTTGAGCGAGACAGGCGAGAACGTGCCGCCGCCAGCGATCCCCG	39:C>T	39
3935825|F|0-8:A>C-8:A>C	TGCAGCATAGCCAAGGCGACATTCGTGATCCTGGGCGAGAAGATCGACATCCAGTGCACTGACGAGGAC	8:A>C	8
1125814|F|0-15:C>T-15:C>T	TGCAGTTATTAGTGGCAGACCCCTCGCTTAGGTTGGCTGAGAACCAGATGCCTCCG	15:C>T	15
1165550|F|0-59:C>T-59:C>T	TGCAGCATGCTGCCGAGCTTCCTCACCGACCCGTTCCCCGCGGACCCCCTGGTGGAGGACTGCGACGGC	59:C>T	59
3026841|F|0-19:C>T-19:C>T	TGCAGCGCTTCCCGCTGGACAAGAGAGGGCTCTTCTCCCGCGTCTCCG	19:C>T	19
1072888|F|0-8:G>T-8:G>T	TGCAGGATGGGCTTCTCGTCGTCGCAGAGGATCCCCAGGCCAGGGTAGCCGCAGTAGGAGTTGGCGTTG	8:G>T	8
1103606|F|0-50:G>A-50:G>A	TGCAGGGCACCTAACCGCAGTGCCTCCACCACGCGGGCCACAGCGTAGGAGTACGCCCCG	50:G>A	50
3030374|F|0-11:T>C-11:T>C	TGCAGGCCCTGTTCGCGCACCTATGGCGAGCGGTGTGCCGAGCCCG	11:T>C	11
994563|F|0-33:C>T-33:C>T	TGCAGAGCGAGGTGGTCTCGGCGAGGAGCGCCGCGGTGCGTCTGCTCGTTGAGCTGCTCCG	33:C>T	33
988044|F|0-8:A>G-8:A>G	TGCAGCCCAGCCTTCCTAGCAAAACTGACTCGCACACCTTCCCTGTTCTGACAAAACCCG	8:A>G	8
4009372|F|0-8:G>C-8:G>C	TGCAGTTGGTAAAGCGTCAGCCTTTCACCG	8:G>C	8
3955135|F|0-28:G>A-28:G>A	TGCAGGGTTTGGTGAGGAGGAGTTGGACGGGTCGTTAGATTAGCCG	28:G>A	28
4005975|F|0-9:G>A-9:G>A	TGCAGAGGAGGGCACGAATATGATAGGACGTGTCCATCCAGACCCCCG	9:G>A	9
2269280|F|0-10:C>G-10:C>G	TGCAGTAATTCCAGAGAAACTGACCTGGATCTCGCGCTTGATGTGTTCGAAATCGTCGAATCGGCGGCC	10:C>G	10
4439519|F|0-14:C>G-14:C>G	TGCAGCATCCTCGTCTCCCTCCTCGTCACGGCCG	14:C>G	14
994446|F|0-40:G>C-40:G>C	TGCAGCAGCTCAAGAGAGTGGACGACTGGCTCAACCATGTGGTGCGGCACGAGCGGATGCTTCCGAGAT	40:G>C	40
4405724|F|0-16:T>G-16:T>G	TGCAGGACGGAGCATCTTCGCGGTCCATCCCG	16:T>G	16
3533188|F|0-11:A>C-11:A>C	TGCAGAGACCCAGTGCGCTGTAGGAACTGTTGGGTCTCCG	11:A>C	11
3022026|F|0-25:C>A-25:C>A	TGCAGTAGCAGCAGTAGAGATCTTACACGAAATCAAGACCG	25:C>A	25
1063793|F|0-53:G>T-53:G>T	TGCAGCAGCACCCCGACCTCCGTCAGCGACAGCACGTCCTCCAGTATGACCTTGGCGAATATCCGAGAT	53:G>T	53
3941460|F|0-32:T>C-32:T>C	TGCAGCATCGCGCTCGACGTCGCCGCCGAGCTTGGCGTCCCCG	32:T>C	32
11314808|F|0-29:G>C-29:G>C	TGCAGCACCACGATCTGCACCATGAGGCTGCCG	29:G>C	29
1023092|F|0-36:C>T-36:C>T	TGCAGATCACGACGTACACCCGACCGATCGGCCCATCCTACGTAGAATCGCGTGTGTGTCGTGGGCCGA	36:C>T	36
4733909|F|0-6:C>T-6:C>T	TGCAGGCAGGTGTCGTCGCCGTCGATGAAGTAGGCCGTCCAGCCGCTGTCGTCGGAAGCCACGGCGGTC	6:C>T	6
997362|F|0-28:T>G-28:T>G	TGCAGGCGCTGCCGTATCTGAACGCCGTTGTGCTGGAGGCGCTGCGGCTGCATCCGCCG	28:T>G	28
1089935|F|0-12:T>G-12:T>G	TGCAGGTTGGCGTTGACCGCCGCGCGTCGGCGCGCCTTGAAGATGGATACGCACTCCTTGCCGTACCCG	12:T>G	12
3935449|F|0-21:G>T-21:G>T	TGCAGCTCGGACGACGAGCTGGTGGCAAGCGCGTTGGCGCCG	21:G>T	21
1215161|F|0-5:T>C-5:T>C	TGCAGTTGTACAGTGGCTGGCACAAATCGTCATACGGCTGGATGGACGGGATTACAGGGTGCCG	5:T>C	5
3385034|F|0-16:T>C-16:T>C	TGCAGCCAACAGGAAATGTGTTCCACGGGACGCTCCCG	16:T>C	16
1093244|F|0-8:G>T-8:G>T	TGCAGTGCGTATGGAAATGTGGGGTTCTCCATGGGCTACAGTTGCAGTAGACAGATCAGCCCG	8:G>T	8
3936894|F|0-37:C>T-37:C>T	TGCAGGCCGTGCTCGCGCACCTATGGCGAGCGGTGTGCCGCGCCCG	37:C>T	37
1017802|F|0-6:T>G-6:T>G	TGCAGCTCGGCCCATTCTTTTGGCGGCTGAAGAGCGTGGCGAGGGTGAAGATGGCCAGAGCGTCGCTGC	6:T>G	6
4733765|F|0-21:A>T-21:A>T	TGCAGTGGCGGTGCTCGGCGCAAGAGATGGCCTGAATCTCGGAGGCGGCCG	21:A>T	21
3944654|F|0-40:A>G-40:A>G	TGCAGCGGCTGTCGATGTCCTCGACGATGTCCGTGCCGTGATCCTCCCTGTACCGCCG	40:A>G	40
5580116|F|0-13:C>T-13:C>T	TGCAGATACGACGCGCTTCAAGTCTCCCCG	13:C>T	13
3028020|F|0-22:T>G-22:T>G	TGCAGCCCAGCCTTGGAGCTCCTTGACGTCGCCTTCTTGGCCGCGCCG	22:T>G	22
1088390|F|0-38:G>A-38:G>A	TGCAGCATCGCCAAGGCGACATTCGTGATCCTGGGCGAGAAGATGGACATCCAGTGCACTGACGAGGAC	38:G>A	38
1093144|F|0-17:C>G-17:C>G	TGCAGCGCGCTCTCCTTCTCGGCGACCACGTCGTTGAGCCGCGCGTTCTCGGCCCG	17:C>G	17
1096714|F|0-11:G>A-11:G>A	TGCAGCTCCCCGTAGGGGTCCATGATCCTCGCGAGGCAGAGCGTGTCCAGCAACGCCATGTCCACGCTT	11:G>A	11
1093145|F|0-10:C>T-10:C>T	TGCAGCGCGCCCTCCTTCTCGGCGACGACGTCGTTGAGCCGCGCGTTCTCGACCCG	10:C>T	10
2252344|F|0-34:C>G-34:C>G	TGCAGACCAGCGGCGTGGCCATCTCCAGTGACATCTTGAGGTGCTCTGACAGGTCGACGCTCCCCGAGG	34:C>G	34
1229238|F|0-13:C>T-13:C>T	TGCAGCGCGAGCTCCTCCGCCTCCGCGTGGCGCTCCGCTGGCGCGGCCG	13:C>T	13
2252679|F|0-52:G>C-52:G>C	TGCAGATAATTGACTTCGAGAGGTGGAGGGGTCTCGTCGGCAAACCCCTCCTGAGCTCCG	52:G>C	52
1084761|F|0-48:C>G-48:C>G	TGCAGACGGACGCGCGTAGGCCGAGCAGAGAGGCCAGGCGGAGGTCGACGCCCG	48:C>G	48
1672319|F|0-20:C>T-20:C>T	TGCAGCTGAAAGCCTGAAACCAGCACAATTCGCAATCGCCGAAAGCAATTCAAGAAGCGGGTCATGGCG	20:C>T	20
985906|F|0-42:G>T-42:G>T	TGCAGGCACCAAGGAGAATCTGAGGGAGATGTTCGGCTCGGTGGGGAAGAGGTTCAGCGAGGCCGCGCG	42:G>T	42
3028417|F|0-7:G>C-7:G>C	TGCAGTAGGCCACTTCTTGATCCACCGCAACCGCCGCCGCCG	7:G>C	7
1221085|F|0-15:A>G-15:A>G	TGCAGTCGGCACCAAAGAGCTTCACTATCTATGTAAACAACGTTGAGCTCAAGGCAGCCCGCACCAAGT	15:A>G	15
3028421|F|0-7:C>T-7:C>T	TGCAGTACTTCTACGAGCTGGACCTCAGCAACAACAAGCTCGCGCCG	7:C>T	7
2248419|F|0-13:G>A-13:G>A	TGCAGGACGTGGAGGCTTTGCTGAGGCAGTCGAGGGCGCCGTGGAAGATCGTCGTCGGGCACCACCCCA	13:G>A	13
2247870|F|0-14:A>G-14:A>G	TGCAGCATCGCCACACGGTCACGAACATCGACCAGGTCGTCTAAGACCGCCGTCGCCG	14:A>G	14
2247870|F|0-9:G>T-9:G>T	TGCAGCATCGCCACACGGTCACGAACATCGACCAGGTCGTCTAAGACCGCCGTCGCCG	9:G>T	9
5411742|F|0-27:A>G-27:A>G	TGCAGGCCGTGCTCGCGCACCTGTGGCAGGCCACGTGCCGTGCCCG	27:A>G	27
3960239|F|0-30:T>C-30:T>C	TGCAGCACCTGCGCGTGCGGCTGCCCCGCCTCCACCCCG	30:T>C	30
7911833|F|0-19:G>A-19:G>A	TGCAGCTGTTCGACAACCAGATCCATGGTGCCATCCCTCCTTTGCTAGGGGCGAGAAGCACACTGTCGG	19:G>A	19
1097891|F|0-27:A>G-27:A>G	TGCAGCAGCGGCGGCGAGGTCGGTGGAAAAGAAGGACGACGAGGAGGAGCCG	27:A>G	27
1116367|F|0-9:A>C-9:A>C	TGCAGCGAGAGGAACGTGAGCATGAGCGGCAGCGACGCGTTCGCCGTCCTCTCCG	9:A>C	9
1864156|F|0-49:G>C-49:G>C	TGCAGAGCAACGCGCTCGCCGTCCTCGAGGCCGTCGACATGCCCGCCGCGGACCAGATCATGGACGCCG	49:G>C	49
3027440|F|0-7:G>A-7:G>A	TGCAGGTGCATGATTCCCACCCGTCGTCGCCTTATCCGCGCCG	7:G>A	7
1012889|F|0-58:G>T-58:G>T	TGCAGTACTCGCTCTACTTCGTCTACCTCGGCCTCGTCGTCTGCGCATCCTCGTACCTGGGTGAGTTCA	58:G>T	58
1096123|F|0-32:A>C-32:A>C	TGCAGGTTGGCGGTGACCGCCGCGCGTCGGCGAGCCTTGAAGATGGACACGCACTCCTTGCCGTACCCG	32:A>C	32
5580522|F|0-11:T>G-11:T>G	TGCAGGTGGCATAGCACGCGGTCGGCGGCGCCGTCGATCGCCTGCGCCG	11:T>G	11
5363912|F|0-24:C>G-24:C>G	TGCAGGGTTTGGTGAGGAGGAGGTCGACGGGTCGTTAGATTAGCCG	24:C>G	24
7900077|F|0-29:G>T-29:G>T	TGCAGATCGCGCAGCATCTGCATGAAGTCGGGCTGGTCGAGGTAGGCGCGCGTGGTGGGGTCGGCGGCG	29:G>T	29
1110856|F|0-27:G>A-27:G>A	TGCAGCCGATGCGCCTCCACGCCATGTGAACGCCAGGTCAAGGTGCCGTGTCCCTCCCTTCACCCCCGA	27:G>A	27
3028743|F|0-15:G>A-15:G>A	TGCAGATCACGCCGAGCGCCGGCAACATGACCCACCG	15:G>A	15
3029605|F|0-11:A>C-11:A>C	TGCAGAAGCTTACGGACGAGCCAGGCCGCGATGTAGCCG	11:A>C	11
993594|F|0-9:G>C-9:G>C	TGCAGCTCGGCTCTACTCTCCTCCACAGGCTCTGCTCATCTTGAGGAGCGCCGAGAGCACGCCGTTCAT	9:G>C	9
983831|F|0-61:C>G-61:C>G	TGCAGCTCATGTCCAACGACAGGTTCAAGAGCGTGGAGCACCGCGTGGTGTCCAACGGCGTCGGGCCAC	61:C>G	61
3940560|F|0-10:G>A-10:G>A	TGCAGAGACGGCGCATGGCCTCGACAACGGCGGTGCCG	10:G>A	10
998651|F|0-21:T>A-21:T>A	TGCAGCACGTGCTGCTCTACGTGGGCGCCGACATGCCGCCCTTTGACGCCGTTCTCCAGTCCCTCCGAG	21:T>A	21
7488231|F|0-11:T>G-11:T>G	TGCAGTTCAAGTCAAAGGAGCTCAACTGCTTCCCG	11:T>G	11
1029663|F|0-39:A>G-39:A>G	TGCAGGGGATGCTACAGAGGCTGCGGCTGGAGAAGGAGAAGGCGGAGGAGATGGTGCGGGAGCGGGACG	39:A>G	39
1139562|F|0-34:T>C-34:T>C	TGCAGCTCGGCATCAACGTCTCCATGCTGGTCGGTGCTGGCCTCATGTCCATGCTCGCCAAATGGGCCT	34:T>C	34
4734069|F|0-38:A>G-38:A>G	TGCAGCAACGGCCGCGTCGCGAGGTCTCGGCCGCTGGCAGCCG	38:A>G	38
1071071|F|0-9:C>T-9:C>T	TGCAGCATCCGTTGATGTGCCATGTGGTGATGGGTTCTCTTGTGGTGTCGGACGATCGTCTTTGCAGCG	9:C>T	9
1093481|F|0-26:A>T-26:A>T	TGCAGGTTGGCGGTGACCGCCGCGCGACGGCGCGCCTTGAAGATGGACACGCACTCCTTGCCGTACCCG	26:A>T	26
4992886|F|0-14:A>G-14:A>G	TGCAGCCCCGTGGCAGAGACGCCTAGTCGCGCCCG	14:A>G	14
3935761|F|0-37:G>C-37:G>C	TGCAGATAATTGACTTCGAGAGGTGGAGGGGTCTCGTGGGCAAACCCCTCCTCAGCTCCG	37:G>C	37
3945071|F|0-15:C>G-15:C>G	TGCAGATCTCGACCCCCTCGCTCGATCGTGATCGGGATTCGGAAGGGCTGGAGCGAATCCG	15:C>G	15
3944211|F|0-45:A>G-45:A>G	TGCAGGTGGCAGAGCACGCGGTCGGCGGCGCCGTCGATCGCCTGCACCG	45:A>G	45
1028399|F|0-16:C>A-16:C>A	TGCAGCTGCACGAGCGCCGTCGCGTTGGCGAGCTGCACTGGGATGGTGCCG	16:C>A	16
1025238|F|0-22:G>C-22:G>C	TGCAGGGCAGGGCCAACGACGCGACGGAGGGCGTGGTGGACGTCGTCCCCG	22:G>C	22
981872|F|0-19:C>T-19:C>T	TGCAGGGACCAAGAGTCATCCACAATGAAGCATGGTGATACTTCCCGCATGAAGAATGAGTGGGAGGCT	19:C>T	19
3027000|F|0-8:G>A-8:G>A	TGCAGCGCGGACACCCCCGCCTCCTTGGCCGCCGAACCTTTGCCCCG	8:G>A	8
1022843|F|0-26:G>T-26:G>T	TGCAGTTCAAGTCGGTGACGCAGAACGGCTATGTGGCCGCGGAGAAGGGCGGCGGCGCGGGACTGGTGG	26:G>T	26
3960183|F|0-29:A>T-29:A>T	TGCAGCAGCGCCACCGCGATCATCGGCGCAGCCAGCGCGGCCAGCCG	29:A>T	29
1059098|F|0-43:A>G-43:A>G	TGCAGGTAAGTGTAGGTAACTTCAGTGTACTGTAGCACATAACATTTTGTCAGGAGATCACGCTCAAGA	43:A>G	43
7339803|F|0-25:G>A-25:G>A	TGCAGGTTCAGCCCGTAGCGGGGCAGGCCCG	25:G>A	25
1694734|F|0-37:G>C-37:G>C	TGCAGTGCGTGGTGGCGCACCTGTGGCGGACCATGACGATGGCGCGCGGGCTCGACGGCGGGGAGAGCA	37:G>C	37
1019527|F|0-25:T>G-25:T>G	TGCAGCAATGCGTTTGGTTGGCCATTGTTGCTGTCTTCTGCCGCGGCTAGCCCCACCACTAGCTTGCCC	25:T>G	25
3024302|F|0-18:T>C-18:T>C	TGCAGATCGGACTCCCCGTGGTGCCCTTCGCGCGCGCTATGGACGACGTGCTCGAGACGCTCTTCCTCC	18:T>C	18
1087102|F|0-53:C>A-53:C>A	TGCAGGTCGGGGCGTTTTACGAGGTTGGCCATCGTCCATTGTAGGGCAGCAGCCGTGGACTCCAAGCCG	53:C>A	53
2250175|F|0-57:A>C-57:A>C	TGCAGCGTGCTCCTCGACATCAACGACGGCGACCGCCTCGCCTTCTTCCGCCTCACCACCG	57:A>C	57
1089356|F|0-16:C>A-16:C>A	TGCAGCAGTGGAAGTCCAAGACCTACGCGCTCTCCGTGCCCCTGCGCGTCGTCGCGCTCCGCGGCTCCT	16:C>A	16
4734116|F|0-13:C>A-13:C>A	TGCAGTCCAACGCCACCTCCCAGGTCGCGCTCGTCGGCACCGACTTCTGCCCCATCGAGAGCCTCGACT	13:C>A	13
5331797|F|0-26:T>C-26:T>C	TGCAGCATCCCATCTTCAAGCGCGGCTGCCG	26:T>C	26
3958499|F|0-27:C>T-27:C>T	TGCAGACTCGTCGCCCAAACGGTAGTCCATCCG	27:C>T	27
2275415|F|0-11:A>G-11:A>G	TGCAGATTGAAATGATGAACTCACTGCATGTGCTCGTCAGCCGTCGAGCACGTACGTCCCGCCACATAC	11:A>G	11
1087302|F|0-9:A>G-9:A>G	TGCAGAGCGAATTGCAAGGAGGAAAGCCCACCTGTACGGGTACAGGATGATATTCTTGACTCTCCTGTT	9:A>G	9
1220858|F|0-37:G>A-37:G>A	TGCAGAAGCGGGAGCTGGAACTGCACGACTATGAGGCGGAGTACGAGTTCTACCG	37:G>A	37
1067015|F|0-40:C>T-40:C>T	TGCAGCGCCTCATCTTTTGCCTGCTCTTTCCTACACCGACCCGACCATCGCAATGTGATTCCTCCGAGA	40:C>T	40
1024657|F|0-43:G>A-43:G>A	TGCAGCACCTGCCTCCTCTCCTCCTCCGCGCCAGGGGGAGCGCGCGCGTGCGCCAGCCAAGGTGAGAGC	43:G>A	43
1096975|F|0-45:C>T-45:C>T	TGCAGCGAGCGGCGGAGCACGAGGAGCGGGCGGCGGCCGTACACCCTGGCGATGCCG	45:C>T	45
2251212|F|0-18:C>G-18:C>G	TGCAGATTCCTTCATATCCATCAAGTTCGAGGACAACGGCAAGGCGACGTGGGTGGACAGCCAGCAGAC	18:C>G	18
1002789|F|0-49:G>C-49:G>C	TGCAGCACCTGCACCCCTCGTAGTACCCCTGGTAGCACGGCTTGCAGCAGGAGCAGCCGCAGTGTCCCA	49:G>C	49
3533966|F|0-8:T>C-8:T>C	TGCAGGCGTGTCTCATTCACCTTATCGATGGCGGCCCCGAGCGCCTTGAGGTCCACCCCG	8:T>C	8
1217853|F|0-66:C>T-66:C>T	TGCAGGAAGACGCCGACCAGGACGAGGACCAGCATGGTGTTCCGAACCACCATGCTGCTGGCACGACGA	66:C>T	66
1128192|F|0-18:G>A-18:G>A	TGCAGCGCCACTAGGAGCGGAATTAACTGTCAGGGAAAAGCCAAAGGATGTAACAAAGCCAGGTTAACA	18:G>A	18
979718|F|0-14:T>A-14:T>A	TGCAGTCGTGCAGATGCTCTGGCCGCACGCTAGCTGGATATCACGTTGCATCCCTGTAAATAAAAGTTC	14:T>A	14
983068|F|0-46:A>C-46:A>C	TGCAGTGCTGTCATGCTGCGCACATCTCGGGGCGCTAGAGAAGGGAAGGGAGGTCCATGAGTATGTAAT	46:A>C	46
4412228|F|0-16:C>T-16:C>T	TGCAGCAACGGCCGCGCCGCGATGTCTCGCCCGCTGGCGGCCG	16:C>T	16
1203812|F|0-18:C>T-18:C>T	TGCAGCTGCTCTGCTCGTCGTTACTTGCCTGCCCGCCCCCGCCAAATCTACAGCCACAGTCCGAGAAAT	18:C>T	18
2241594|F|0-48:G>T-48:G>T	TGCAGTTCAAATGAACGACGCCGAATAATCTAATTCGCTCAATCGATAGGAGCAATTCAAGAAAGGGGT	48:G>T	48
15322778|F|0-26:T>C-26:T>C	TGCAGCTGCGGACATGCGACGGATGGTGCCG	26:T>C	26
1160142|F|0-11:C>G-11:C>G	TGCAGGGCAATCCCGGCCTCTGCGGGTGGAACCTCCTCGCGCCGTGCCACGCCGCCG	11:C>G	11
1060936|F|0-62:G>A-62:G>A	TGCAGTTGGAAGACGTAGCGCACCCCGTCTGGAACTTCCACCCTCCGACGGAAGTCGTCGGCGAGGAAG	62:G>A	62
1089519|F|0-25:C>T-25:C>T	TGCAGCCAGGCTGCCCCCACCGCCTCCTTCTGTTGCCTTGTGAGCACTCGCTGTTCGGGGCCAGTCAGT	25:C>T	25
1240012|F|0-9:T>A-9:T>A	TGCAGGAGCTCGGGGTCACCGCGCTGCTCAACCTGTCAATCTGCGACGAGAACAAGGCCATCATGGTCG	9:T>A	9
3023865|F|0-23:C>T-23:C>T	TGCAGCTTCTTGCTCCTCTCGAACTGGTGGATCTCTGGCCG	23:C>T	23
1138421|F|0-41:C>T-41:C>T	TGCAGCTCTTCTTCTCGTCCGCCTCGTGGTAGAAGGTGGTCCAGTCGGTGGCCCTGGCGCCCG	41:C>T	41
1132953|F|0-17:A>T-17:A>T	TGCAGCTGGGGTTCCTGAGCGTGCTACTGCCGCTCGTCTTCCACGCCGCGCCG	17:A>T	17
3941966|F|0-46:C>T-46:C>T	TGCAGCCACTTCGGGTCCAACGTCTCGGCATCCTCCAGGTTCGGGACCTCGAAGACCGCCTGCACGTCC	46:C>T	46
1396829|F|0-13:G>A-13:G>A	TGCAGCGCAACGAGGTGTTCAACAGGGACAACATCCCGGCGTGGGTGGCCTACGCCG	13:G>A	13
3957579|F|0-54:A>T-54:A>T	TGCAGTGCCTTGGTCCTCTCCTCCTCGAAGCTGGGCTGCGCTGCCACGGCGGACATGCCGTCCACCCTC	54:A>T	54
1237787|F|0-38:C>T-38:C>T	TGCAGCTCAGGGAGGACGACCCACGGCGCCTCCATCGCCGTGAGCTTGATCGGCCCCG	38:C>T	38
989974|F|0-6:G>A-6:G>A	TGCAGCGGCGCCGTCATCTCGGAGCTCCTCTGCATGACGAGCGGCTCCAATTTCCG	6:G>A	6
992548|F|0-25:T>C-25:T>C	TGCAGAACCTGGAGGTCCTCAACCTTGCGGGCAACTCCCTCCGCGGCTCCCTTCCG	25:T>C	25
1243953|F|0-11:T>C-11:T>C	TGCAGAGGATGTCTGCGAGAGGATCGTCGGGGAGGTCTTCCATGGCTGGCCG	11:T>C	11
7164821|F|0-8:G>C-8:G>C	TGCAGGGCGACGGCCGCCGCGTGCGTGTCGCCGACCTCCCCG	8:G>C	8
1117107|F|0-7:C>A-7:C>A	TGCAGCGCGAAGAACTCGCGCGCCACGCCGACGGACAGCCGCATCCGCCG	7:C>A	7
1008647|F|0-10:G>C-10:G>C	TGCAGCCCGCGGACCAGCCGATGCTGTTCCCGCCTCCGCCGCCGTCGGCGTCACCG	10:G>C	10
3951942|F|0-27:G>A-27:G>A	TGCAGCTCATGTCCAACGACAGGTTCAGGAGCGTCGAGCACCGCGTGGTGTCCAACGGCGTGGGGCCAC	27:G>A	27
2285078|F|0-21:G>C-21:G>C	TGCAGGCCCGCTGCTGAACGGGAACTTCGAGTACGCGCCCAACAGGTCCCAGATGAACGGCTCGAGGGT	21:G>C	21
1117954|F|0-5:C>T-5:C>T	TGCAGCCTAAGCAACACATCCAGCAGGTCCTCCTCATCAGTGCTGGAGGCACCAACGCCG	5:C>T	5
1017783|F|0-19:C>A-19:C>A	TGCAGTTGGTCTGCTGCTCCGCGAAGAAGGGCCAGCTGAGCATCGGCACGCCGTTGGAGATGCTCTCCA	19:C>A	19
4989414|F|0-14:G>A-14:G>A	TGCAGCGCCACAAAGGCGCGAATCCCCG	14:G>A	14
1144833|F|0-45:A>G-45:A>G	TGCAGCGCCTTGCCGAGGAGGGTCTCGTTGGTGTGCGGACCGTAGACGTCGGAGGTGTCGAGGAAGGTG	45:A>G	45
1187493|F|0-24:A>G-24:A>G	TGCAGCTAGGTTGGCGATGAGGCCACTGGTGCCATAGTTGGATCCGATGGCCCCGAGGAGCTGCTGTAG	24:A>G	24
5345980|F|0-28:C>T-28:C>T	TGCAGCGCGACCCACGTCGGCGTCCATGCCCG	28:C>T	28
3027158|F|0-14:G>A-14:G>A	TGCAGGACGACGTCGACAGCGAAATCGACCCAGACTTCGTTCTCCG	14:G>A	14
1130567|F|0-17:G>A-17:G>A	TGCAGGTCGAGGACGCCGTAGGTGGTGGAGGTGAGGGAGACGACGTGGTCCACACGGCCGCGCACGGTG	17:G>A	17
1079247|F|0-29:C>T-29:C>T	TGCAGCTAGGTTGGCGATGAGGCCGCTGGCGCCATTGTTGGATCCGATGACCTGGAGGAGCTGTTGTAG	29:C>T	29
5357787|F|0-14:G>C-14:G>C	TGCAGCGACGGTATGGACGCGACCGCGGCCG	14:G>C	14
1080355|F|0-7:A>T-7:A>T	TGCAGGGACGGTGTTGTTGACGAGGAACCAGTAGACATCGGTGTCGCTGATGGGCACCATGCCG	7:A>T	7
3955869|F|0-16:G>A-16:G>A	TGCAGCGACGAAGACGGCGACAGCAGCGATCGAGCAGCTGGTTTCAGCACGGAAGAGGTCGAGGCTTTC	16:G>A	16
1118811|F|0-8:A>C-8:A>C	TGCAGCGGATCACCGTGGACTACGCCCAGAGGGGCGTCGTCCTGCCCAAGCCTCCGCCCG	8:A>C	8
1219327|F|0-15:G>A-15:G>A	TGCAGTCTTCTCCGCGGGGGAGAGGAGGAGAAACACCAAGAACTCGGAGCTTTCCACGCGGAATGCGGC	15:G>A	15
1049240|F|0-21:A>G-21:A>G	TGCAGGTATGCTTCCATTCAGAAGGTTACTTCCAAGGTCCAAATGGAAGAGCCTCTTGCAGTTTTTAAG	21:A>G	21
3946858|F|0-19:C>T-19:C>T	TGCAGCTGGACCAGGAGGCCGCCACGCACCCCGCCACGGCCG	19:C>T	19
1006037|F|0-49:G>A-49:G>A	TGCAGCGGCGGGATCGCGCGCTCAAGATCTTCATGAACGAGGGTCGGTCGTGGCACGGCATCAACCACC	49:G>A	49
5578369|F|0-47:A>G-47:A>G	TGCAGGTCAAGATCGACGGCCGCGTCAAGTGGAAGGTCGGGAGCTGGATCTCCG	47:A>G	47
1067935|F|0-46:T>G-46:T>G	TGCAGCTCATCATTTGTCTCTGATCCTTGTGCCTTGTTCCCTCTGCTGCTGATCTTGGCCATTGGTGGA	46:T>G	46
3959363|F|0-31:G>A-31:G>A	TGCAGGCGCTACGTCGCGGCGCATCCAATCCGCGTGCCG	31:G>A	31
1140021|F|0-17:C>G-17:C>G	TGCAGCGGCGCCTTCCCCGTCAGCATCTCCATGAGGAGGACGCCGAAGCAGTACACGTCCGACTTCTGC	17:C>G	17
5365581|F|0-51:G>T-51:G>T	TGCAGCTGTGGATTGTGCGTAGCATTCTCAGCTACCCCATCTTCTACCTCTGCCCATCCCTCACCAAGA	51:G>T	51
1000259|F|0-10:G>T-10:G>T	TGCAGGAGTCGGCGATGCAGGGGCTGGTGCTGTTCCCCTCCTCCTCCTGACCCGACGGCGCGGGGGACT	10:G>T	10
1080633|F|0-57:A>G-57:A>G	TGCAGCTAGGTTGGCGATGAGGCCGCTGGTGCCATTGTTGGATCCGATGGCCTGGAGAAGCTGTTGTAG	57:A>G	57
1094369|F|0-43:G>C-43:G>C	TGCAGGATCCCAAGGGGCTGTCCGCCGAGATGGGCGCGTCCGCGCACGGCGGAGTCGGGCCGTTCGGGC	43:G>C	43
978081|F|0-13:C>T-13:C>T	TGCAGAAGCCCAACGCGGTGGTGGCCGCGGACGGGAGCGGCAACTTCAAGACCATCACGGAGGCCCTCA	13:C>T	13
1014885|F|0-39:C>T-39:C>T	TGCAGCGGCGGCGGCGAGGTTGGTGGAGAAGAAGGACGACTCGGAGGAGCCG	39:C>T	39
2277429|F|0-28:G>A-28:G>A	TGCAGGCCGAACAGTGACTTCGGAATGGGGCCTACGAGCAGGTTGTCGTCGAGGGCGAGAGAGCTCAGA	28:G>A	28
3945411|F|0-5:C>T-5:C>T	TGCAGCGCTACTGCTACGAGCACATCCGACGGCTCAGGCACGCGGCCG	5:C>T	5
1123963|F|0-43:C>T-43:C>T	TGCAGCTAGGAGTAGCAGTAGATTCCCTTTGCCTCGGGTTCAACGAGCCCAGGTTTTTGGGTTGGATTG	43:C>T	43
5578317|F|0-11:G>C-11:G>C	TGCAGGGAGATGGCGAGGCACGCCATGGCGGCCG	11:G>C	11
1267907|F|0-43:C>T-43:C>T	TGCAGGATGTGGTACGCTCCGCCGTGCAGACTGCGCTCCAGAGCGAGATCGCCCTCGCCGCCG	43:C>T	43
1233288|F|0-32:G>A-32:G>A	TGCAGCAGCAATGTACTCCAAGTGGAAGAGCTGCCACCTAGAAGTGTGGCATACTATAATCACGAGGTG	32:G>A	32
1027599|F|0-14:T>A-14:T>A	TGCAGACCAGCACGTAGTCGGCGGCCGCCGAACTCGCCGCGCCCGCGTCCTTGGCTGCACGCCCTCGCT	14:T>A	14
999372|F|0-11:C>T-11:C>T	TGCAGGAAGGTCAATTGTACCTTGCTTAACTTGCTACGGCAGATCGGCAGTGCCG	11:C>T	11
100123668|F|0-61:G>C-61:G>C	TGCAGACGAAGAAGCAGTTCATCTACGGCAGCGTCTCCACCCTCATCAAGCTCGTCCCGGGGAACTCCG	61:G>C	61
1021964|F|0-65:A>C-65:A>C	TGCAGCGATCTGTACCCGAGGGCCACGGCGTACAGGAGGTGCAACTGGTGCCTGAGGGAGCCCGCAGAA	65:A>C	65
999664|F|0-20:G>C-20:G>C	TGCAGCACCAGCCCCTCCCTGGGGTAGAACGCGTGCCCGTGCCGCGACGCGTACGCCACCG	20:G>C	20
5581832|F|0-50:G>C-50:G>C	TGCAGGTCGAGGACGCCGTAGGTGGTGGAGGTGAGGGAGACGACGTGGTCGACGCGGCCGCGCACGGTG	50:G>C	50
1136292|F|0-25:G>C-25:G>C	TGCAGTCGCAGGGGAACGACGACGTGGTGGACCTCCCGAGGTGGGTGCACTCGGTGGTCCG	25:G>C	25
5367081|F|0-8:G>T-8:G>T	TGCAGCGCGACTGCTACGAGCACATCCGACGGCTCAGGCGCGCGGCCG	8:G>T	8
5576944|F|0-23:G>C-23:G>C	TGCAGCAACTTCTCCAGAGCGGAGACCACAGCAGCATGGCTCTGGTCGCCCACAATCTCCG	23:G>C	23
2257945|F|0-10:C>T-10:C>T	TGCAGCATTGCGGACCACTGCAACGGCCTCCTCTTACTCGATGTTCACGAGGACCATTACTACGTGGTT	10:C>T	10
1111616|F|0-19:G>C-19:G>C	TGCAGGAGCACGGGGTCACGGCGCTGCTCAACCTCTCCATCTGCGACGAGAACAAGGCCATCATGGTCG	19:G>C	19
100078944|F|0-28:C>G-28:C>G	TGCAGAGCTCCTGCGCCGGCTACGAGAGCAACCCG	28:C>G	28
1101389|F|0-5:C>T-5:C>T	TGCAGCGGAGAAAAGAAACCTTGGGCATAAGTGCATAATTGTCACCAGCGGGAGTTCAAGCCG	5:C>T	5
2243111|F|0-29:A>G-29:A>G	TGCAGCTTACAACCGTCTTCGCGCCACACATGCCCACGGAGGAGCTGCCTTCTGGAGTCGAGAGCATCG	29:A>G	29
1044004|F|0-57:T>C-57:T>C	TGCAGGCCATTACCAACATCAACCGACGGCGATGTCTTCTTCTTCCTCCTCGTGCTCTGCCTCCGCTCC	57:T>C	57
3944463|F|0-23:G>T-23:G>T	TGCAGTGGGCGACGGAGGTGGAGGCCGGCGGCAGGAAGGAGATCGCCG	23:G>T	23
1018548|F|0-62:A>T-62:A>T	TGCAGGTCATCATGTCGTTCCACGCGTGCGGCGGCAACGTCGGCGACGCCGTGAACATCCCG	62:A>T	62
4909882|F|0-5:T>C-5:T>C	TGCAGTGGCGGCTCTCATGGCGCAGGGCGACGATCACCG	5:T>C	5
3956374|F|0-68:G>C-68:G>C	TGCAGGACGGGTTCTACGGCACCCGCACCAACTGCACCGTCGACGTCGAGGCCGTCGTGCGGGGCGTCG	68:G>C	68
2308550|F|0-11:G>A-11:G>A	TGCAGCATCCCGCCTCCGTCGACGATCCTCCCGAGGCAGAGCGTGTCCAGCGACGCCATGTCCACGCTC	11:G>A	11
1862798|F|0-60:C>T-60:C>T	TGCAGGGCCGTTGGAGCTGTGGAGCCACCAGTCGATGCAGATCCTGGTCCTGCTCAGCTTCGGGCTCCA	60:C>T	60
4407091|F|0-10:G>T-10:G>T	TGCAGCTGCCGTCGGTGATTGCATTCCACGATGGAGCGGTGACGACAACGGCGGCCACGCACCAGGTGT	10:G>T	10
1039009|F|0-7:A>G-7:A>G	TGCAGAAACGCACTATGTTTTGCTCTTACTACACGAGGGACGAGCTAACTGCATCCACACCTAGTATAT	7:A>G	7
1107111|F|0-12:C>T-12:C>T	TGCAGAGAGGGCCTCTTCTTCATCGCAGGCCGCCCGAGGCCCGAGTTCCTCCTGGACAAACTTCCATCC	12:C>T	12
1056962|F|0-51:C>G-51:C>G	TGCAGAACTAACTGACTGACCCATGTTTTACAATGTTATGAAGATTGCCTGCTGTTACGCTTTGCCTTT	51:C>G	51
4733915|F|0-37:G>C-37:G>C	TGCAGCAGTGCTCGATCTGACCGAGGGACGTGTCGTCGCGGCGGGACGGCGGCAGGTCGTGCACCACCG	37:G>C	37
1128971|F|0-20:G>C-20:G>C	TGCAGCGCCGCCAACGCGCTGCTCTCCAGCAGCGACGGCAACACGACGGTGCCCCTGACGGCCG	20:G>C	20
1066198|F|0-33:C>A-33:C>A	TGCAGCCACACTTGAACCCACTGAGCCTTTATCCAGATTCTTGATTTCCATAGGAACATCTGACTCACG	33:C>A	33
1010889|F|0-32:C>T-32:C>T	TGCAGGCATCGCTACGCCGCCTCTGCCTAGCGCACTCCCTGGTAGTGTCTGGCAGGTAGGCTCAGCGCC	32:C>T	32
1217898|F|0-22:A>G-22:A>G	TGCAGAGCTCCTGGCTTGTGTTACCCCTGAAGCCGCATAGGTCGGCGCCGACCATGGGGATGCCAAAGA	22:A>G	22
4544267|F|0-33:T>C-33:T>C	TGCAGCGCGCCGCCGCCGCGCGGTCAGCCCGCTTGCCG	33:T>C	33
985200|F|0-27:G>A-27:G>A	TGCAGGACCATGACTCCAACCACAACAGCAACGCCTTCTCGGCCACCAAGCTGTCCATCTCCATCCCGA	27:G>A	27
1123029|F|0-13:C>A-13:C>A	TGCAGGCCGTCCGCATTCCGCACCATCGCTGCCTCCTCCGCGGCGCCAGACCG	13:C>A	13
1114004|F|0-13:C>T-13:C>T	TGCAGGGTGGAGACGAGCGCGCCGACCAGCGCCGCGCCATCCCTGTCTACGGCGCGCGCCAGGCACCGC	13:C>T	13
1239250|F|0-13:A>G-13:A>G	TGCAGCAAACGCAATGCAAAACTCAAGCGGTAGCATGGTTCCGAACCTCCTGCTCCAGGACCAGATGAA	13:A>G	13
2359579|F|0-32:C>T-32:C>T	TGCAGCGTGGCCCTCGACCTCGCCGCCGAGCTCGGGGTCCCGGGCTACTGCTTCTTCACGTCCG	32:C>T	32
3944065|F|0-35:C>G-35:C>G	TGCAGCGTGAGTACGGGCCCACGATGGGCCGCCGCCGCCATCTACATTGTTGGCTTCTGGTTCCTCGAC	35:C>G	35
991014|F|0-8:C>G-8:C>G	TGCAGGCCCCCCTGTGCGACGCGGAAGTTGGCGTCCCGCGTCAGATCCACGCAGGTGTCCACCAGCGAG	8:C>G	8
1214220|F|0-46:C>G-46:C>G	TGCAGCAGCCCGAGTTCCGGCCGGACAAGAAGACGATGAATGCGCTCACCGTGCAGCTGCTCCG	46:C>G	46
1075099|F|0-15:G>A-15:G>A	TGCAGGTCCATTCCAGTTCGTCGCAGAGCCCTACAACGGCACCATACCGCGCCTGCAAATCAACCCCTA	15:G>A	15
986952|F|0-21:G>A-21:G>A	TGCAGTGATTCTCGGCCCAAAGCTGTACGAGACCGTGAGGGGAAAGCTGTCGCTGGGCGCCAGAATCCT	21:G>A	21
1130006|F|0-8:A>G-8:A>G	TGCAGGGGACACTGCTGCCGTCCGTCCAGAGCGCAGGAGCCCGCGCGGCCG	8:A>G	8
1666874|F|0-46:C>G-46:C>G	TGCAGACGGACATCAACATGGCGCGCCGCGCGCTGCGCGAGGCGCTCACCACGCTCGACGACATCAAGC	46:C>G	46
986959|F|0-8:T>A-8:T>A	TGCAGTCGTCGCGGAACCCCACGCCTCGGGGCTCCAGCTTCAACCACACCGACTTCTACTCCATGGTGG	8:T>A	8
1008253|F|0-41:C>A-41:C>A	TGCAGGCGCAGGCTGGACCTAGTTTGCACGACGATCCCAAACACCTCGCCCATGTCCAGCGTCTCTGGG	41:C>A	41
1201574|F|0-29:C>A-29:C>A	TGCAGGAGGAGACCAACCACCACGTCTTCCTCCACGAGCTGCACCCCATCCTCGTCCACCACCTGCACA	29:C>A	29
1130404|F|0-24:C>T-24:C>T	TGCAGCGACGCGCTCCTGGACGGCCTCGGCGCGGCGCTCCTCTGCCGCCGCCG	24:C>T	24
1001480|F|0-17:A>G-17:A>G	TGCAGCGGCCGCTTGCAAGGGAGCAGTCGGGAGGGGTTGGAAGAGCTGCCGTAGTGGGGCGGAGCAGGA	17:A>G	17
1023130|F|0-65:G>A-65:G>A	TGCAGTGACCAGGCGATTCTCAGCCAAGCTTTTCCTCTCGGCCGTTGGCTTTGAGCTTCTGAGGAGGGC	65:G>A	65
1194765|F|0-41:C>G-41:C>G	TGCAGCTGCGTCACGGTGACCTTCCTGAGGCTGGCGAACCTCCGCGAGTACGGGTTGATCATCCACTCG	41:C>G	41
1239352|F|0-60:C>T-60:C>T	TGCAGCGAGGAAGCTCCTGCTACGGAGCGGCGGAGCCATGACGCGGTCCCTGCGCGACGCCG	60:C>T	60
1863557|F|0-8:T>C-8:T>C	TGCAGCGATGAAGACGGCGACAGCGGCGATCGAGCAGCTGGTTTCAGCACGGAAGAGGTCGGGGCTTTC	8:T>C	8
1210486|F|0-44:G>C-44:G>C	TGCAGGACAAGATGACCGCCAGGGAGATCGTCACATGGCTCGCCGTGCTCAAGACGGAGGAGGAGCTCG	44:G>C	44
1224901|F|0-26:C>A-26:C>A	TGCAGCGAGGCCGGCATCGCTGGCCGCGGCGCCCCACTCCCACTCCCACTAACTACAGCTAGGCTGGCG	26:C>A	26
5582213|F|0-11:G>C-11:G>C	TGCAGCCACTTGGGGTCCAGCGTCTCGGCCTCCTCCAGGTTCGGGATCTCGAACACCGCCTGCACGTCC	11:G>C	11
1054410|F|0-8:T>C-8:T>C	TGCAGGTTTTGCCTTCTGAAGTCAACAGTCAGTACATGCTAACGCTGCACGCAGCTCTACAAATAAGCC	8:T>C	8
1024139|F|0-23:C>A-23:C>A	TGCAGCACTACATGTATGCATCTCCATTCAGAAATGCTGGAAGATGACTGAGCTTTTTGTTGTCGTGGA	23:C>A	23
1202669|F|0-9:G>A-9:G>A	TGCAGCTTTGACGGCAGCTACTACATGCTCATGTTCGGGGGTGTGCAGCTCCTCCTCTCCTCCATACCG	9:G>A	9
1164131|F|0-28:C>T-28:C>T	TGCAGGGCTAATCAGTACTATTACAGGGCTAATATCAAGCTTAAGCGGCGTTGCTGTGCGGGCACGGCG	28:C>T	28
7352385|F|0-17:C>G-17:C>G	TGCAGCGACGAGTGCCGCCACGAGCAGATGCGGCTCGACGTCGCCTGCGCCAGGCAGGCCGCCGCCCGA	17:C>G	17
1113055|F|0-22:A>G-22:A>G	TGCAGGAGCACGGGGTCACGGCACTGCTCAGCCTCTCCATCTGCGACGAGAACAAGGCCATCGTGGTCG	22:A>G	22
5581100|F|0-10:G>C-10:G>C	TGCAGTGCACGACGCACATGTGCCCCGTGCGCGTCCACTGGCACGTCAAGCTCAACTACCACGACTACT	10:G>C	10
1284357|F|0-14:G>C-14:G>C	TGCAGCGTTACCTTGCGCAGGGTCGTCTCCAGGCAGCTGAACTTGCTGTTTGTCAGGGCGTTCGGGAGC	14:G>C	14
1127700|F|0-43:A>G-43:A>G	TGCAGCACTGGCAACCCCCGCCGCACCCGCCGCCGCAGCCTCCACCGTAGTACGACGGCTGGGCCGAGA	43:A>G	43
12778034|F|0-60:A>C-60:A>C	TGCAGGCCCGCTGCTGAACGGGAACTTCGAGTACGCGCCCAACAGGTCCCAGATGAACGGAACGAGGGT	60:A>C	60
1186967|F|0-54:C>A-54:C>A	TGCAGAGCAGGAGGCCGGCACGGACCCCGCCAAGATCCTGCGGGAGGTCACGGACAACCTGGGCAGGCA	54:C>A	54
1107944|F|0-10:A>G-10:A>G	TGCAGGCACAACAAAAATCCAGTTTGAATCATTAGTCCTTCTGAACTCTCATGGACTTGCATTCTCTAA	10:A>G	10
1116910|F|0-27:C>A-27:C>A	TGCAGGAGCAGGAGACGGCTCCGCCCACGGAAGAAGAGCCGTCCGCGCCACACCTGACCGTGCCGAGAT	27:C>A	27
1714214|F|0-26:G>A-26:G>A	TGCAGCATGAGGCACTTGTCGACGCCGTTGGGGAACGGCCCAGAGAAGCCATTGCGCGACAAATCCAGA	26:G>A	26
1207749|F|0-28:T>C-28:T>C	TGCAGGACCATGACTCCAACCACAACAATGAGGCCTTCTCGGCCACCAAGCTGTCCATCTCCATCCCGA	28:T>C	28
1022067|F|0-66:C>T-66:C>T	TGCAGGAACACTGGTGATGACGACGTGGCCATAAAGGTGCTCTACTGCGGCATCTGCCACTCCGACCTG	66:C>T	66
1159042|F|0-32:G>T-32:G>T	TGCAGCTCGCTGGCGTTGGCCACGCCGAGAACGGCCGACTGAAACGTGCCGAAGTTCCCGACGATCTTC	32:G>T	32
981978|F|0-39:C>T-39:C>T	TGCAGGAGCTGGAGGAATGCTTCATGCGCCCCAGGCCGCCGCCCCCGCACATGTCCGCCGAGATGTACG	39:C>T	39
1264419|F|0-18:C>T-18:C>T	TGCAGTTCGCCCTGATCTCGGCGTGGCGGCCGGCCTTCTTCACGCCGATGCCG	18:C>T	18
1379634|F|0-35:T>C-35:T>C	TGCAGAGCTCCGACTCGCCCAACAGCCCGCTCAGGTTGTCCCTCCAGCTCGTCAGCGCCACCGTCCCCG	35:T>C	35
1204782|F|0-53:G>A-53:G>A	TGCAGGACAAGATGACCGCCAGGGAGATCGTCACATGGCTCGCCGTGCTCAAGGCGGAGGAGGAGCTCA	53:G>A	53
1266287|F|0-37:C>G-37:C>G	TGCAGCTGATCATTCTGAAGTGGTACTCTATGCCGGCCCGCTCCGCCAGCTTCTTGAGCCGCTCCCCGA	37:C>G	37
2288822|F|0-28:G>C-28:G>C	TGCAGTGATCGAGGCTTTGGGGATCGATGGAGACGGGCCAATGTACTTTTGCGTATCTGCGTGTCCATG	28:G>C	28
2261623|F|0-56:G>A-56:G>A	TGCAGCTCGCCGCCCTGCGTGTCCAGGATGCACCGAGAATCCCCGACCGACGCCACGGTGACCGTGAAC	56:G>A	56
1116531|F|0-22:G>A-22:G>A	TGCAGGCCCCATCGCCTCAGGTGACTCCATGCGGTGGTGCCGCCGCGGCGTGCTACTGCTACTGCGGGG	22:G>A	22
1696797|F|0-8:C>G-8:C>G	TGCAGCTCCGACGCCGAGATGAAGCCGTCGCCGTCCACGTCGAACACCTTGAAGGCCTCCCGCATCTCC	8:C>G	8
1091358|F|0-24:A>G-24:A>G	TGCAGCCCTTCAAGCATGCATGCAAGCGCGCGGCGCGGTGCATGGCGGTGGTCTGGGCCG	24:A>G	24
6040238|F|0-6:T>G-6:T>G	TGCAGCTCGGCGTTGTAGCGCACCTCGGAGAGGTCGAGGTCGTAGAGGTTGAAGCGGAGGTAGTTAGCC	6:T>G	6
1021225|F|0-32:C>G-32:C>G	TGCAGGTCCTGCAAGTAGAAGGAAGGCTTGGTCGGGCGGAGCGCAAGGTAGACGACGAGCGCGATGAAT	32:C>G	32
7352027|F|0-38:A>C-38:A>C	TGCAGGCGCCCGTTGGCGTTCCTGGCGCTCGAAGAGGAAGCGAGTGGGCCG	38:A>C	38
2245958|F|0-24:G>A-24:G>A	TGCAGGACGAGTATACCATTGGTGGCGTTCCCCAGCTTCATCTTCTCGACGCAGCTCCTGACCACGGCC	24:G>A	24
7334055|F|0-10:C>A-10:C>A	TGCAGTTCCCCGGCCGGAGCAAGGCCTTCGACCGCCACATGCGGCTCGTCGGCAGGCTCCG	10:C>A	10
2244605|F|0-37:G>A-37:G>A	TGCAGTTCAAGTCCAAGGAGCTCAACTGCTTCCAGGTGCCGCTGGCCAAGTTCCTGGTGGAGAACGCCA	37:G>A	37
4395650|F|0-6:C>T-6:C>T	TGCAGCCTGTACGATCTCCCGGCCACGGTCGCCACCTCCTGCACCAGCGCGGCCTCCCTTCCG	6:C>T	6
1863200|F|0-53:T>C-53:T>C	TGCAGCGCCTGCACGGCTTCTCGCTGTCCCCGCAGCACGCGCAGGTCCATAAGTTCTCCTGGGAGCAGG	53:T>C	53
3025034|F|0-14:C>A-14:C>A	TGCAGCTTTTCCCCCAGGCACCCTAGAAATGGCAGCTTCTCCCG	14:C>A	14
3025034|F|0-8:T>A-8:T>A	TGCAGCTTTTCCCCCAGGCACCCTAGAAATGGCAGCTTCTCCCG	8:T>A	8
1108051|F|0-26:C>A-26:C>A	TGCAGCACAGTTCTGGGCAGGGGAGGCCAAATCGCCGCTGCCAGATGCCAGCCCAGGCCGCCACCCACC	26:C>A	26
1240029|F|0-24:A>G-24:A>G	TGCAGCTGGGCGGGCCTACATGGGACGTGGAGCTCGGCAGAAGGGACGGGACGACGATGAGCCAGGACG	24:A>G	24
3222134|F|0-12:G>T-12:G>T	TGCAGCACAAAGGCCCCTAACCCCTAAATCCGCGCAAAGCATGCCAGATTCTCTCGACTTAATAACCAA	12:G>T	12
1322080|F|0-28:C>G-28:C>G	TGCAGTGGCCGGGGCTGTTCCACATGCTCGCGTCCCGCCCCCGCAGGCCGCTCTCGCTCCG	28:C>G	28
1100781|F|0-39:C>T-39:C>T	TGCAGCCATTCACCTCGTGCATTTCAAATTCAAACAGTTCTGCACAGCCCCAATCTCATTTACACAGGG	39:C>T	39
1030576|F|0-19:C>G-19:C>G	TGCAGCTCATGAAGGACTCCCGCTGGGTCGCCGTGAAACCCCGCCCCGACGCGCTCATCGTCAACATCG	19:C>G	19
1056686|F|0-6:A>G-6:A>G	TGCAGGATCCTGGTGGGCACACATACGAGCCATGGCCATCTCACACGGGTGAATCTGTTGATTGATGGT	6:A>G	6
1001188|F|0-24:C>G-24:C>G	TGCAGGGTGTTCCAGAAGCAGAAACTGGACGGCGAGCAAGACAACGCCCGCTCCTCCTCGCCGCCCTTC	24:C>G	24
1083817|F|0-39:C>G-39:C>G	TGCAGTGGTACATGGTTCAACTTCCTTGTTGGAGGCACTCTAGTAGACTTGAGAAGGACCGATGCTTGC	39:C>G	39
1153349|F|0-12:G>C-12:G>C	TGCAGGTTGGCGGCGCACTGCGGGGTCACGGCTGCCAGCGGGCTGGTGGAGGTGGGGCTGCGGTGCGCG	12:G>C	12
992442|F|0-38:A>T-38:A>T	TGCAGATGGCGGAGGTGTGGCGCGAGGAGAGGGTCCAGATGAAGCTCTCGGACGCCAAGCTCGCGCTGG	38:A>T	38
1089224|F|0-9:C>G-9:C>G	TGCAGCCTTCGCACATTATTTTCATTTTCATGCGTGATCGCCGTATGCTTGGGACTGTACTTAGTGCTG	9:C>G	9
7354212|F|0-12:G>A-12:G>A	TGCAGATGCGGCGCCGCTGCGTCGGGGTGCACCGCGCAGAGCGTGGCAAGGAGACGTATCGACTCGCGC	12:G>A	12
1189802|F|0-10:G>A-10:G>A	TGCAGGGGTCGCCGAGAGTGTCGGCCGTGGACGCGAGGGAGCTCGTGAAGGGGATGATGGCCAAGCTGT	10:G>A	10
3945609|F|0-22:A>G-22:A>G	TGCAGCGCCTGCACGGCTTCTCACTGTCTCCGCAGCACGCGCAGGTCCATAAGCTCTCCTGGGAGCAGG	22:A>G	22
1068327|F|0-16:A>C-16:A>C	TGCAGAAAAGCAAAACAAAGCCATGACATCATCCCTCGCAAACAAGATAACATAAATGCAAAGTAACTC	16:A>C	16
