# Supplementary material for: Efficient anchoring of alien chromosome segments introgressed into bread wheat by new Leymus racemosus genome-based markers
Source: BMC Genet. 2018 Mar 27;19:18. doi: 10.1186/s12863-018-0603-1 (PMC5872505; doi:10.1186/s12863-018-0603-1)
Supplement: Supplementary file 9 — Table S9. Detailed information of Lr#N-specific markers. (XLSX 44 kb) [file 12863_2018_603_MOESM9_ESM.xlsx]

## Sheet: Sheet1
Table S9 Detailed information of Lr#N-specific markers
PCR-based markers
ID	Sequence	Tm (0C)	Expected amplicon size (bp)
24_s81287f	GCCTTAATAAATGGATGGTGCGTGTTT	65.3
24_s81287r	TATTGCACATTTGCCAACAATTTCCCA	63.7	332
63m_s20220f	CTCACCGACAACAAGATCTGCAA	62.9
63m_s20220r	TTGGTGCAGGTACCAAGTTAACAAAT	63.2	180
Lr_M2_F40	CCTCCTCCTCCTCCTACCTG	62
Lr_M2_R40	AGATGGACACGGACGGAC	57	518
Lr_M2_F65	CACTGATGACGATGCTGCTT	55
Lr_M2_R65	CAGCCTACGCTCGATCTTCT	57	381
309_s81289f	AGTCATGCTAAGTAATTGAGGCTTGGG	66.8
309_s81289r	AGACGTAGCGACTCGATCAACAATAAG	66.8	477
DArTseq markers
Allele ID	Trimmed sequence	SNP	SNP position
4261363|F|0-9:G>C-9:G>C	TGCAGCACGGTCGCCCACGAGCCCACCCG	9:G>C	9
3938429|F|0-6:G>A-6:G>A	TGCAGCGCGCTCGCCCACGAGCCCATCCG	6:G>A	6
4261318|F|0-9:A>C-9:A>C	TGCAGCTGGATCACTTGTACAAGAACACTTCACCG	9:A>C	9
3953491|F|0-8:C>A-8:C>A	TGCAGACCCCCGTCCTGGCAGTAGCCGATGAGGGTCACCACGTTCCG	8:C>A	8
4262532|F|0-23:A>C-23:A>C	TGCAGCCGCTGCGCAGATTCCTCACCTCCCTTGAACAGGGCCG	23:A>C	23
3946230|F|0-22:T>A-22:T>A	TGCAGCCCCGTCTGGAACAACTTCGTGCTCCG	22:T>A	22
6030873|F|0-15:G>T-15:G>T	TGCAGGTGAGCGTCTGTGCATATTGGGATCCG	15:G>T	15
3028258|F|0-40:T>C-40:T>C	TGCAGTATGCTTGCGCCGACGCCTTTGCATCGTTCGAGGTTGGCCG	40:T>C	40
4262345|F|0-13:C>T-13:C>T	TGCAGGTGCCCACCCTCAGGAGCTGCGACTTCACGCGGCTCTACTCCG	13:C>T	13
6047679|F|0-39:C>G-39:C>G	TGCAGGGCCGCGCGCTCACCAACGCCGTCGGCAACCTCGCCATCACCG	39:C>G	39
4262404|F|0-12:G>T-12:G>T	TGCAGGGGTAGCGCCACGGTCGAATGGTCTCCGCTCTACGACCCG	12:G>T	12
1696698|F|0-42:G>A-42:G>A	TGCAGGTCCTGCTCGCTGTTCTTGTCGATGTTGATGGACAGCGCCAGGTTCCG	42:G>A	42
4262456|F|0-11:G>C-11:G>C	TGCAGGAACTGGACGGGGTCGAAGCGCGGCAGCTCGCAGCCG	11:G>C	11
4397822|F|0-6:G>A-6:G>A	TGCAGCGTCATCTGGGTAGCGAACAACCACAACCG	6:G>A	6
1004021|F|0-19:G>A-19:G>A	TGCAGCTCATGCCGAACCTGCACAATCCAGTCCTGAGGTAGTAGGTGCAGTCCG	19:G>A	19
7478638|F|0-23:G>A-23:G>A	TGCAGGCTGGCCCTCGCGAGCACGCACCCG	23:G>A	23
1119657|F|0-9:G>A-9:G>A	TGCAGGAGGGTGGGCCGCCACGTGGAGGAGAATGATATGGGAGGCGCCG	9:G>A	9
1133436|F|0-19:G>C-19:G>C	TGCAGGTGGGGCACGTCTGGCGCGCGGAGAGCCATCGGTCAATGCACCG	19:G>C	19
4004154|F|0-16:C>A-16:C>A	TGCAGTCCAACCCCGTCTGCCTCTGCCAGCTGCTCGCCG	16:C>A	16
3024121|F|0-16:T>C-16:T>C	TGCAGATCGCCAGGACTCTCGGCAGCCTCGTGGTGCCG	16:T>C	16
1026249|F|0-41:A>C-41:A>C	TGCAGATGCATCTCGTCGCGCTCATGCAGCAAAGGACCCAGATGCCTCCG	41:A>C	41
3936144|F|0-13:G>A-13:G>A	TGCAGATCAGGCCGAAGGCGAAGAGCCTGTGGCTGCTGGTGCGCCG	13:G>A	13
1738574|F|0-14:C>G-14:C>G	TGCAGGAAGTACGGCGTGCGGTGCCCGTGCCCCGACAGGTTCTTCGCCG	14:C>G	14
4261787|F|0-19:C>T-19:C>T	TGCAGAAGCCCGTGCCAGCCGTGACGTACAGCCTCAGCCG	19:C>T	19
3957901|F|0-18:T>A-18:T>A	TGCAGAACTGGTCGGCGATGGTGGGCCACGTCAGAGCCG	18:T>A	18
4396615|F|0-6:G>A-6:G>A	TGCAGAGCTCGGGCGAGGCGCGGATCCG	6:G>A	6
4262899|F|0-14:C>T-14:C>T	TGCAGCAACGTGTGCCGTTGGCGGCCAAGTGGTAGCCG	14:C>T	14
3027249|F|0-28:C>T-28:C>T	TGCAGGAGGTGGCGATCGAGGGGCTCATCAGCTTTTGCCG	28:C>T	28
1040649|F|0-21:G>A-21:G>A	TGCAGACATGATCTACACCCAGGATGGCACCGTGGACTTCAAGGGCAACCCG	21:G>A	21
6037784|F|0-8:C>G-8:C>G	TGCAGCGCCAAGGGCACAATCAGGAACGGCAAGCCG	8:C>G	8
1035262|F|0-16:G>A-16:G>A	TGCAGAATCTCCACCAGATAATTTAAACCAATTCAAAATCCCTAAATTACCCG	16:G>A	16
4262529|F|0-22:T>C-22:T>C	TGCAGAACTAAGCCGCAAGTCGTTGGAGCAATATGTACCG	22:T>C	22
3020650|F|0-6:G>C-6:G>C	TGCAGAGATGACACGTGGGAAAGATGCAACCTTTTGAGCCG	6:G>C	6
5582076|F|0-5:G>A-5:G>A	TGCAGGTTGTTGCGGAGATTCTGGCAGATGAGGATCATCTCCG	5:G>A	5
4261652|F|0-15:A>G-15:A>G	TGCAGCCGCGCGTGTAAGGGTTGGCCACCGCAGAAGGCCG	15:A>G	15
3021119|F|0-31:C>G-31:C>G	TGCAGGCCCACATGTTTCTGTATGTGTAAGACAGATGGGCTACCG	31:C>G	31
1095679|F|0-37:C>T-37:C>T	TGCAGTGGGCGGCGCGGTCGGCTGCTGCTGGGCGATACAGCGGTGTACCG	37:C>T	37
5373148|F|0-16:C>T-16:C>T	TGCAGGAGAACGGCACCGACGCCGCCCG	16:C>T	16
3944516|F|0-11:C>G-11:C>G	TGCAGACACTACCATAACCTTGGATCTCTCCG	11:C>G	11
1739981|F|0-40:C>T-40:C>T	TGCAGGAGCACGGCCCCATCGAGGGCAAGAACGTCTTCTACTGGTTCCAGAACCG	40:C>T	40
3941656|F|0-6:A>G-6:A>G	TGCAGCATTAGAAAGTGATCAAGAGGGTGACCCG	6:A>G	6
997852|F|0-17:C>G-17:C>G	TGCAGCAGCAGCACGCCCAGAGAATAGATGTCCGACTTGACGCCCAGCTTGCCCGTTTGCTGGTACTCC	17:C>G	17
4993510|F|0-13:C>G-13:C>G	TGCAGGGCGACAACATGAGCAAGAACATCCGCGCCG	13:C>G	13
1046609|F|0-20:C>T-20:C>T	TGCAGGAGGTGCTCAAGAAGCTGGGCATGCCCGAGGCCAGCAGCCTGGCCAACGTCCG	20:C>T	20
1003778|F|0-37:T>C-37:T>C	TGCAGCCCCGCGCAGCGCGGCCGCCAGCGGCGCCAGCTCCAGCGCCACCCG	37:T>C	37
3945784|F|0-18:C>T-18:C>T	TGCAGTGACGACAACGAGCGCCTTGAATGCCGCCG	18:C>T	18
3945116|F|0-22:C>T-22:C>T	TGCAGCATACTACGTGCCGCAGCCCAAGGCCTCTGGGCGGCGCCCG	22:C>T	22
5346295|F|0-23:G>C-23:G>C	TGCAGGAAGCTCCAGGTCCTGGTGGCCGCGGAGACGCCGCCG	23:G>C	23
1019045|F|0-8:C>G-8:C>G	TGCAGCAGCAGGTTGTGGTGCATCCCTAGCTTGTTGTAATCTTCCAGGCAGCCG	8:C>G	8
1019045|F|0-40:C>T-40:C>T	TGCAGCAGCAGGTTGTGGTGCATCCCTAGCTTGTTGTAATCTTCCAGGCAGCCG	40:C>T	40
3937226|F|0-11:C>G-11:C>G	TGCAGTCGAAGCAGCAGCGTCAGAGTGGAAATAGTGAGGACGAACCG	11:C>G	11
4004295|F|0-35:C>T-35:C>T	TGCAGAATTCCAACCTCAAGATGCAAATCTGTCGGCGCAAACAATCCG	35:C>T	35
1057410|F|0-62:A>G-62:A>G	TGCAGCAGAAGATGAGCGCCAAGGAGTCCGAGACCTGGTCCAAGGTGCTTAGGCAGGAGGAGAAGCTTA	62:A>G	62
1021556|F|0-13:A>G-13:A>G	TGCAGATCGTGGGACGGCACGCGTTGCTCTTTGACGACGACGCGGCGGCGGAGGTCGTAAACTCCGAGA	13:A>G	13
1394604|F|0-46:C>G-46:C>G	TGCAGGTGATCACCGCGCGGCCGCCCATGGGGCTGACGCATCACGTCGAGAAGGCCATCGAGTCCGAGA	46:C>G	46
5363219|F|0-28:A>G-28:A>G	TGCAGCAACCAGACCTCGTGCTCTGCCTACGCCG	28:A>G	28
1087697|F|0-50:C>G-50:C>G	TGCAGCGCCACGTTGTGCACCCACGACAGCGTGTTGAGGTCCTTGATGCACCCGCTCTTGCCGCCGTAC	50:C>G	50
3024920|F|0-27:A>G-27:A>G	TGCAGCTCTTCTCCGTGATGCTGCGCCAAGGTGTTCGACCG	27:A>G	27
1074388|F|0-38:C>T-38:C>T	TGCAGCAGCCGCTTCACCACGTGGGTGAGGCAGCAGGCCCGCCTCCCCACCACCACGACCG	38:C>T	38
4733973|F|0-25:C>G-25:C>G	TGCAGCTCCACTGGAAGGAGCTGGCCCGCGACATCGAGACCG	25:C>G	25
4406935|F|0-8:T>C-8:T>C	TGCAGCGATCTCATCCACGAGATGCTCGCCGACGCGCCG	8:T>C	8
1104443|F|0-50:A>G-50:A>G	TGCAGGATCATCTGTTCCAGGGTGACCGCGGCCGCCGCATGCGGGCCTCCACCG	50:A>G	50
7165379|F|0-28:G>A-28:G>A	TGCAGCGGCAGGCGTCGTCGGGGTCCCTGACGCAGGGCCCGTCGGGGGAGCTCCG	28:G>A	28
7170829|F|0-26:C>G-26:C>G	TGCAGGCTGGCCAGGCGGCCGAGGGACGCCG	26:C>G	26
5324035|F|0-21:C>A-21:C>A	TGCAGCATCATCTGGGTAGCGCACAACCACAACCG	21:C>A	21
5580387|F|0-10:C>T-10:C>T	TGCAGGAGTTCGACACGATCCACGGCCCG	10:C>T	10
5366891|F|0-39:G>T-39:G>T	TGCAGCACGGGCGGACGCGCCATTGCGCGCGTGCCCTTAGTACCG	39:G>T	39
4262407|F|0-14:C>A-14:C>A	TGCAGTCCGTCGAGCACGACGGAGCCGACGAACAGCCCG	14:C>A	14
3029480|F|0-29:C>T-29:C>T	TGCAGCCGCGCCCGCAGCGCATCAAACAGCGAGCAACCG	29:C>T	29
3957553|F|0-5:C>T-5:C>T	TGCAGCGAGTTGATGTTGCTCCATGCGCCG	5:C>T	5
3961421|F|0-33:T>C-33:T>C	TGCAGACGGCTCCGTCATCGAACAACACATCGATGTCGATCGACACCTCCACGACGCGGCCGAGCCACG	33:T>C	33
3961421|F|0-52:G>A-52:G>A	TGCAGACGGCTCCGTCATCGAACAACACATCGATGTCGATCGACACCTCCACGACGCGGCCGAGCCACG	52:G>A	52
3023578|F|0-22:T>G-22:T>G	TGCAGTAGCCCAGTAACTGCACTAGGTTGCGGTTCCG	22:T>G	22
1266593|F|0-22:T>G-22:T>G	TGCAGGGAGAGTCACCGACCGATCTGATCACGAGCTACACGGGGTCGACCG	22:T>G	22
3939833|F|0-31:G>A-31:G>A	TGCAGGTGGCCATGGCGTGCGTCGCCACCGTGCCG	31:G>A	31
3384600|F|0-13:G>C-13:G>C	TGCAGACAAAGCAGTGCTTCTCTCCCAATGTCACCAATTCTTTCGACCG	13:G>C	13
1064678|F|0-9:T>C-9:T>C	TGCAGCAGCTTGGACCGCTTGTGCACGACCATCATGGTGAACCACGGGATGCTGCCG	9:T>C	9
5578092|F|0-6:T>G-6:T>G	TGCAGCTGGATACGAAGGCTCGGAACCGAGGCCCG	6:T>G	6
2275450|F|0-40:T>G-40:T>G	TGCAGGGCAGGATCGAGAATCGTTGCTGCGCTAGGAAGCTTGTAGCATCTGCGCCG	40:T>G	40
3064612|F|0-11:G>T-11:G>T	TGCAGTTGCATGGTCAACAGAGGATGCGCAACTGTTGTTGCATGGCCG	11:G>T	11
3029233|F|0-27:G>A-27:G>A	TGCAGAAGCGAGGTGCTCGTGAAGTCGGCTTGATATCCG	27:G>A	27
1666597|F|0-31:A>T-31:A>T	TGCAGACTCGACAGAAATCGAACACCGATTTAGCAATTTGGGAAGAACCG	31:A>T	31
12469795|F|0-15:C>T-15:C>T	TGCAGGAGGTACGTGCGGTCCAGCGCCGTCGCGCCG	15:C>T	15
3023476|F|0-28:T>C-28:T>C	TGCAGGTGCGCAAGCGTGATGTGGTGCTTAAGTTCAGCCG	28:T>C	28
4262633|F|0-6:A>T-6:A>T	TGCAGCAGTTTGCGCGCGCGCGACCGCTGCGCGGATAGCCG	6:A>T	6
3937435|F|0-27:C>G-27:C>G	TGCAGGTGCTCGACCTCTCCTTCAACGCCTTCAACGGGACCCTGCCCG	27:C>G	27
4993690|F|0-30:G>C-30:G>C	TGCAGGCAAGGCGTACTAGTATTTTACTGAGCCG	30:G>C	30
1318538|F|0-27:G>C-27:G>C	TGCAGGGTGGAGGACGAGAGGTTGGCGGAAGGGAGGACGAGGGCGGTGACGGCGGCCG	27:G>C	27
986435|F|0-46:G>A-46:G>A	TGCAGCAAGAGATCCATGGCGGCGCCCCGCCGCCGTTGCACGTCCAGCACCG	46:G>A	46
3027685|F|0-14:G>A-14:G>A	TGCAGATCGCCAGGGCTCTGGGCAGCCTCGTGGCGCCG	14:G>A	14
980809|F|0-30:C>T-30:C>T	TGCAGCTTCCCCATCCACCCGCAGCCGCCTCTCCTCCTCCACCACTACCCG	30:C>T	30
980344|F|0-5:G>A-5:G>A	TGCAGGCATGATCTACACCCAAGATGGCACGGTGGACATCAAGGGCAACCCG	5:G>A	5
1080037|F|0-31:C>T-31:C>T	TGCAGCACCCCAACGAGTACATCCGCGGCGTCACGCTGCGGTTCCTCTGCCGCCTCTCCGAGCCGAGAT	31:C>T	31
1080037|F|0-57:C>T-57:C>T	TGCAGCACCCCAACGAGTACATCCGCGGCGTCACGCTGCGGTTCCTCTGCCGCCTCTCCGAGCCGAGAT	57:C>T	57
1015449|F|0-32:C>G-32:C>G	TGCAGGTCGAGGCCTTCTGGCGGCGCAACTACCTGCTGCTCGTCGGCGCCG	32:C>G	32
5357435|F|0-6:T>C-6:T>C	TGCAGATGCTCGTCGTTCGATATGGCCG	6:T>C	6
1043700|F|0-47:T>C-47:T>C	TGCAGTCGGAGCGCCTCCTTATGCAGCAAGCTATTGTTGTGCTCCTCTAGCGCACTCATCTGCATGTTC	47:T>C	47
5332016|F|0-8:T>C-8:T>C	TGCAGCGGTGATCAGCATTGCCGAAATGATCGGCCG	8:T>C	8
3029933|F|0-11:T>C-11:T>C	TGCAGCCACTGTGGCGAGAAGACCACGACCACAACGCCG	11:T>C	11
3026864|F|0-10:C>T-10:C>T	TGCAGATGATCATCCACGAGACCCTGCGGCTGTATCCGCCG	10:C>T	10
4262872|F|0-34:G>T-34:G>T	TGCAGTCCGTCCTCGCCGCCCGCCGCCCGCCTTCGCCCGAGGACGCCG	34:G>T	34
3945159|F|0-24:C>T-24:C>T	TGCAGCTCGGAGCAAGGTGCAGGGCTTCCTGGAGGCCGCGTGCTCCG	24:C>T	24
1123322|F|0-22:A>G-22:A>G	TGCAGCAAGGCAAATATGACAAAAGTGAAGGAGCAGGTGATCCTGGTGCTCCG	22:A>G	22
4262854|F|0-13:C>T-13:C>T	TGCAGAAGCGAGGCGCTCGTGAAGGCGACGTGACATCCG	13:C>T	13
1066648|F|0-5:T>A-5:T>A	TGCAGTCGTTCATCTGCCTGACCATCATCACCTTCGTCCCTGTGTACGACCG	5:T>A	5
1067092|F|0-42:A>G-42:A>G	TGCAGCCAACGAACAGCAAGCACGACCTCAAAGAAGGGCAAGAAACAGAGCCG	42:A>G	42
1013083|F|0-23:T>C-23:T>C	TGCAGGGCGTTCTTGTCACCAGCTTGGATGATAACAGCAGCCGTATGGTGGCAGTGAAGGCCCTGTTCA	23:T>C	23
1115680|F|0-17:G>C-17:G>C	TGCAGCTTCGGGCGGTTGGAGGGCAAAGCGTGCGGCCAAGCCAAGGCGTCCTTCAGAACCG	17:G>C	17
1021430|F|0-29:G>A-29:G>A	TGCAGCCTCTTCGGCAAGCAGGCGCCCCAGCCGCAGCACCGCGCGGGCGGCGGCAGCGCCAAGGGGAAG	29:G>A	29
3021108|F|0-22:G>C-22:G>C	TGCAGCTGTTGGGCCTGCTCCAGTAGCAAATCATCAGCACCG	22:G>C	22
1056040|F|0-21:C>A-21:C>A	TGCAGGTTTGAAATCTGAATACTCTCGTCATGTTGTTTGGTGCAGGTATGAGCCG	21:C>A	21
1093363|F|0-26:C>A-26:C>A	TGCAGCGCGACGGGGCTGAGCCCGAGCCCGCGGGTGAGGTGGAAGTTGAGCGCCAGCCACGGGAAGCAC	26:C>A	26
1066648|F|0-14:T>A-14:T>A	TGCAGACGTTCATCTGCCTGACCATCATCACCTTCGTCCCTGTGTACGACCG	14:T>A	14
1021088|F|0-47:A>C-47:A>C	TGCAGAACGGAAGGAGACGATACGGCGAATGGGCTATAATAGATGGGAAAGTAGCTGGGCCG	47:A>C	47
984205|F|0-14:G>A-14:G>A	TGCAGCATTGTGATGCCATGAGGGTTCCCCGTGTGCTTTCTAGCCAGCGGGACGAGGATCCG	14:G>A	14
3031754|F|0-12:A>C-12:A>C	TGCAGCCGCGACACACGGGAGGACGGGGAAGGGGACTCCG	12:A>C	12
3023743|F|0-7:C>T-7:C>T	TGCAGGACCTCAACGTGTCCAACAATCTCTTGTCTGGGAGGATTCCG	7:C>T	7
3026116|F|0-22:T>G-22:T>G	TGCAGCTCGGAGCAAGGTGCAGTCTTTCCTGGAGGCCGCGTGCTCCG	22:T>G	22
3030152|F|0-22:C>T-22:C>T	TGCAGTGGCGCAGCCCCCAGCTCGGAAGCAGACCTGGTACGACCG	22:C>T	22
4262322|F|0-10:A>C-10:A>C	TGCAGATCGCAAGGACCCTCGGCAGCCTCGTGGCGCCG	10:A>C	10
4411027|F|0-11:A>G-11:A>G	TGCAGGAGAACAGCACCGACACCGCCCG	11:A>G	11
4262682|F|0-29:C>A-29:C>A	TGCAGCACGGGGAGCAGGAACGGCTTGGACACGTTGGTGAACTCGCCG	29:C>A	29
4409932|F|0-12:C>A-12:C>A	TGCAGACAGCGGCCGACATCCACGGCCCAGCAACGTAGCTCCG	12:C>A	12
6046159|F|0-45:G>T-45:G>T	TGCAGAAGGCGGCCCAGATGGGCGCGACGACGTCGAGCGGCTACGGCGTGAGCTTCACCCCTGGCCACC	45:G>T	45
1021883|F|0-44:C>T-44:C>T	TGCAGCACGATCCTCTCGGACACGACGGGCGACGGCGTGGCGGACTTGCTCTGGTCCGCCGACCTCCGA	44:C>T	44
3944085|F|0-41:G>A-41:G>A	TGCAGAGAGTCAGGGAGAGCGGCAAGGGCGGCAGGGCCGTCGTCCG	41:G>A	41
1265308|F|0-13:C>G-13:C>G	TGCAGCACGAAGGCGATCAGCGTAGGCGCCGTCATCATGACCTCGTTCATCTCTAGCCTCCG	13:C>G	13
1094015|F|0-38:C>T-38:C>T	TGCAGCAGAGCCACGAGAACAACCAAGAGGACGGTGAGCGCCATGAGGAAGACGTTCACCAATCCGAGA	38:C>T	38
1126318|F|0-9:T>G-9:T>G	TGCAGTGGCTCCCCCTGAACAGACGGAAGAGGGGGAGAAGGAGGCCCCG	9:T>G	9
3022265|F|0-5:A>G-5:A>G	TGCAGACTTGCTATATGAACATGGGGCAGATGGTGAACCCG	5:A>G	5
4261403|F|0-29:T>A-29:T>A	TGCAGGCACCTGGTCGAGCAAGCTGAAGCTGTGGCTCATGTCCCTGAACGGATTGCTCATCACGGCCTC	29:T>A	29
5578381|F|0-15:G>A-15:G>A	TGCAGGTGGCGGCGCGCGACGCCATCCCG	15:G>A	15
2242310|F|0-11:G>A-11:G>A	TGCAGGCTACTGCACTCGACGATTACTACCTAATCATGCATCGACCGTACTGAATAATGGGCCG	11:G>A	11
3020924|F|0-5:G>T-5:G>T	TGCAGGGAGTTCAGTGTTGAGCAATTTATAAGCGATGTTCCG	5:G>T	5
1269424|F|0-16:C>G-16:C>G	TGCAGGGAGAGTCACCCACCGAGCTGATCACGAGCTACACGGGGTCGACCG	16:C>G	16
3222314|F|0-31:T>G-31:T>G	TGCAGCCACCATCGGCGCCGACTCCTCCTCCTCCTCCG	31:T>G	31
1142458|F|0-67:T>C-67:T>C	TGCAGCACGGCGTAGTTCTGGCTCATGGCCTGCGCGAGGAACACGGTGGATGACCAGATCGGCAGAATC	67:T>C	67
2251731|F|0-64:C>T-64:C>T	TGCAGGAGGAGCAGGATGGTGGGCACGCTGTTCCCCCGCGCGTCGTGCGCGCACTGCATCGACTCCGTC	64:C>T	64
3034146|F|0-9:T>C-9:T>C	TGCAGCCATTCCTCTGCCCCAAGTGGTTTCGTGCCCG	9:T>C	9
4911097|F|0-12:T>C-12:T>C	TGCAGGTGGCGGTGGAGCTGCTGAACGACCG	12:T>C	12
1218160|F|0-16:A>G-16:A>G	TGCAGGTTGCCGTCCTATCTTCATTTGCCAGCGAGTGAGCTCCTCGGTCTCCG	16:A>G	16
5357475|F|0-10:C>G-10:C>G	TGCAGCAACCCAAGGGCGGCAATGGCCG	10:C>G	10
3028638|F|0-20:G>A-20:G>A	TGCAGGCTCAGCTCGGTGATGCCGCCGTCGGCATTGCACGTCACACCG	20:G>A	20
996255|F|0-22:T>C-22:T>C	TGCAGTGGGCGGCGCGGTCGGTTGCTGCTGGGCGATATAGTGGCGTACCG	22:T>C	22
4396432|F|0-29:C>G-29:C>G	TGCAGAAAGAGCATGCGGTTCAGCATGTTCTCCG	29:C>G	29
3948176|F|0-17:G>A-17:G>A	TGCAGGATCACCTTCTCGGGGTCCACCG	17:G>A	17
1005432|F|0-35:T>G-35:T>G	TGCAGTGGCAGGCCGAACACCCACCAGGGGAGCTCTCCAGTGAGCGCGTTCCG	35:T>G	35
3031754|F|0-6:C>T-6:C>T	TGCAGCCGCGACCCACGGGAGGACGGGGAAGGGGACTCCG	6:C>T	6
2250546|F|0-35:G>C-35:G>C	TGCAGCACCTGAGCGCCCATGTCGATCGCCTGCGAGGAGACCGTGGTCGGCCTGCCCG	35:G>C	35
4539371|F|0-15:C>T-15:C>T	TGCAGCCGCCATGCACGAGACGCGATGGCCG	15:C>T	15
1101413|F|0-26:A>T-26:A>T	TGCAGGTACGACATCTCCTTTCCGAGACACGCGCGCGGCCCCGCGTTGAACACCG	26:A>T	26
4262164|F|0-28:G>A-28:G>A	TGCAGCCCGCGGTCCAGGTTAAGGTGGAGGAGTCGGCGCCG	28:G>A	28
1162619|F|0-25:C>G-25:C>G	TGCAGCAGCGACGGCCACCGTGCGACGCAGAGCGCGCGCCACGTCTCCG	25:C>G	25
4010081|F|0-19:T>C-19:T>C	TGCAGGAGAACGGCACCGATATCGCCCG	19:T>C	19
1342351|F|0-49:A>G-49:A>G	TGCAGGCGCGGCAGGCGGCGTGCGCGTCGTCCCCGCAGGCCGCGCAGGGAGGATGGGTCCCCG	49:A>G	49
983569|F|0-35:G>C-35:G>C	TGCAGGCCTGTGATTGACCAGAACTTCTACTATGTGGGTCTCAAGTACACCG	35:G>C	35
2243246|F|0-17:C>T-17:C>T	TGCAGCATCTCGAACGCCGCCATGTTGGTCAGCCAGCACATGGTGAGCTCGCCGAGGTACACCG	17:C>T	17
1130186|F|0-49:C>G-49:C>G	TGCAGGCGCAGACGCAGACGCACCCGCCGTCGCCGAGGTACCGCGGCGTCGTCGACTGCTTCCG	49:C>G	49
3029909|F|0-18:A>G-18:A>G	TGCAGCCGCGCGTGTAAGAGTTGGCCACCGCGGAAGGCCG	18:A>G	18
3947494|F|0-16:C>G-16:C>G	TGCAGCTCGCCGCCGTCCTGCACGCCCG	16:C>G	16
3025070|F|0-7:C>G-7:C>G	TGCAGAACCGCGAGGAACGAGTAATCAGCTCTGCTTCGATGCCG	7:C>G	7
5358575|F|0-5:T>G-5:T>G	TGCAGTCTCCCCGTCGTCGTGGCTGCCG	5:T>G	5
3945791|F|0-7:T>C-7:T>C	TGCAGGGTAGCAGCGGCGCAGAGCGCCACGAGCAACCG	7:T>C	7
991383|F|0-19:C>T-19:C>T	TGCAGAACAAGCTGCAAGTCCCGTCGGTCCTTGGAGGGGGAGGCAAGGGCCG	19:C>T	19
1151180|F|0-29:G>C-29:G>C	TGCAGCTCCGAGTTGTGGTGCCTGGCGATGTCGTTGAGGCCCTTCAGGCATCCG	29:G>C	29
4022563|F|0-32:C>G-32:C>G	TGCAGCGCCTCACCGCGCGCTCCAGCCGCTACCTCTGGATCCCCG	32:C>G	32
1075589|F|0-53:C>T-53:C>T	TGCAGCACGAAGGTGAAGAAGCCCGAGTCCGTGTGCGCGATCAGGCCCAGCGCCCGCTTCGGGTCCGAG	53:C>T	53
1091757|F|0-21:G>A-21:G>A	TGCAGCAGTTGCGCGGCCATCGTCTCCGTTACGTGTCGCGACGGAAGGACGGAGACGTGCCG	21:G>A	21
1167502|F|0-8:C>G-8:C>G	TGCAGCACCCCCTCGAACGGGTACTTGACCAGCGACAGGTAGTGGAACCACAGCCAGTAGGCCG	8:C>G	8
1006032|F|0-35:G>C-35:G>C	TGCAGCGGGAGCGCGTCCATGTCGGCGCGCAGCGCGACGAAGGGCGGGCGCCCG	35:G>C	35
5578128|F|0-23:C>G-23:C>G	TGCAGCTCCAGCGGCTCGACGACCACCCG	23:C>G	23
3064416|F|0-29:A>G-29:A>G	TGCAGCTTTTGGTTTTGTCTTGACTGAAAAGAAACCTTTCCGATCCCCG	29:A>G	29
1099223|F|0-47:T>C-47:T>C	TGCAGCATGGTGATGCCCGAGGACAGGCGCGTGAACCGCCGCGCCGCTGGCACGAACAGCCG	47:T>C	47
1024214|F|0-29:G>C-29:G>C	TGCAGCGGCCTCTCCGCCGAGGAGGTGGAGTCTCCCTACGTCAACTTCGGCCGCCG	29:G>C	29
1031695|F|0-47:A>G-47:A>G	TGCAGGCCTACTTCAACGCCTACTACGCGTCCATCGGGGTGGCCTTCACGGTCGCCGTCACCG	47:A>G	47
5332021|F|0-10:C>T-10:C>T	TGCAGCGTCACCCTGGGCACGTCCGTCTGCGCCG	10:C>T	10
3022887|F|0-14:C>T-14:C>T	TGCAGATTACAGTGCGTTTTCCTTGAGATATGGGGCGCCG	14:C>T	14
1110568|F|0-22:G>T-22:G>T	TGCAGATACACACGTACAGTTGGCCATATCCGTCCCGTGAGCAGCGCCCG	22:G>T	22
3936770|F|0-9:T>A-9:T>A	TGCAGGTCTTCCGCGACATGGTCGCCGCGGGCGTCGGCCCG	9:T>A	9
4262308|F|0-37:G>A-37:G>A	TGCAGACGTGGTCAGTGAGCTCGCGGAGCAGCTGCTTGTTCATCCG	37:G>A	37
3948376|F|0-10:C>G-10:C>G	TGCAGCTGGCCGACGTGCTGCACGCCCG	10:C>G	10
3936966|F|0-29:G>C-29:G>C	TGCAGGAGCATCTGGTAGCGCAGGTAGTCGGAGGCCTGGGTGGAGCCG	29:G>C	29
4002141|F|0-12:T>C-12:T>C	TGCAGGACTTCTTTCCCATGCCAACGAGGCGCTCCGATCTGTCGACGCTGATGGCGAAGATGCTACCGA	12:T>C	12
3021847|F|0-35:T>C-35:T>C	TGCAGATGTAAAGCTGCTAGCTTACGAGAATCACTTACTGCCG	35:T>C	35
5350224|F|0-20:C>T-20:C>T	TGCAGGTTAGCCCGTAGCGGCAGGCGCCG	20:C>T	20
7167437|F|0-7:A>C-7:A>C	TGCAGACATTCTCGGGGCTGATGGAGCACCTGGCCG	7:A>C	7
3942872|F|0-23:G>A-23:G>A	TGCAGGAGGCCGCCCAGCACGTCGATGCCGCCGCCGCTGCTCCG	23:G>A	23
3948822|F|0-23:G>A-23:G>A	TGCAGGAGGTCGTCTCCCTCGCCGCCCCG	23:G>A	23
1088400|F|0-6:G>A-6:G>A	TGCAGGGCGGTGTCGTTGCCCTTGAACGCCTCGTTGCCGACGGTGATGCAGGTGATGCGCGCGCCGAGA	6:G>A	6
1293930|F|0-27:C>A-27:C>A	TGCAGCTTCCTGATGCCGCCGTAGAAGCCGTCGGTCTCGTCCCCCTTCTCCCG	27:C>A	27
3028516|F|0-23:G>C-23:G>C	TGCAGCCGCTCCATGGCTTCTCTGGGTTGTTCGATTTGGTTCCG	23:G>C	23
4002366|F|0-32:C>A-32:C>A	TGCAGACCGTAACAAAAACTCGAGGACGTAGGCCGGCATCCTACGACACGGCTCCG	32:C>A	32
978884|F|0-32:G>C-32:G>C	TGCAGCTTCCCCTCCTCGTCCTCCACCTCCTCGTCGTTCCGTTCCGCCTCGCTCTCTTGCAGCCCGAGA	32:G>C	32
1110401|F|0-8:T>C-8:T>C	TGCAGCTTTCCCTCCTCATCCTCCACCTCCTCCTCGTTCCGTTCGGCCTCGCTCTCTTGCAGCCCGAGA	8:T>C	8
6038290|F|0-19:C>T-19:C>T	TGCAGTCCTGGATGGAAGGCTAACATGATGCCG	19:C>T	19
3022376|F|0-18:T>C-18:T>C	TGCAGCAGCCGATGAGCTTGTACAAGATGATTCTTCCG	18:T>C	18
4910313|F|0-30:C>T-30:C>T	TGCAGGTCGTGGATGGTGTCGTTGGTGCCGCGGACGACGTTGACGGCCG	30:C>T	30
5578166|F|0-25:G>A-25:G>A	TGCAGCTGCGCCTTCTTCAACTCGTGTGGTCCG	25:G>A	25
13116397|F|0-20:A>T-20:A>T	TGCAGGCCTGAACTCTGGACATGTGGCCG	20:A>T	20
1092679|F|0-59:T>C-59:T>C	TGCAGCCACATGTACCACCAGGACTGCATCCTGCCGTGGCTCGCGCTGCGTAACTCGTGTCCTGTGTGC	59:T>C	59
1154906|F|0-36:C>T-36:C>T	TGCAGGCTGCGGTGGCTCAACTACCTCAGGCCGGGACTGCGGCGCGGCAGCATATCGCCG	36:C>T	36
5367520|F|0-14:T>G-14:T>G	TGCAGTGAGTTGATTTTGCTCCATATCCCG	14:T>G	14
4006256|F|0-7:A>G-7:A>G	TGCAGCAATCCCGCGCGCCCATCCGCGTCTACCTCCACCCGTCCTCCG	7:A>G	7
5411592|F|0-18:G>A-18:G>A	TGCAGGCCATGCTGCACAGGCTGGCCTCCAGCCCG	18:G>A	18
3941003|F|0-26:T>G-26:T>G	TGCAGTGGCAGGCCGAACACCCACCATGGGAGCTCGCCG	26:T>G	26
3935519|F|0-19:C>T-19:C>T	TGCAGTGAGTTGATGTTGCCCCATGCCCCG	19:C>T	19
1088294|F|0-5:C>G-5:C>G	TGCAGCATCCTCTTGCTCAGGGTGGTGTTCCAGTAGTTCTTGATCTCATTGTCTGTTCGCCCCG	5:C>G	5
13590303|F|0-13:C>G-13:C>G	TGCAGGACAAGTCCAGCCCCAGCTACCG	13:C>G	13
1015281|F|0-48:A>G-48:A>G	TGCAGACATCCCCGCTACCCTAACAGGGTCATCCTCAATGTCCATCCTACGGGAAAGCATCTCGATCCG	48:A>G	48
1088280|F|0-40:C>T-40:C>T	TGCAGCCCTGCGTATGTTCAACGGTTCAATAATCCCTTTTCTTTAGTGAAGCAACCG	40:C>T	40
1076373|F|0-47:G>A-47:G>A	TGCAGGGCCGCCTCCTGACGGGGTTCGGCGAGCACACGGACCCGCAGGTCATCTCCGTGCTCCGCTCCA	47:G>A	47
3950958|F|0-35:A>T-35:A>T	TGCAGCTTCGACGGAGACGTCGTACCACACCACAAAGGGGAACGACCG	35:A>T	35
3950958|F|0-19:T>C-19:T>C	TGCAGCTTCGACGGAGACGTCGTACCACACCACAAAGGGGAACGACCG	19:T>C	19
2331835|F|0-12:A>C-12:A>C	TGCAGGTGCGCAACATGGTGCGCCGCGCGCGGCTCATCTTCGAGGCGCTCCG	12:A>C	12
3222311|F|0-26:C>T-26:C>T	TGCAGCGCCTACACCAGCTTCGTGAACCTCGACCCCGCGCAGCCTCCG	26:C>T	26
1261331|F|0-6:C>G-6:C>G	TGCAGCCTCGTCTCCGTACGGCACGGCGCCACTGCAAGGCATGTTCGACACCACCG	6:C>G	6
1116975|F|0-31:G>A-31:G>A	TGCAGCAACACCCCTTTCTCCGCCGCCGCCAGGAGCCGCCACCACCGTGGCGACGAGGACACCG	31:G>A	31
3947894|F|0-11:C>T-11:C>T	TGCAGCACCACCCCGTTCGTCGGCAGGAAGATCTGGTTGGTCAGCCCG	11:C>T	11
5582350|F|0-14:G>C-14:G>C	TGCAGGGCAGGCATGCCCAGCACGAACTCCG	14:G>C	14
1091990|F|0-19:A>G-19:A>G	TGCAGTGGGCGGCGCGGTCAGTCGCTGCGGGGCGATATAGCGGCGTTCCG	19:A>G	19
4733749|F|0-23:G>C-23:G>C	TGCAGCAGCGCGTAGTAGCTGAGGGGCACGCGGCCGAAGCCG	23:G>C	23
1672731|F|0-26:C>T-26:C>T	TGCAGCGTCGTCTCCGTACGGCACGGCGCCACTGCAAGGCATGTTCGACAACGCCG	26:C>T	26
5573206|F|0-5:C>T-5:C>T	TGCAGCCCAGTTTTGTTTTGCTGGGCCG	5:C>T	5
994759|F|0-41:C>G-41:C>G	TGCAGTCCGCGTCACACCACCGCGGCGGCCCACGTAAGAAACAGAACCCG	41:C>G	41
991749|F|0-31:T>C-31:T>C	TGCAGCCCGTGGCGCTCGTTCGGGAGGTAGATGTACATGGCGAACCGCCGCCG	31:T>C	31
1028775|F|0-8:A>G-8:A>G	TGCAGCGCAGCTTCGGCTCCCTCGTCCGCGAGCCCTGCGGCCTCAACCCG	8:A>G	8
5363638|F|0-7:G>C-7:G>C	TGCAGCTGAGCCCGTGCCCCATCTCCTCCG	7:G>C	7
6038226|F|0-21:T>C-21:T>C	TGCAGGTTGACCACCTTGCCGTGCGCCG	21:T>C	21
1405644|F|0-20:C>G-20:C>G	TGCAGCACGAAGGCGATCAGCGTGGGCGCCCTCATCACCACCTCGTTCATCTCGATCCACCG	20:C>G	20
991599|F|0-16:A>C-16:A>C	TGCAGGCCTTGCAGAGAGTGCCGAGGGAGTTGGCGAGGGAGGGCGCCTCCTCCGCTCCG	16:A>C	16
5411660|F|0-7:C>G-7:C>G	TGCAGCACGGCCGCCTTCTCCGCCTCTGTCCCG	7:C>G	7
3934258|F|0-17:C>G-17:C>G	TGCAGAAAGAGCATGCGCTTCAGCATGTTCTCCG	17:C>G	17
3942525|F|0-10:C>T-10:C>T	TGCAGGTAGCCGCTGCCGTTCTGCCCAGGCATCGTCGCCG	10:C>T	10
5971049|F|0-19:G>C-19:G>C	TGCAGAAGCGGGGGTGGCGGACGAGCGTGGCCTCCAACCCG	19:G>C	19
1094428|F|0-8:G>A-8:G>A	TGCAGCGGGGTGGCGACGAGGAAGACGAACTCGCAGCCCTGGATGGCCG	8:G>A	8
5358454|F|0-18:T>C-18:T>C	TGCAGGTGCCCCTCGTCGTCGGCACCGTCAACCG	18:T>C	18
3023241|F|0-35:C>T-35:C>T	TGCAGACACAACACAGCGCACTGTCTCAGCACAGCCACCG	35:C>T	35
1076551|F|0-45:A>C-45:A>C	TGCAGCTGTGCGGCCCGTGGCATGTAGGGAATGGTCAAATGGAGGAGGAGGGCATGTCAGAGCAAGAGA	45:A>C	45
3958567|F|0-13:C>G-13:C>G	TGCAGCGGCCTTCCTTGCCGCCGCGCTGGCTCTGAGGTCGCCG	13:C>G	13
3952370|F|0-31:A>C-31:A>C	TGCAGGGCCGCGCGCTCACCAACGCCGTCGGAAACCTCGGCATCACCG	31:A>C	31
7336153|F|0-27:G>A-27:G>A	TGCAGCTCCCCGTACGGCTCGATCTGAGCCGTCGCTGCAACGCGACCAGAAGAGGAGAAACGCGGTGAA	27:G>A	27
5411236|F|0-19:C>G-19:C>G	TGCAGTAGTTGGTGAAGATCCCCTCGACCGAGTCCG	19:C>G	19
3958454|F|0-14:T>C-14:T>C	TGCAGCCATCCTGGTGCTGATGCTCTCGCTCCCG	14:T>C	14
989774|F|0-10:C>G-10:C>G	TGCAGGTGGCCCTGGACTATGCTTGCGGCTACAGCGGCGTAGACTGCTCGGCGATCCAGACAGGCGGGA	10:C>G	10
7347059|F|0-8:G>A-8:G>A	TGCAGCTGGGATCTCACTTTTGGTTCAGTGGCCG	8:G>A	8
1862124|F|0-6:C>G-6:C>G	TGCAGCCCGCTGAGGTCCTCGCCGCCAAATTGTGCGAACTGCCTGATGCCCAGTAGCGACATGGTCGAG	6:C>G	6
4004120|F|0-20:T>G-20:T>G	TGCAGGATCTGCATTGGCACTTACAACGCCGCCTGCAAGGAGCCGCCG	20:T>G	20
1086531|F|0-19:C>T-19:C>T	TGCAGGCTGCCTGAAAACTCACCTGAACCGAGATGGACCAAAGCCTGCAACACGGCGGCCG	19:C>T	19
1203853|F|0-5:C>A-5:C>A	TGCAGCCTGGAGGACGTGAACGGCCTGGACTACCCTCTCGTGGTCTGCGAGGAGGAGCTGCTGCCCGCT	5:C>A	5
3022456|F|0-23:A>G-23:A>G	TGCAGGCTGGATGTTACGACTCCAGCATATTATAGTTCCG	23:A>G	23
1164159|F|0-47:C>A-47:C>A	TGCAGCTGATGGAGCCAGGCGTGAGTTGGCTCCTAGCGTAGACTAGCCTGTGTCCG	47:C>A	47
1026243|F|0-21:A>G-21:A>G	TGCAGGGGTCGGTGAGGGACGAGGCGGCGGAGCCGAGGTTGGTGAGCACGCGGCGGAAGTCGGCGGCGA	21:A>G	21
3026122|F|0-9:G>A-9:G>A	TGCAGCGATGTTGTGTTCGCTCCCGCCTCCCGCTCCCCG	9:G>A	9
5582355|F|0-6:G>A-6:G>A	TGCAGCGCGCGCGCGTCGGCCAGAAAATGGCCCG	6:G>A	6
2277774|F|0-35:G>C-35:G>C	TGCAGGACCTCGATGGCCGCCAGGAACGCGACGACGGAGAGCAGCGCCAGGAGCGCGTACGTGGAGTAC	35:G>C	35
5358574|F|0-12:G>T-12:G>T	TGCAGTCTCAGGGGCAGTATAGCACGCAACCCG	12:G>T	12
3944381|F|0-34:C>G-34:C>G	TGCAGAAGGCGTCGTTGGAGGCGGAGCAGTTGCTCCCG	34:C>G	34
1126344|F|0-6:G>A-6:G>A	TGCAGAGGCGCGGCGCGGCCGTGGGCGGGATCGGGGTGCAGGGCCACGTCACGCACCCG	6:G>A	6
979679|F|0-18:G>A-18:G>A	TGCAGAAACACAGACACAGACGCCGATCCGCGTGAGCCAAAACAGTTGAAGGACCG	18:G>A	18
3934938|F|0-23:C>T-23:C>T	TGCAGCCGCCGCACGACCGACTGCCCGTCCGCGCCACGCGCAGCCGCCG	23:C>T	23
4408937|F|0-16:C>G-16:C>G	TGCAGCCTGGGCAGCGCAATGCCGTCGACCCCGCCG	16:C>G	16
1150490|F|0-34:G>A-34:G>A	TGCAGCCCGTGGCGCTCGTTCGGGAGGTAGACGTGCATGGCGAACCGCCGCCG	34:G>A	34
977961|F|0-51:C>T-51:C>T	TGCAGAGCATCGTCTCTACAATTAAGCCACCATGTGACAGGTTGAATCTTACATCAGTAGCACCCGACA	51:C>T	51
4006169|F|0-8:T>G-8:T>G	TGCAGCACTAGCAGCGTGGCCGTGAGCAGCCAGCCGTTCTCCCCGCCG	8:T>G	8
3949298|F|0-13:G>C-13:G>C	TGCAGATAAAGGAGATGAGGCTGATCTTCCACTCGAATCAGGACGCTGTGAGGCAGTACATGGCCCGCA	13:G>C	13
981918|F|0-45:A>G-45:A>G	TGCAGGCCGCGGAGGCCGAGCTGTCCATGGCGAAGAACGAGCTGGAGAGCATCAAGGCGGGGGCGTTCC	45:A>G	45
3948461|F|0-17:T>C-17:T>C	TGCAGGAGCCGCAGGAATGCGGTGGCGCGCCGCCG	17:T>C	17
1088794|F|0-43:G>T-43:G>T	TGCAGGGTCAGACTCAGACGTCTGTTCGGGCTCGGAATGCTCGGCGGCGTCGGCGTCCACGGCCGCCGC	43:G>T	43
7333870|F|0-7:T>A-7:T>A	TGCAGGCTCTGTGGGACTCGGCCGCGCCG	7:T>A	7
3064632|F|0-17:T>G-17:T>G	TGCAGCACGTCGAGTCCTTCGCCGACGAGATGGAGTTGCGCCGCTGCGAGCTGCGGCTCTACGCCAACA	17:T>G	17
1219989|F|0-20:C>T-20:C>T	TGCAGAACGGAAGGAGACGACACGGCGAATGGGCCGTAATAGATGGGCAAGTAGCTGGGCCG	20:C>T	20
1202383|F|0-24:A>G-24:A>G	TGCAGGACAATGCGGACCACGGCGACAAGTCCGAGGAGACCACGCCGCGGCCGAAGCTGAAGCCCCTGC	24:A>G	24
1041776|F|0-58:A>G-58:A>G	TGCAGATTCATCTTGGAGGCGAGGAGAAAAGGAAGAACAGAAGATGAGCACCGCCAAGACGTCGTGGCC	58:A>G	58
1023112|F|0-15:G>C-15:G>C	TGCAGAGCATCGTCTGTACAATTAAGCCACCATGTGACAGGTTGAATCTTATATCAGTAGCCCCCGACA	15:G>C	15
3027333|F|0-39:C>G-39:C>G	TGCAGGGGCTAGCCATGCTCACCCTGTCAACGGTGCTCGCACCG	39:C>G	39
4396090|F|0-11:C>A-11:C>A	TGCAGCTAAGACTAAATATTGACAGCCG	11:C>A	11
1006962|F|0-26:T>G-26:T>G	TGCAGGCAGGGCCGAGCGACGCCGCCTCCATGGGCGGCTGCTACTCCCCG	26:T>G	26
985568|F|0-23:A>G-23:A>G	TGCAGGAACGTGTTCCAGTCCCTACGCTTCTGCGCCTCGTACCTGCTCAGCTGCGCAGGCGGCTTCGGC	23:A>G	23
7326828|F|0-5:T>C-5:T>C	TGCAGTAATAGTAGAAATGATCGCCTCCG	5:T>C	5
3936116|F|0-6:G>C-6:G>C	TGCAGCGTCGCGGCCAGCGGAGTGCAAGTACTCGGTGGTGCCG	6:G>C	6
1218691|F|0-21:G>A-21:G>A	TGCAGGAGGCTGTCCCCTCTGGCGAGGAGGGCGCCGAGCACGACGAGCTGGAAGATGCTCTGGCCGAGA	21:G>A	21
991546|F|0-7:A>G-7:A>G	TGCAGGTAGCGCTGGACTATGCGTGCGGCTACAGCGGCGTAGACTGCTCGGCGATCCAGACAGGCGGGA	7:A>G	7
3064823|F|0-9:A>G-9:A>G	TGCAGAACTAGTCGGCGAAGCAGGGCCACGTCAGCACCG	9:A>G	9
1062651|F|0-10:G>A-10:G>A	TGCAGGTTTGGAATCTGAATACTCTCGTCGTGTTGTTTGGTGCAGGTATGAGCCG	10:G>A	10
989931|F|0-31:G>A-31:G>A	TGCAGCTGACCTGCGCCGCCTCGTAGAGCTCGTCGGAGATGAGCCCCATGCCGTGCATGAAAGGCACCT	31:G>A	31
3934042|F|0-21:C>A-21:C>A	TGCAGGAATTATCCCCGTCTCCTATCGAGTATGGACAAGGTGCTGGCCTTCTCCATCCTGAGCGCGTCG	21:C>A	21
983461|F|0-10:C>T-10:C>T	TGCAGGGTTTCGGTCAGGGAGAAGGAATCTCCATTCGGTTTGTTCCCGTACTGTTGTTATCAGACCGAG	10:C>T	10
3941346|F|0-37:T>A-37:T>A	TGCAGGATCTGCATTGGCACGTACAACGCCGCCGGCATAGAGCCGCCG	37:T>A	37
1025267|F|0-32:G>C-32:G>C	TGCAGGACCTCGGCGATGGCGCGGTCCACGTGGTCGGCGTCGTCGCGGAGCGCCG	32:G>C	32
991319|F|0-16:G>C-16:G>C	TGCAGAGGCGGTCGGTGGCGAGCCTGCCCTTGTGGGTGCTGCTCTTGTACTCCTTCCAGGTGAACTCCC	16:G>C	16
1024868|F|0-19:C>T-19:C>T	TGCAGCAATGCGTGCAACACTGAGACCTGAGAGCACTGTCTGAACACTCTGGGGCATTCTGATGGCTTC	19:C>T	19
1090173|F|0-5:C>T-5:C>T	TGCAGCCTCAGGTCGTCCACGAACATGGAGTTGACCCTCATCAGGGATCGTCCCAGCGTGAGGTCCTGC	5:C>T	5
2274294|F|0-14:T>C-14:T>C	TGCAGATGAGTAAGTACTCCTAGATCGATCGATCGATCCGAGTTTAATTAGTTGCCTCCGCCTCGTGAA	14:T>C	14
6046585|F|0-6:C>G-6:C>G	TGCAGACCAGCCTGTGGATACTGCCCAGCCCG	6:C>G	6
1202295|F|0-21:C>G-21:C>G	TGCAGTGTACACCGTCCCCAGCCAGCTCTTCTCCTGTTCCGCGTTACGATCACTCCGCCTCGGGTCGTG	21:C>G	21
3946863|F|0-8:C>T-8:C>T	TGCAGGTGCCCAGGAGTTGCGTCTTGCGACTAGATCTCCTCACTGACTCCACTGTTCGAGTGGGGATCG	8:C>T	8
1068571|F|0-10:A>C-10:A>C	TGCAGTAACGATTATCTTAATTCACATGATATGTATGCCTGGCAACTAGCAACTGCCG	10:A>C	10
1138669|F|0-41:C>T-41:C>T	TGCAGCTGTGCGTCGGCCGCCGCTGCCTCGTCTTCCAGATCCTCCGCGCCGACTACGTCCCG	41:C>T	41
3940758|F|0-18:T>C-18:T>C	TGCAGCGCAATCACTACGTCTCCGTCCGTCAAGTGCATCCCG	18:T>C	18
4003312|F|0-16:T>C-16:T>C	TGCAGGAACTTGGTGATGGGCTGGATCACGGCGTTGGCGAAGAGCCCCG	16:T>C	16
1206236|F|0-13:C>A-13:C>A	TGCAGCGAGAGCGCGGCTGACAAGCTCTGCGACCACAGTCACAAGGTGTGCAGGGCCTTCCCGTACAAC	13:C>A	13
1061073|F|0-54:A>C-54:A>C	TGCAGTACCAATTATAGCTTCAGACTGGATTCTTGTGAAGGATGGAAGACGAGAACCAACAATTTTCTT	54:A>C	54
1024415|F|0-59:C>G-59:C>G	TGCAGCCTCAGGTCGTCCACGAACATGGAGCTGACCCTCATCAGGGATCTTCCCAGCGTCAGGTCCTGC	59:C>G	59
1017468|F|0-12:A>T-12:A>T	TGCAGGATGCGGAAATACTGGCTCCCATACGGCAGAAACGGGGAGATGGACTTGAAGAAGTTGAGCGTC	12:A>T	12
987863|F|0-45:C>G-45:C>G	TGCAGGTGAGTGCGCGGATGGGGAGAAGGCGAGCGTCTACGGCCTCACGCCG	45:C>G	45
992393|F|0-35:C>T-35:C>T	TGCAGCAGCAGCGTCAGCCCGACGGCGTCCGAGTGCGGCGACAGGCCCAGCACGCTGTCCACATGCGCC	35:C>T	35
986780|F|0-39:C>G-39:C>G	TGCAGCCCCGACGAGGTGATCTTCGGCGCCGACTTCGCGCAGTCGCTCTACTGCCACCTCCTCTGCGGC	39:C>G	39
2293803|F|0-67:C>G-67:C>G	TGCAGGCGTTTGGAGACATCGCATTCGCCTACTCCTACTCCCTCATCCTCATCGAGATCCAGGACACCA	67:C>G	67
3948107|F|0-16:T>C-16:T>C	TGCAGGCGCTCGTTGATGCGGAGCAGCGCCCCG	16:T>C	16
1024066|F|0-20:G>A-20:G>A	TGCAGCACTGCGACTGCACCGCGCGCATCGTCGCCTTGAACTCCTCGCTGCGGTACACGTTGGTGGTCG	20:G>A	20
5578091|F|0-14:G>A-14:G>A	TGCAGCGGCTGGCCGCCGAACCGCCACTGTCCG	14:G>A	14
3953836|F|0-5:G>C-5:G>C	TGCAGGCCCCGCAGGATCAGCTTGTCGCCGCCCGTCGCCG	5:G>C	5
3030533|F|0-15:G>T-15:G>T	TGCAGCGCCGACGGCGCCCGCGTCGTCGAGCTGCGCCTGCCG	15:G>T	15
1397639|F|0-20:G>A-20:G>A	TGCAGCTTCGCCGCCCCGCCGCGGGCGCTCCTCGTCCATCTCTTCGTCCG	20:G>A	20
1864955|F|0-10:C>T-10:C>T	TGCAGGAGCACGGCCCCATCGATGGTAAGAACGTCTTCCACTGGTTCCAGAACCAGCAGGTCCG	10:C>T	10
1070432|F|0-56:G>C-56:G>C	TGCAGTGGTGGCCCCTACGCATCATTCTCACTGACAACCCACCGAGTCTATGGTGGGCCCCTCCATCTA	56:G>C	56
1228938|F|0-32:C>T-32:C>T	TGCAGCGCCATCTCCAGGAACCTCATCATCTCCGTCTCCTCGTCGCCGGCCGCGGCCGCGACGAGCTCC	32:C>T	32
1251962|F|0-38:A>G-38:A>G	TGCAGATGGGCGTGATGCTCACGACGGCGACCGTGGTGATCACCGCTGGCATCGTGGTCGTGAGCCTGT	38:A>G	38
7164897|F|0-8:G>T-8:G>T	TGCAGGTGGCGCTCTTGCACGGGAACGCCGCCG	8:G>T	8
2250639|F|0-33:G>A-33:G>A	TGCAGGGGCAGCCGCTCCTCGCCACCCGTACGTGTCAGCTCGATCGATCGCCATTGCCAACTGTTCTTG	33:G>A	33
1201821|F|0-34:C>A-34:C>A	TGCAGGAACGTGTTCCAGTCCCTGCGCTTCTGCGCTTCATACCTGCTCAGCTGAGCAGGCGGCTTCGGC	34:C>A	34
1128488|F|0-52:T>C-52:T>C	TGCAGCAGGAGCCACCCGTGCAGCGGGATCAGCATGCAGGACGTGAAGTTGATGTACGACAGGCGCGTC	52:T>C	52
1045968|F|0-17:C>T-17:C>T	TGCAGGATGTTTGTGTTCCACTCTTCATATGTCCATTTGTTGGAGATGATTGCTTTTCAGTGTCGTTTG	17:C>T	17
1136835|F|0-35:G>A-35:G>A	TGCAGCGACGGCCGCCAGTGCCCCCTCGTCTCGTGGTCGTCGTGGTAGCACACCGTGCCG	35:G>A	35
1088777|F|0-33:G>A-33:G>A	TGCAGGGCGCCATGCATGTCAGGACAAGAGCACGGGCAATGGAACAGTAGTGACTTGCTCTGGTTGGTT	33:G>A	33
5371573|F|0-28:C>T-28:C>T	TGCAGATCAGGCGGAAAGGCGGCTGGGTCCCG	28:C>T	28
981787|F|0-56:G>C-56:G>C	TGCAGGTGCCCAGGAGTTGCGTCTTGCGACTAGATCTCCTCACTGACTCCACTGTTGGAGTGGGGGCCG	56:G>C	56
1084647|F|0-9:G>T-9:G>T	TGCAGCAGAGTTGTCATCATGAGAAATCACATTTCAGATACTAGACGATATCGCCG	9:G>T	9
3948973|F|0-23:A>G-23:A>G	TGCAGGCACTGGAAGGCCACCTCAGCCACGCGGTCGATCGTCCTCTTCGTTTCGGGGTCGGTGTCGTAG	23:A>G	23
1024644|F|0-7:T>C-7:T>C	TGCAGCATCCCGCAGATCTGGACCTTGACGCCGCTGAGGTTGGCGTTGACGGCGTCCATGTAGGTGTAG	7:T>C	7
1166279|F|0-16:C>G-16:C>G	TGCAGTTGGAGATGAGCACCAGCCTCAAGACGCCCTCCCTCTCCGCCAGCAGCCCCGTCATCACGGCGT	16:C>G	16
5367675|F|0-5:C>T-5:C>T	TGCAGCCTGCTGCCGGCCGCCGTGCTGCACCCG	5:C>T	5
988777|F|0-23:G>C-23:G>C	TGCAGGTAGTCGGCGAGCCAGGAGGCCTGCTGCTCTTGCTGCTGCATCCCCG	23:G>C	23
1096477|F|0-19:G>C-19:G>C	TGCAGCGCCGCAGGCGGCAGGACGAGGCCCGTGGCCCCGCCTAGGCGCCG	19:G>C	19
5578160|F|0-15:C>T-15:C>T	TGCAGCTGCCACGGCCGGCGCCGCCGACTCCACCG	15:C>T	15
1098958|F|0-35:T>A-35:T>A	TGCAGTAGCAGGCCGGACGGTGTTCTGCAAGTGGCTACGGCTTATACGTATGACCTGGGTTAGGGTTCT	35:T>A	35
5578055|F|0-8:A>T-8:A>T	TGCAGCGCATGCATCGCGCTGGCCTTCCG	8:A>T	8
2309599|F|0-8:C>A-8:C>A	TGCAGAAGCTAGTCGATCTGACCGAGATTCTTCATGGTCTATCGACTGCTCCATCCCCCAGGACAGAGC	8:C>A	8
2309599|F|0-60:G>C-60:G>C	TGCAGAAGCTAGTCGATCTGACCGAGATTCTTCATGGTCTATCGACTGCTCCATCCCCCAGGACAGAGC	60:G>C	60
2309599|F|0-42:C>T-42:C>T	TGCAGAAGCTAGTCGATCTGACCGAGATTCTTCATGGTCTATCGACTGCTCCATCCCCCAGGACAGAGC	42:C>T	42
1025605|F|0-10:G>C-10:G>C	TGCAGTCCGTGGTGAAGGAGACGCTCCGCCTCCGCATGGCAATCCCGCTCCTGGTGCCGCACATGAACC	10:G>C	10
983863|F|0-20:C>T-20:C>T	TGCAGCTAGTCAAGCTTTCGCCAACACTCTGGAAGAGGATCATGTGCGTCGTGATAGCCACTTAGCCAG	20:C>T	20
2255683|F|0-40:C>T-40:C>T	TGCAGGGTATGCTCGCGTTCATGAGGGCGGGGTTCGAGGACTGCAAGCTGTACATGGCCATGGAGGAAG	40:C>T	40
1219453|F|0-28:C>G-28:C>G	TGCAGAGCGTCATCCAGATGATCTCCGTCATGTTCGTCGGGCACCTGGGCGAGCTCGCGCTGGCCAGCG	28:C>G	28
1129665|F|0-31:C>T-31:C>T	TGCAGCGCCGCGGGTGGCACGACGAGGCCCGCCGCCCCGCCTAGACGCCG	31:C>T	31
1118218|F|0-24:G>C-24:G>C	TGCAGAGCCCGAGGGATGCCTGCGGGGCACCGCTGAGGTCGCCGTCGCCGAGGGTCGTCGCCG	24:G>C	24
1022931|F|0-46:G>A-46:G>A	TGCAGATGGAGGCTGAGGGGCGGCAGGAGGAGGCGAACGCGGAGCGGGCGGAGATGTACGAGATGCTGC	46:G>A	46
1229262|F|0-43:G>A-43:G>A	TGCAGTGGCCCCAGCGGGACGCGCTCTGCGGCGAGCTCGGGGCGGGCGACGCCG	43:G>A	43
3020645|F|0-16:C>G-16:C>G	TGCAGTTCCTCAACCTCTCCAACAACCACCTCGACGGCCCCGTGCCCAGGTCCCTGCTCAGGTTCTCGG	16:C>G	16
11863363|F|0-60:C>T-60:C>T	TGCAGTGGCGGCAGCCTCTAGTCGGGGTAGATCGGCGGCGCTGCTGCTGCTCCCGCCAGACGCTGTTCC	60:C>T	60
3029027|F|0-16:C>T-16:C>T	TGCAGTACTCCATGTTCGGCAGCGCGCCGCCGCACGGCAGCCG	16:C>T	16
1084947|F|0-25:T>G-25:T>G	TGCAGCGCCGCGGGCGGCACGACGATGCCCGTGGCCGCGCCCAGCCGCCG	25:T>G	25
7352659|F|0-19:C>G-19:C>G	TGCAGGCGCTCGTTGATGCCGAGCAGCGCCCCG	19:C>G	19
7346103|F|0-18:T>C-18:T>C	TGCAGCTATCTTTGACACTGATGATGACATGAACCG	18:T>C	18
4022551|F|0-29:G>A-29:G>A	TGCAGCACGGAGCCGACGCCGGTGAGGGAGGCTAGGAGCCG	29:G>A	29
1337631|F|0-26:T>G-26:T>G	TGCAGGGCTGGAGGCCGCCGATGAGCTCAAGCTGGACAGCTCCATCGCGGCCTGAGCTCTGAGCACTCG	26:T>G	26
1342351|F|0-57:C>T-57:C>T	TGCAGGCGCGGCAGGCGGCGTGCGCGTCGTCCCCGCAGGCCGCGCAGGGAGGATGGGCCCCCG	57:C>T	57
1070342|F|0-34:C>T-34:C>T	TGCAGTTTGCTGATCAGTTCATGTTCATTCTGATCCACACCTGATAACTTCAGAACAGGACCCG	34:C>T	34
1145080|F|0-17:C>A-17:C>A	TGCAGCACCCCGCAAATCTGCACCTTGACGCCGCTGAGGTTGGCGTTGACGGCGTCCATGTAGGTGTAG	17:C>A	17
2251659|F|0-13:C>G-13:C>G	TGCAGAACCTGCTCAAGCGGGAGTACAAGTACGGCTTCGTCTCCGACTTCGAGTCCTTCTCCATCCCCA	13:C>G	13
1219108|F|0-8:C>G-8:C>G	TGCAGCTACTCAAGCTTTCGTCAACACTCTGGAAGAGGATCATGTGCGTCGTCATAGCCACTTAGCCAG	8:C>G	8
1073565|F|0-42:G>A-42:G>A	TGCAGTTTAGGAAAATGTTTGGCGCAAAAGATTGGGCGTATGGGATGGTCACAGAAGCAGTGAATCTAC	42:G>A	42
1125420|F|0-26:C>T-26:C>T	TGCAGCGCCGACCTCATCCTCGGCCCCCCGCCCTTCCTGCTCAACGCCTCCTCCG	26:C>T	26
5971307|F|0-17:G>C-17:G>C	TGCAGGAGCGTCTTCGCGCTCGACTCGCCGCCGCTCTGGGGGCTCGAGTCCGTCTGCGGCCGCCGCCCG	17:G>C	17
1025510|F|0-44:C>G-44:C>G	TGCAGCTTGTTGACGATCGGGATCACCGAGGAGCCCACCACCGCCGCGGCCTCGGCCGCCGCCGCCGCG	44:C>G	44
1202957|F|0-12:G>A-12:G>A	TGCAGCTCAAGTGTTTGTGTGCAGGAACGGTCTCCAGTTGAGGAGAAACTCGTGGAACGACGGCGTGGC	12:G>A	12
1695002|F|0-7:C>G-7:C>G	TGCAGGTCGCGCTCAACCACAGCAAACTCGTCGACCGCCAGCTCAGGTCGCTCTACGCCCCGCCACCGA	7:C>G	7
992891|F|0-18:A>C-18:A>C	TGCAGCTTCCTGACGCAGAAGCAGAGCACGGCGACGAGGTAGTAGGCTGTGATCACGAACGCGAGGTCG	18:A>C	18
5577189|F|0-10:G>T-10:G>T	TGCAGTGGCGGCAGCCTCTGGTCGGGGTAGATCGGCGGCGCTGCTGCTGCTCCCGCCAGATGCTGTTTC	10:G>T	10
1064489|F|0-22:G>A-22:G>A	TGCAGCCTGAAAGATGTAATGTGGCCACCAAGAAGATCGTGGGATCAAATCCCAGAAAGCTCAGACTAA	22:G>A	22
1028775|F|0-40:C>T-40:C>T	TGCAGCGCGGCTTCGGCTCCCTCGTCCGCGAGCCCTGCGGCCTCAGCCCG	40:C>T	40
3938039|F|0-5:A>G-5:A>G	TGCAGATTACCAAGGTCGAAGAGGCTGCTGGGTATGCTGCCCTCGAGGCCATTGGAGTGGAGGTTGAGC	5:A>G	5
1104882|F|0-8:C>T-8:C>T	TGCAGTTACGGGATCAAACCCAGGACACAGTTTCCAGTTCACCTTCAAACTGGTAGTCTGTCCG	8:C>T	8
3956374|F|0-17:G>A-17:G>A	TGCAGGACGGGTTCTACGGCACCCGCACCAACTGCACCGTCGACGTCGAGGCCGTCGTGCGGGGCGTCG	17:G>A	17
1118526|F|0-43:A>G-43:A>G	TGCAGGTGCTCAATCTGGAGGACCTGCGCGGCGTCGCGGCCGAAAAGATGGGCATCCCG	43:A>G	43
1123233|F|0-11:C>T-11:C>T	TGCAGCGCCGTCTCGTTCGCGTCCGACCTGCACACGCACCACTCCGCCTCTGCACGGGCCG	11:C>T	11
1092791|F|0-31:G>A-31:G>A	TGCAGAAGAAGCGCCCCCGCGTCGGCGCCATGGATCAGGAGGCGCTGCCG	31:G>A	31
1094362|F|0-24:G>C-24:G>C	TGCAGGGTCGGAGGCGAGGGCGGCGAGGTCGCCGTTGCCCACGTCCATGATGAGGTCGATGCCG	24:G>C	24
2254908|F|0-19:C>G-19:C>G	TGCAGCTGGAGAACTACGTCTACTCCTTCGAGTTCCCCGTGGACCAGGGAAGCTGGAGGGCGACGGCGC	19:C>G	19
3945741|F|0-46:T>G-46:T>G	TGCAGATGGGCGTGATGCTCACGACGGCGACCGTGGTGGTCACCGCTGGCATCGTCGTAGTGAGCTTGT	46:T>G	46
998188|F|0-49:C>A-49:C>A	TGCAGGTGACGGAGAAGCTGGTGGTGTCGGGGTACATCAAGGACACCATCGGGGAGGAGAGCGTGTTCC	49:C>A	49
7169061|F|0-6:C>T-6:C>T	TGCAGTCGGCCAGGCACGCCTGCCGGCACTGGTCCAGCGTCATGTCGGCGTGCACCGTCGCGTTGGTCG	6:C>T	6
1095390|F|0-14:G>A-14:G>A	TGCAGAGCGCAGGAGTGCGGTATGGAAGGCTACGAGATGGACCTGGAACGGACACTGCGGATGCCGTCC	14:G>A	14
4003536|F|0-42:T>A-42:T>A	TGCAGCCGGGCTCCTTGGTGATCCCTCTCGCCTTCATCGACGTCCG	42:T>A	42
1863525|F|0-23:G>A-23:G>A	TGCAGCTGTCAAGCGCCTTGCCAGGCTGCTCAGGGCCTCGATTGATCTTGGTGCAGATAGAAAGAGGAA	23:G>A	23
3943640|F|0-18:A>C-18:A>C	TGCAGTCTTGCGACCAAAACCAGGAGCCAGGTGCTGGATTCCG	18:A>C	18
12420054|F|0-64:G>A-64:G>A	TGCAGCACCCCCTCGAACGGGTACTTGACCAGCGACAGGTAGTGGAACCACAGCCAGTAGGCCGGTATC	64:G>A	64
1094362|F|0-30:T>G-30:T>G	TGCAGGGTCGGAGGCGAGGGCGGCGAGGTCTCCGTTGCCCACGTCCATGATGAGGTCGATGCCG	30:T>G	30
5578039|F|0-26:C>G-26:C>G	TGCAGCGAGGACCTGCTCGAGGACGTCCTCGGCGGCAAGGACGCCCTCGCGGCGTTCCG	26:C>G	26
1001087|F|0-26:C>G-26:C>G	TGCAGTACCAGCAGCCGCTGGTTCTGCGAGAAGCCGTGTGTGGTGAACGGCGGCGCGTACATGGTCACC	26:C>G	26
1024166|F|0-20:C>G-20:C>G	TGCAGGTACACGGTGGCCGTCGCCGACAGCTGCACCAGCGTGAAGAGCTCCGCCATGAGCAGCAGCCAC	20:C>G	20
3947649|F|0-49:C>G-49:C>G	TGCAGGCATGGTCGTGTCGAGCAACGCATGCATGGCGCCTCCTGGGGTTCGTGGTGTCTGCCGCCTGCA	49:C>G	49
3027381|F|0-5:C>T-5:C>T	TGCAGCCCGCCCCACGGCACCACCTGCACCATCGTCGCTCCCG	5:C>T	5
1218327|F|0-42:C>G-42:C>G	TGCAGCATCTCGTGAGCAACCTTAAGGCCTTCCTTGTACCTGCCCTCTCTGAAGAACCCGCGCATAAGA	42:C>G	42
1092311|F|0-25:G>C-25:G>C	TGCAGTTCGTCGGCGCGTTCCTGCTGCCGCTGCTTGCCGTGGCTTCGTCGTTTGATCCGTTCCACCGAG	25:G>C	25
4393749|F|0-12:G>A-12:G>A	TGCAGCGCACATGGAGTTGGCGGCGTCGACCGCCTCGCCG	12:G>A	12
12736999|F|0-14:T>C-14:T>C	TGCAGTTCATAATTTTGCCTGCTATCCG	14:T>C	14
1064286|F|0-19:C>T-19:C>T	TGCAGGGCGGGACGTCGGACTACGGCGTCAGCTCGTACGTGCAGATCATGTCGGTGCTCATGAACCGCG	19:C>T	19
1216055|F|0-13:G>A-13:G>A	TGCAGGGAAGTCAGCTTCCCAAGCCAATCGGGCATCCTTGTCTTCCTGTCAGCATGTAGGCACATCAAT	13:G>A	13
1178910|F|0-43:T>C-43:T>C	TGCAGGACGTGGGACTCGTCCTCGTCGGCGTACATGTACTTGTTTTGGTGGCTCCGCAGCCGCACCGTC	43:T>C	43
1203525|F|0-48:C>T-48:C>T	TGCAGCTCTGCGTCGGCACCAGCTGCCTCGTCCTCCAGATGTTCTACGCCAACCGCGTGCCG	48:C>T	48
7353110|F|0-22:C>T-22:C>T	TGCAGTGGGCGGGCGTCGGCTTCGGCGACTGCGCGGCCTGCGCTGCGAGCGGCGGGCGGTGCCG	22:C>T	22
3023328|F|0-10:A>G-10:A>G	TGCAGGTGTCATGCGCCGTTTCCAGGCACCCCGCGGAAAGTAAGTTCGAGCTTCGACAGAACGTCCCGA	10:A>G	10
1008408|F|0-20:C>T-20:C>T	TGCAGCTGGCCGACGTGCTGCACGCCCGTGGCCTCCGCGTCACCGTCTTCCACGCCGCCTTCAACGCGC	20:C>T	20
2323813|F|0-52:C>T-52:C>T	TGCAGTATCACAGGGGAGGCCAGGTGGAAGACGCCGTGGACGCCCTGGATGGCCGGCCTGACGGAGGCA	52:C>T	52
5971457|F|0-41:A>G-41:A>G	TGCAGCACCCCCTCGAACGGGTACTTGACCAGCGACAGGTAATGGAACCACAGCCAGTAGGCCG	41:A>G	41
5971457|F|0-65:G>T-65:G>T	TGCAGCACCCCCTCGAACGGGTACTTGACCAGCGACAGGTAATGGAACCACAGCCAGTAGGCCG	65:G>T	65
1216099|F|0-63:T>A-63:T>A	TGCAGCCATGGTCCCCCAGCAAGCTCCCATATCCTTCAGGTATCCACTAAAGACAGAGACAGATTTGCT	63:T>A	63
1093671|F|0-51:A>G-51:A>G	TGCAGGTACGCCGCGAGCAGCAGCCACGCCACCCCGCGCGCGGCGGCATCCACCTGCTCCACCGCCGCG	51:A>G	51
1125486|F|0-15:T>C-15:T>C	TGCAGCAGTAATGTATTTATTCTACGTATACACTCTGTTAACTTGTGATGTGCATGCAGTTCATACGGA	15:T>C	15
1219481|F|0-32:C>A-32:C>A	TGCAGTTCAGCTGGTACCTCACCGCCACCGTGCTGTTCGTCGTCGTGTTGTACCTCCAGCTCACCAAGC	32:C>A	32
1211278|F|0-38:C>A-38:C>A	TGCAGAACCTTCACCTCTCCTGCGTATCGCTCAAAGCTCCGCCCTCCTCCCG	38:C>A	38
1211740|F|0-49:T>C-49:T>C	TGCAGAGCGTCATCCAGATGATCTCCGTCATGTTCGTGGGGCACCTGGGTGAGCTCGCGCTGGCCAGCG	49:T>C	49
1106230|F|0-13:T>C-13:T>C	TGCAGCCATGGGGTTCTGCTGTGGGCCTTCGGATGTCCAGGTGCTCCCCAAGAACACCGCCACTTCCTC	13:T>C	13
1864863|F|0-19:G>A-19:G>A	TGCAGCACCTGGAAGGCTGGAGGCTGGCGACGGGGCTCCCGATGCCCTGCTGCGCGCACCTGGCCCTCT	19:G>A	19
2245252|F|0-13:T>C-13:T>C	TGCAGGGGAGCATTTATGGCCTCATGTGCTTCTCATGCATGCTCCGATCTGAGGAGGGCAACTGGCCGC	13:T>C	13
1162699|F|0-22:C>A-22:C>A	TGCAGCGCAAGAAGCTCGGCTCCCACTTCCTGGAGAGCGACGAGCGCCGCCGCTTCTACGGCGCGACCT	22:C>A	22
3030022|F|0-20:G>C-20:G>C	TGCAGAGGGATGCCGCGACCGCGCCGCGTATTTATACCG	20:G>C	20
1018552|F|0-18:G>A-18:G>A	TGCAGGAGGGCGGGCGGAGGCTCAAGGTGGACGCCTGGTTCGGCACCCGCAAGACCATGGCCGCCATCC	18:G>A	18
979319|F|0-15:G>A-15:G>A	TGCAGATTTAGTTCAGGGTGATTTCCCTCTTCCAAAACCAGCATGGACACTACGAGATTAGTATATTCA	15:G>A	15
3021320|F|0-14:C>G-14:C>G	TGCAGCTGTCAAGCCCCTTGCCAAGCCGCTCAGGGCCTCGATTGATCTTGGTGCCGATAGAAAGAAGAA	14:C>G	14
1115697|F|0-19:G>C-19:G>C	TGCAGCGCCTCCCCACCGTGGCGCGTGCCAGGAGGGGCCTGCTCAGGTCGCCCGCCGTCGCGCCCGAGA	19:G>C	19
5581329|F|0-32:A>C-32:A>C	TGCAGCAGCGCCGTCGCCGACATGTCGGTGGGAGCTGCGGCCG	32:A>C	32
1221341|F|0-66:C>T-66:C>T	TGCAGGAGCGCGACTCTCACGGCGAGCGCAAGACCGAGACCCAGTCATAGAGCTGCTCATCTGATCCGA	66:C>T	66
1099157|F|0-20:T>C-20:T>C	TGCAGCGGGTTGATCACCAGTGCGGGCCACGCGGGGCTCTTCTTCCCCGACCTTGCCCACACCACGTCG	20:T>C	20
1238518|F|0-27:G>A-27:G>A	TGCAGCAGCTTGCGAGCGATGGCGCTGGCCCGTCGGTTCATCTTCCTCTTCCCCGCCGCCGTCCTGGCC	27:G>A	27
1097318|F|0-29:C>G-29:C>G	TGCAGAAAGAGCATGCGGTTCAGCATGTTCTCCGGCAAGGAGATACGCCAGTCCGCGGAGGCGCAGGTC	29:C>G	29
1393765|F|0-58:C>G-58:C>G	TGCAGCGAGATCGGGCAGAGGAAGTATGAAGGCACCTCGGCCGGGAGCGCGCTCGGCGCCGCCATGGCT	58:C>G	58
